# Supplementary material for: Donor-recipient specificity and age-dependency in fecal microbiota therapy and probiotic resolution of gastrointestinal symptoms
Source: NPJ Biofilms Microbiomes. 2023 Aug 3;9:54. doi: 10.1038/s41522-023-00421-4 (PMC10400536; doi:10.1038/s41522-023-00421-4)
Supplement: Supplementary file 3 — Related Manuscript File [file 41522_2023_421_MOESM3_ESM.xlsx]

## Sheet: DADA2 ASV profile
	ASV seqeunce	TACGGAGGATCCGAGCGTTATCCGGATTTATTGGGTTTAAAGGGAGCGTAGATGGATGTTTAAGTCAGTTGTGAAAGTTTGCGGCTCAACCGTAAAATTGCAGTTGATACTGGATATCTTGAGTGCAGTTGAGGCAGGCGGAATTCGTGGTGTAGCGGTGAAATGCTTAGATATCACGAAGAACTCCGATTGCGAAGGCAGCCTGCTAAGCTGCAACTGACATTGAGGCTCGAAAGTGTGGGTATCAAACAGG	TACGGAGGGTGCAAGCGTTAATCGGAATTACTGGGCGTAAAGCGCACGCAGGCGGTTTGTTAAGTCAGATGTGAAATCCCCGGGCTCAACCTGGGAACTGCATCTGATACTGGCAAGCTTGAGTCTCGTAGAGGGGGGTAGAATTCCAGGTGTAGCGGTGAAATGCGTAGAGATCTGGAGGAATACCGGTGGCGAAGGCGGCCCCCTGGACGAAGACTGACGCTCAGGTGCGAAAGCGTGGGGAGCAAACAGG	TACGGAGGATCCGAGCGTTATCCGGATTTATTGGGTTTAAAGGGAGCGTAGGCGGACGCTTAAGTCAGTTGTGAAAGTTTGCGGCTCAACCGTAAAATTGCAGTTGATACTGGGTGTCTTGAGTACAGTAGAGGCAGGCGGAATTCGTGGTGTAGCGGTGAAATGCTTAGATATCACGAAGAACTCCGATTGCGAAGGCAGCTTGCTGGACTGTAACTGACGCTGATGCTCGAAAGTGTGGGTATCAAACAGG	TACGGAGGATCCGAGCGTTATCCGGATTTATTGGGTTTAAAGGGAGCGTAGATGGGTTGTTAAGTCAGTTGTGAAAGTTTGCGGCTCAACCGTAAAATTGCAATTGATACTGGCAGTCTTGAGTACAGTTGAGGTAGGCGGAATTCGTGGTGTAGCGGTGAAATGCTTAGATATCACGAAGAACTCCGATTGCGAAGGCAGCTTACTAACCTGTAACTGACATTGATGCTCGAAAGTGTGGGTATCAAACAGG	TACAGAGGTCTCAAGCGTTGTTCGGAATCACTGGGCGTAAAGCGTGCGTAGGCTGTTTCGTAAGTCGTGTGTGAAAGGCAGGGGCTCAACCCCTGGATTGCACATGATACTGCGAGACTAGAGTAATGGAGGGGGAACCGGAATTCTCGGTGTAGCAGTGAAATGCGTAGATATCGAGAGGAACACTCGTGGCGAAGGCGGGTTCCTGGACATTAACTGACGCTGAGGCACGAAGGCCAGGGGAGCGAAAGGG	TACGGAGGATCCGAGCGTTATCCGGATTTATTGGGTTTAAAGGGAGCGTAGATGGATATTTAAGTCAGTTGTGAAAGTTTGCGGCTCAACCGTAAAATTGCAGTTGATACTGGATATCTTGAGTGCAGTTGAGGCAGGCGGAATTCGTGGTGTAGCGGTGAAATGCTTAGATATCACGAAGAACTCCGATTGCGAAGGCAGCCTGCTAAGCTGCAACTGACATTGAGGCTCGAAAGTGTGGGTATCAAACAGG	TACGGAGGATGCGAGCGTTATCCGGATTTATTGGGTTTAAAGGGAGCGCAGACGGGTCGTTAAGTCAGCTGTGAAAGTTTGGGGCTCAACCTTAAAATTGCAGTTGATACTGGCGTCCTTGAGTGCGGTTGAGGTGTGCGGAATTCGTGGTGTAGCGGTGAAATGCTTAGATATCACGAAGAACTCCGATTGCGAAGGCAGCACACTAATCCGTAACTGACGTTCATGCTCGAAAGTGTGGGTATCAAACAGG	TACGGAGGGTGCAAGCGTTAATCGGAATTACTGGGCGTAAAGCGCACGCAGGCGGTCTGTCAAGTCGGATGTGAAATCCCCGGGCTCAACCTGGGAACTGCATTCGAAACTGGCAGGCTGGAGTCTTGTAGAGGGGGGTAGAATTCCAGGTGTAGCGGTGAAATGCGTAGAGATCTGGAGGAATACCGGTGGCGAAGGCGGCCCCCTGGACAAAGACTGACGCTCAGGTGCGAAAGCGTGGGGAGCAAACAGG	TACGGAGGATCCGAGCGTTATCCGGATTTATTGGGTTTAAAGGGAGCGTAGGTGGATTGTTAAGTCAGTTGTGAAAGTTTGCGGCTCAACCGTAAAATTGCAGTTGAAACTGGCAGTCTTGAGTACAGTAGAGGTGGGCGGAATTCGTGGTGTAGCGGTGAAATGCTTAGATATCACGAAGAACTCCGATTGCGAAGGCAGCTCACTAGACTGTCACTGACACTGATGCTCGAAAGTGTGGGTATCAAACAGG	TACGGAGGGTGCAAGCGTTAATCGGAATTACTGGGCGTAAAGCGCACGCAGGCGGTCTGTCAAGTCGGATGTGAAATCCCCGGGCTCAACCTGGGAACTGCATTCGAAACTGGCAGGCTAGAGTCTTGTAGAGGGGGGTAGAATTCCAGGTGTAGCGGTGAAATGCGTAGAGATCTGGAGGAATACCGGTGGCGAAGGCGGCCCCCTGGACAAAGACTGACGCTCAGGTGCGAAAGCGTGGGGAGCAAACAGG	TACAGAGGTCTCAAGCGTTGTTCGGAATCACTGGGCGTAAAGCGTGCGTAGGCTGTTTCGTAAGTCGTGTGTGAAAGGCGCGGGCTCAACCCGCGGACGGCACATGATACTGCGAGACTAGAGTAATGGAGGGGGAACCGGAATTCTCGGTGTAGCAGTGAAATGCGTAGATATCGAGAGGAACACTCGTGGCGAAGGCGGGTTCCTGGACATTAACTGACGCTGAGGCACGAAGGCCAGGGGAGCGAAAGGG	TACGTAGGGGGCAAGCGTTATCCGGATTTACTGGGTGTAAAGGGAGCGTAGACGGTGTGGCAAGTCTGATGTGAAAGGCATGGGCTCAACCTGTGGACTGCATTGGAAACTGTCATACTTGAGTGCCGGAGGGGTAAGCGGAATTCCTAGTGTAGCGGTGAAATGCGTAGATATTAGGAGGAACACCAGTGGCGAAGGCGGCTTACTGGACGGTAACTGACGTTGAGGCTCGAAAGCGTGGGGAGCAAACAGG	TACGTAGGTGGCAAGCGTTGTCCGGAATTATTGGGCGTAAAGCGCGCGCAGGCGGATTGGTCAGTCTGTCTTAAAAGTTCGGGGCTTAACCCCGTGATGGGATGGAAACTGCCAATCTAGAGTATCGGAGAGGAAAGTGGAATTCCTAGTGTAGCGGTGAAATGCGTAGATATTAGGAAGAACACCAGTGGCGAAGGCGACTTTCTGGACGAAAACTGACGCTGAGGCGCGAAAGCCAGGGGAGCGAACGGG	TACGGAGGATCCGAGCGTTATCCGGATTTATTGGGTTTAAAGGGAGCGTAGGTGGATTGTTAAGTCAGTTGTGAAAGTTTGCGGCTCAACCGTAAAATTGCAGTTGAAACTGGCAGTCTTGAGTACAGTAGAGGTGGGCGGAATTCGTGGTGTAGCGGTGAAATGCTTAGATATCACGAAGAACTCCGATTGCGAAGGCAGCTCACTAGACTGTTACTGACACTGATGCTCGAAAGTGTGGGTATCAAACAGG	TACGGAGGATCCGAGCGTTATCCGGATTTATTGGGTTTAAAGGGAGCGTAGGCGGACGCTTAAGTCAGTTGTGAAAGTTTGCGGCTCAACCGTAAAATTGCAGTTGATACTGGGTGTCTTGAGTACAGTAGAGGCAGGCGGAATTCGTGGTGTAGCGGTGAAATGCTTAGATATCACGAAGAACTCCGATTGCGAAGGCAGCCTGCTGGACTGTAACTGACGCTGATGCTCGAAAGTGTGGGTATCAAACAGG	TACGGAGGATCCGAGCGTTATCCGGATTTATTGGGTTTAAAGGGAGCGTAGGTGGACAGTTAAGTCAGTTGTGAAAGTTTGCGGCTCAACCGTAAAATTGCAGTTGATACTGGCTGTCTTGAGTACAGTAGAGGTGGGCGGAATTCGTGGTGTAGCGGTGAAATGCTTAGATATCACGAAGAACTCCGATTGCGAAGGCAGCTCACTGGACTGCAACTGACACTGATGCTCGAAAGTGTGGGTATCAAACAGG	AACGTAGGTCACAAGCGTTGTCCGGAATTACTGGGTGTAAAGGGAGCGCAGGCGGGAAGACAAGTTGGAAGTGAAATCTATGGGCTCAACCCATAAACTGCTTTCAAAACTGTTTTTCTTGAGTAGTGCAGAGGTAGGCGGAATTCCCGGTGTAGCGGTGGAATGCGTAGATATCGGGAGGAACACCAGTGGCGAAGGCGGCCTACTGGGCACCAACTGACGCTGAGGCTCGAAAGTGTGGGTAGCAAACAGG	TACGTAGGTGGCAAGCGTTGTCCGGAATTATTGGGCGTAAAGCGCGCGCAGGCGGCTTCCCAAGTCCCTCTTAAAAGTGCGGGGCTTAACCCCGTGATGGGAAGGAAACTGGGAAGCTGGAGTATCGGAGAGGAAAGTGGAATTCCTAGTGTAGCGGTGAAATGCGTAGAGATTAGGAAGAACACCGGTGGCGAAGGCGACTTTCTGGACGAAAACTGACGCTGAGGCGCGAAAGCGTGGGGAGCAAACAGG	TACGGAAGGTCCGGGCGTTATCCGGATTTATTGGGTTTAAAGGGAGCGTAGGCCGGAGATTAAGCGTGTTGTGAAATGTAGACGCTCAACGTCTGCACTGCAGCGCGAACTGGTTTCCTTGAGTACGCACAAAGTGGGCGGAATTCGTGGTGTAGCGGTGAAATGCTTAGATATCACGAAGAACTCCGATTGCGAAGGCAGCTCACTGGAGCGCAACTGACGCTGAAGCTCGAAAGTGCGGGTATCGAACAGG	TACGTAGGGGGCAAGCGTTATCCGGAATTACTGGGTGTAAAGGGTGCGTAGGTGGTATGGCAAGTCAGAAGTGAAAACCCAGGGCTTAACTCTGGGACTGCTTTTGAAACTGTCAGACTGGAGTGCAGGAGAGGTAAGCGGAATTCCTAGTGTAGCGGTGAAATGCGTAGATATTAGGAGGAACATCAGTGGCGAAGGCGGCTTACTGGACTGAAACTGACACTGAGGCACGAAAGCGTGGGGAGCAAACAGG	TACGTAGGGTGCGAGCGTTAATCGGAATTACTGGGCGTAAAGGGTGCGCAGGCGGTTGAGTAAGACAGATGTGAAATCCCCGAGCTTAACTCGGGAATGGCATATGTGACTGCTCGACTAGAGTGTGTCAGAGGGAGGTGGAATTCCACGTGTAGCAGTGAAATGCGTAGATATGTGGAAGAACACCGATGGCGAAGGCAGCCTCCTGGGACATAACTGACGCTCAGGCACGAAAGCGTGGGGAGCAAACAGG	TACGTAGGCGGCAAGCGTTGTCCGGAATTATTGGGCGTAAAGGGAGCGCAGGCGGGAAACTAAGCGGATCTTAAAAGTGCGGGGCTCAACCCCGTGATGGGGTCCGAACTGGTTTTCTTGAGTGCAGGAGAGGAAAGCGGAATTCCCAGTGTAGCGGTGAAATGCGTAGATATTGGGAAGAACACCAGTGGCGAAGGCGGCTTTCTGGACTGTAACTGACGCTGAGGCTCGAAAGCTAGGGTAGCGAACGGG	TACGTAGGGGGCAAGCGTTATCCGGATTTACTGGGTGTAAAGGGAGCGTAGACGGATGGACAAGTCTGATGTGAAAGGCTGGGGCTCAACCCCGGGACTGCATTGGAAACTGCCCGTCTTGAGTGCCGGAGAGGTAAGCGGAATTCCTAGTGTAGCGGTGAAATGCGTAGATATTAGGAGGAACACCAGTGGCGAAGGCGGCTTACTGGACGGTAACTGACGTTGAGGCTCGAAAGCGTGGGGAGCAAACAGG	TACGGAAGGTCCGGGCGTTATCCGGATTTATTGGGTTTAAAGGGAGCGTAGGCCGGAGATTAAGCGTGTTGTGAAATGTAGATGCTCAACATCTGAACTGCAGCGCGAACTGGTTTCCTTGAGTACGCACAAAGTGGGCGGAATTCGTGGTGTAGCGGTGAAATGCTTAGATATCACGAAGAACTCCGATTGCGAAGGCAGCTCACTGGAGCGCAACTGACGCTGAAGCTCGAAAGTGCGGGTATCGAACAGG	TACGTAGGATGCAAGCGTTATCCGGATTTACTGGGTGTAAAGGGAGCGCAGGCGGGACTGCAAGTTGGATGTGAAATACCGTGGCTTAACCACGGAACTGCATCCAAAACTGTAGTTCTTGAGTGAAGTAGAGGCAAGCGGAATTCCGAGTGTAGCGGTGAAATGCGTAGATATTCGGAGGAACACCAGTGGCGAAGGCGGCTTGCTGGGCTTTAACTGACGCTGAGGCTCGAAAGTGTGGGGAGCAAACAGG	TACGTATGGTGCAAGCGTTATCCGGATTTACTGGGTGTAAAGGGAGCGCAGGCGGTGCGGCAAGTCTGATGTGAAAGCCCGGGGCTCAACCCCGGTACTGCATTGGAAACTGTCGTACTAGAGTGTCGGAGGGGTAAGCGGAATTCCTAGTGTAGCGGTGAAATGCGTAGATATTAGGAGGAACACCAGTGGCGAAGGCGGCTTACTGGACGATAACTGACGCTGAGGCTCGAAAGCGTGGGGAGCAAACAGG	TACGGAGGATCCGAGCGTTATCCGGATTTATTGGGTTTAAAGGGAGCGTAGATGGATGTTTAAGTCAGTTGTGAAAGTTTGCGGCTCAACCGTAAAATTGCAGTTGATACTGGATATCTTGAGTGCAGTTGAGGCAGGCGGAATTCGTGGTGTAGCGGTGAAATGCTTAGATATCACGAGGAACTCCGATTGCGAAGGCAGCCTGCTAAGCTGCAACTGACATTGAGGCTCGAAAGTGTGGGTATCAAACAGG	TACGTAGGTGGCGAGCGTTGTCCGGAATTATTGGGCGTAAAGAGCATGTAGGCGGCTTAATAAGTCGAGCGTGAAAATGCGGGGCTCAACCCCGTATGGCGCTGGAAACTGTTAGGCTTGAGTGCAGGAGAGGAAAGGGGAATTCCCAGTGTAGCGGTGAAATGCGTAGATATTGGGAGGAACACCAGTGGCGAAGGCGCCTTTCTGGACTGTGTCTGACGCTGAGATGCGAAAGCCAGGGTAGCGAACGGG	TACGTAGGGGGCAAGCGTTATCCGGATTTACTGGGTGTAAAGGGAGCGTAGACGGCAAGGCAAGTCTGATGTGAAAACCCAGGGCTTAACCCTGGGACTGCATTGGAAACTGTCTGGCTCGAGTGCCGGAGAGGTAAGCGGAATTCCTAGTGTAGCGGTGAAATGCGTAGATATTAGGAAGAACACCAGTGGCGAAGGCGGCTTACTGGACGGTAACTGACGTTGAGGCTCGAAAGCGTGGGGAGCAAACAGG	TACGTATGTCGCAAGCGTTATCCGGATTTATTGGGCGTAAAGCGCGTCTAGGCGGCTTAGTAAGTCTGATGTGAAAATGCGGGGCTCAACCCCGTATTGCGTTGGAAACTGCTAAACTAGAGTACTGGAGAGGTAGGCGGAACTACAAGTGTAGAGGTGAAATTCGTAGATATTTGTAGGAATGCCGATGGGGAAGCCAGCCTACTGGACAGATACTGACGCTAAAGCGCGAAAGCGTGGGTAGCAAACAGG	AACGTAGGTCACAAGCGTTGTCCGGAATTACTGGGTGTAAAGGGAGCGCAGGCGGGAAGACAAGTTGGAAGTGAAATCCATGGGCTCAACCCATGAACTGCTTTCAAAACTGTTTTTCTTGAGTAGTGCAGAGGTAGGCGGAATTCCCGGTGTAGCGGTGGAATGCGTAGATATCGGGAGGAACACCAGTGGCGAAGGCGGCCTACTGGGCACCAACTGACGCTGAGGCTCGAAAGTGTGGGTAGCAAACAGG	TACGGAGGATCCAAGCGTTATCCGGATTTATTGGGTTTAAAGGGTGCGTAGGCGGCAGATTAAGTTAGAGGTGAAATTCCGAGGCTCAACCTTGGCACTGCCTCTGATACTGGTTTGCTAGCGAGTAGATGCTGTAGGCGGAATGTGTGGTGTAGCGGTGAAATGCATAGAGATCACACAGAACACCGATTGCGAAGGCAGCTTACAAATCTATATCGGACGCTGAGGCACGAAAGCGTGGGGAGCAAACAGG	TACGTAGGTCCCGAGCGTTGTCCGGATTTATTGGGCGTAAAGCGAGCGCAGGCGGTTTGATAAGTCTGAAGTTAAAGGCTGTGGCTCAACCATAGTTCGCTTTGGAAACTGTCAAACTTGAGTGCAGAAGGGGAGAGTGGAATTCCATGTGTAGCGGTGAAATGCGTAGATATATGGAGGAACACCGGTGGCGAAAGCGGCTCTCTGGTCTGTAACTGACGCTGAGGCTCGAAAGCGTGGGGAGCGAACAGG	TACGGAGGGTGCAAGCGTTAATCGGAATTACTGGGCGTAAAGCGCACGCAGGCGGTCTGTCAAGTCGGATGTGAAATCCCCGGGCTCAACCTGGGAACTGCATCCGAAACTGGCAGGCTAGAGTCTTGTAGAGGGGGGTAGAATTCCAGGTGTAGCGGTGAAATGCGTAGAGATCTGGAGGAATACCGGTGGCGAAGGCGGCCCCCTGGACAAAGACTGACGCTCAGGTGCGAAAGCGTGGGGAGCAAACAGG	TACGTAGGTGGCAAGCGTTGTCCGGAATTATTGGGCGTAAAGGGCGCGCAGGCGGCTTCTTAAGTCTGTCTTAAAAGTGCGGGGCTTAACCCCGTGATGGGATGGAAACTGGGAAGCTCAGAGTATCGGAGAGGAAAGCGGAATTCCTAGTGTAGCGGTGAAATGCGTAGATATTAGGAGGAACACCAGTGGCGAAAGCGGCTTTCTGGACGAAAACTGACGCTGAGGCGCGAAAGCCAGGGGAGCGAACGGG	AACGTAGGGTGCAAGCGTTGTCCGGAATTACTGGGTGTAAAGGGAGCGCAGGCGGGAAGACAAGTTGGAAGTGAAAACCATGGGCTCAACCCATGAATTGCTTTCAAAACTGTTTTTCTTGAGTAGTGCAGAGGTAGATGGAATTCCCGGTGTAGCGGTGGAATGCGTAGATATCGGGAGGAACACCAGTGGCGAAGGCGGTCTACTGGGCACCAACTGACGCTGAGGCTCGAAAGCATGGGTAGCAAACAGG	TACGGAGGATCCGAGCGTTATCCGGATTTATTGGGTTTAAAGGGAGCGTAGGCGGGTTGTTAAGTCAGTTGTGAAAGTTTGCGGCTCAACCGTAAAATTGCAGTTGATACTGGCGACCTTGAGTGCAACAGAGGTAGGCGGAATTCGTGGTGTAGCGGTGAAATGCTTAGATATCACGAAGAACTCCGATTGCGAAGGCAGCTTACTGGATTGTAACTGACGCTGATGCTCGAAAGTGTGGGTATCAAACAGG	TACGGAGGGTGCGAGCGTTAATCGGAATAACTGGGCGTAAAGGGCACGCAGGCGGTGACTTAAGTGAGGTGTGAAAGCCCCGGGCTTAACCTGGGAATTGCATTTCATACTGGGTCGCTAGAGTACTTTAGGGAGGGGTAGAATTCCACGTGTAGCGGTGAAATGCGTAGAGATGTGGAGGAATACCGAAGGCGAAGGCAGCCCCTTGGGAATGTACTGACGCTCATGTGCGAAAGCGTGGGGAGCAAACAGG	TACGTAGGGTGCAAGCGTTATCCGGAATTATTGGGCGTAAAGGGCTCGTAGGCGGTTCGTCGCGTCCGGTGTGAAAGTCCATCGCTTAACGGTGGATCTGCGCCGGGTACGGGCGGGCTGGAGTGCGGTAGGGGAGACTGGAATTCCCGGTGTAACGGTGGAATGTGTAGATATCGGGAAGAACACCAATGGCGAAGGCAGGTCTCTGGGCCGTTACTGACGCTGAGGAGCGAAAGCGTGGGGAGCGAACAGG	TACGGAGGATGCGAGCGTTATCCGGATTTATTGGGTTTAAAGGGAGCGCAGACGGGTCGTTAAGTCAGCTGTGAAAGTTTGGGGCTCAACCTCAAAATTGCAGTTGATACTGGCGTCCTTGAGTGCGGTTGAGGTGTGCGGAATTCGTGGTGTAGCGGTGAAATGCTTAGATATCACGAAGAACTCCGATTGCGAAGGCAGCACACTAATCCGTAACTGACGTTCATGCTCGAAAGTGTGGGTATCAAACAGG	TACGTAGGGGGCAAGCGTTATCCGGATTTACTGGGTGTAAAGGGAGCGTAGACGGCACGGCAAGCCAGATGTGAAAGCCCGGGGCTCAACCCCGGGACTGCATTTGGAACTGCTGAGCTAGAGTGTCGGAGAGGCAAGTGGAATTCCTAGTGTAGCGGTGAAATGCGTAGATATTAGGAGGAACACCAGTGGCGAAGGCGGCTTGCTGGACGATGACTGACGTTGAGGCTCGAAAGCGTGGGGAGCAAACAGG	TACGTAGGGGGCTAGCGTTATCCGGAATTACTGGGCGTAAAGGGTGCGTAGGTGGTTTCTTAAGTCAGAGGTGAAAGGCTACGGCTCAACCGTAGTAAGCCTTTGAAACTGGGAAACTTGAGTGCAGGAGAGGAGAGTGGAATTCCTAGTGTAGCGGTGAAATGCGTAGATATTAGGAGGAACACCAGTTGCGAAGGCGGCTCTCTGGACTGTAACTGACACTGAGGCACGAAAGCGTGGGGAGCAAACAGG	TACGTAGGTGGCAAGCGTTGTCCGGAATTATTGGGCGTAAAGCGCGCGCAGGCGGATCAGTCAGTCTGTCTTAAAAGTTCGGGGCTTAACCCCGTGATGGGATGGAAACTGCTGATCTAGAGTATCGGAGAGGAAAGTGGAATTCCTAGTGTAGCGGTGAAATGCGTAGATATTAGGAAGAACACCAGTGGCGAAGGCGACTTTCTGGACGAAAACTGACGCTGAGGCGCGAAAGCCAGGGGAGCGAACGGG	TACGTAGGGTGCAAGCGTTATCCGGAATTATTGGGCGTAAAGGGCTCGTAGGCGGTTCGTCGCGTCCGGTGTGAAAGTCCATCGCTTAACGGTGGATCCGCGCCGGGTACGGGCGGGCTTGAGTGCGGTAGGGGAGACTGGAATTCCCGGTGTAACGGTGGAATGTGTAGATATCGGGAAGAACACCAATGGCGAAGGCAGGTCTCTGGGCCGTCACTGACGCTGAGGAGCGAAAGCGTGGGGAGCGAACAGG	TACGGAGGATCCGAGCGTTATCCGGATTTATTGGGTTTAAAGGGAGCGTAGGCGGATTGTTAAGTCAGTTGTGAAAGTTTGCGGCTCAACCGTAAAATTGCAGTTGATACTGGCAGTCTTGAGTGCAGTAGAGGTGGGCGGAATTCGTGGTGTAGCGGTGAAATGCTTAGATATCACGAAGAACTCCGATTGCGAAGGCAGCTCACTGGAGTGTAACTGACGCTGATGCTCGAAAGTGTGGGTATCAAACAGG	TACGGAGGATCCGAGCGTTATCCGGATTTATTGGGTTTAAAGGGAGCGTAGGTGGACTGGTAAGTCAGTTGTGAAAGTTTGCGGCTCAACCGTAAAATTGCAGTTGATACTGTCAGTCTTGAGTACAGTAGAGGTGGGCGGAATTCGTGGTGTAGCGGTGAAATGCTTAGATATCACGAAGAACTCCGATTGCGAAGGCAGCTCACTGGACTGCAACTGACACTGATGCTCGAAAGTGTGGGTATCAAACAGG	TACGGAGGATCCGAGCGTTATCCGGATTTATTGGGTTTAAAGGGAGCGTAGGTGGATTGTTAAGTCAGTTGTGAAAGTTTGCGGCTCAACCGTAAAATTGCAGTTGAAACTGGCAGTCTTGAGTACAGTAGAGGTGGGCGGAATTCGTGGTGTAGCGGTGAAATGCTTAGATATCACGAAGAACTCCGATTGCGAAGGCAGCTCACTAGACTGCAACTGACACTGATGCTCGAAAGTGTGGGTATCAAACAGG	TACGGAGGATGCGAGCGTTATCCGGATTTATTGGGTTTAAAGGGTGCGTAGGTGGTGATTTAAGTCAGCGGTGAAAGTTTGTGGCTCAACCATAAAATTGCCGTTGAAACTGGGTTACTTGAGTGTGTTTGAGGTAGGCGGAATGCGTGGTGTAGCGGTGAAATGCATAGATATCACGCAGAACTCCGATTGCGAAGGCAGCTTACTAAACCATAACTGACACTGAAGCACGAAAGCGTGGGGATCAAACAGG
	taxonomy	Bacteria; Bacteroidetes; Bacteroidia; Bacteroidales; Bacteroidaceae; Bacteroides	Bacteria; Proteobacteria; Gammaproteobacteria; Enterobacteriales; Enterobacteriaceae	Bacteria; Bacteroidetes; Bacteroidia; Bacteroidales; Bacteroidaceae; Bacteroides	Bacteria; Bacteroidetes; Bacteroidia; Bacteroidales; Bacteroidaceae; Bacteroides	Bacteria; Verrucomicrobia; Verrucomicrobiae; Verrucomicrobiales; Akkermansiaceae; Akkermansia	Bacteria; Bacteroidetes; Bacteroidia; Bacteroidales; Bacteroidaceae; Bacteroides	Bacteria; Bacteroidetes; Bacteroidia; Bacteroidales; Bacteroidaceae; Bacteroides	Bacteria; Proteobacteria; Gammaproteobacteria; Enterobacteriales; Enterobacteriaceae	Bacteria; Bacteroidetes; Bacteroidia; Bacteroidales; Bacteroidaceae; Bacteroides	Bacteria; Proteobacteria; Gammaproteobacteria; Enterobacteriales; Enterobacteriaceae	Bacteria; Verrucomicrobia; Verrucomicrobiae; Verrucomicrobiales; Akkermansiaceae; Akkermansia	Bacteria; Firmicutes; Clostridia; Clostridiales; Lachnospiraceae	Bacteria; Firmicutes; Negativicutes; Selenomonadales; Veillonellaceae; Veillonella	Bacteria; Bacteroidetes; Bacteroidia; Bacteroidales; Bacteroidaceae; Bacteroides	Bacteria; Bacteroidetes; Bacteroidia; Bacteroidales; Bacteroidaceae; Bacteroides	Bacteria; Bacteroidetes; Bacteroidia; Bacteroidales; Bacteroidaceae; Bacteroides	Bacteria; Firmicutes; Clostridia; Clostridiales; Ruminococcaceae	Bacteria; Firmicutes; Negativicutes; Selenomonadales; Veillonellaceae; Dialister	Bacteria; Bacteroidetes; Bacteroidia; Bacteroidales; Prevotellaceae; Prevotella 9	Bacteria; Firmicutes; Clostridia; Clostridiales; Lachnospiraceae	Bacteria; Proteobacteria; Gammaproteobacteria; Betaproteobacteriales; Burkholderiaceae; Parasutterella	Bacteria; Firmicutes; Negativicutes; Selenomonadales; Veillonellaceae; Megamonas	Bacteria; Firmicutes; Clostridia; Clostridiales; Lachnospiraceae	Bacteria; Bacteroidetes; Bacteroidia; Bacteroidales; Prevotellaceae; Prevotella 9	Bacteria; Firmicutes; Clostridia; Clostridiales; Ruminococcaceae; [Eubacterium] coprostanoligenes group	Bacteria; Firmicutes; Clostridia; Clostridiales; Lachnospiraceae	Bacteria; Bacteroidetes; Bacteroidia; Bacteroidales; Bacteroidaceae; Bacteroides	Bacteria; Firmicutes; Negativicutes; Selenomonadales; Acidaminococcaceae; Phascolarctobacterium	Bacteria; Firmicutes; Clostridia; Clostridiales; Lachnospiraceae	Bacteria; Fusobacteria; Fusobacteriia; Fusobacteriales; Fusobacteriaceae; Fusobacterium	Bacteria; Firmicutes; Clostridia; Clostridiales; Ruminococcaceae	Bacteria; Bacteroidetes; Bacteroidia; Bacteroidales; Rikenellaceae; Alistipes	Bacteria; Firmicutes; Bacilli; Lactobacillales; Streptococcaceae; Streptococcus	Bacteria; Proteobacteria; Gammaproteobacteria; Enterobacteriales; Enterobacteriaceae	Bacteria; Firmicutes; Negativicutes; Selenomonadales; Veillonellaceae; Megasphaera	Bacteria; Firmicutes; Clostridia; Clostridiales; Ruminococcaceae; Subdoligranulum	Bacteria; Bacteroidetes; Bacteroidia; Bacteroidales; Bacteroidaceae; Bacteroides	Bacteria; Proteobacteria; Gammaproteobacteria; Pasteurellales; Pasteurellaceae	Bacteria; Actinobacteria; Actinobacteria; Bifidobacteriales; Bifidobacteriaceae; Bifidobacterium	Bacteria; Bacteroidetes; Bacteroidia; Bacteroidales; Bacteroidaceae; Bacteroides	Bacteria; Firmicutes; Clostridia; Clostridiales; Lachnospiraceae	Bacteria; Firmicutes; Clostridia; Clostridiales; Peptostreptococcaceae; Romboutsia	Bacteria; Firmicutes; Negativicutes; Selenomonadales; Veillonellaceae; Veillonella	Bacteria; Actinobacteria; Actinobacteria; Bifidobacteriales; Bifidobacteriaceae; Bifidobacterium	Bacteria; Bacteroidetes; Bacteroidia; Bacteroidales; Bacteroidaceae; Bacteroides	Bacteria; Bacteroidetes; Bacteroidia; Bacteroidales; Bacteroidaceae; Bacteroides	Bacteria; Bacteroidetes; Bacteroidia; Bacteroidales; Bacteroidaceae; Bacteroides	Bacteria; Bacteroidetes; Bacteroidia; Bacteroidales; Tannerellaceae; Parabacteroides
Total counts in ASV table	SampleID	ASV1	ASV2	ASV3	ASV4	ASV5	ASV6	ASV7	ASV8	ASV9	ASV10	ASV11	ASV12	ASV13	ASV14	ASV15	ASV16	ASV17	ASV18	ASV19	ASV20	ASV21	ASV22	ASV23	ASV24	ASV25	ASV26	ASV27	ASV28	ASV29	ASV30	ASV31	ASV32	ASV33	ASV34	ASV35	ASV36	ASV37	ASV38	ASV39	ASV40	ASV41	ASV42	ASV43	ASV44	ASV45	ASV46	ASV47	ASV48
44177	MS4365318-ID-v4-002-0813-PROJIMTCDIF-IMTCDIF-P003-C1-1	0.000271635	0.0289291	0	0	0	0	0	0	0	0	0	0.00769631	0	0	0	0	0.0246961	0.0625439	0	0.0021278	0.0835955	0	0	0	9.05449e-05	0	0	0	0.0023768	0	0.00371234	0	0	0	0	0	0	0.000203726	0.00258053	0	0.00307852	0.000271635	0.000701723	0	0	0	0	0
40139	MS4365318-ID-v4-003-0913-PROJIMTCDIF-IMTCDIF-P004-C1-2	0	0	0	0	0	0.000323875	0	0.151399	0	0	0	0	0.468995	0.000199307	0	0	0	0	0	0	0	0	0	0	0	0	0	0	0	0	0	0	0.00149481	0.113057	0	0	0	0	0	0	0	0	0.153043	0	0	0	0	0
36215	MS4365318-ID-v4-004-0614-PROJIMTCDIF-IMTCDIF-P005-C1-3	0.000303742	0.0787795	0	0.00019329	0	0	0	0.0382162	0	0.472401	0	0	0.0277785	0	0	0	0	0	0	0	0	0	0	0	0	0	0	0	0	0	0	0	0.000414193	0.00430761	0.0658567	8.28386e-05	0	0.000690322	0	0	0	0	0	0	0	0	0	0
43507	MS4365318-ID-v4-005-0814-PROJIMTCDIF-IMTCDIF-P006-C1-2	0	0.373089	0.000229848	0.000183878	0	0.000252833	0	0.039373	0	0.42492	0.000183878	0	0.000689544	0	0	0	0	0	0	0	0.0141357	0	0	0	0	0	0	0	0	0	0	0	0.000528651	0.0294895	0.0455789	0	0	0.0022755	0	0	0	0	0.0219735	0	0	0	0	0
32166	MS4365318-ID-v4-006-1014-PROJIMTCDIF-IMTCDIF-P007-C1-1	0.000217621	0.0674004	0	0.000217621	0	0	0	0	0	0	0.000186532	0	0.0697942	0	0	0	0	0	0	9.32662e-05	0	0	0	0	0	0	0	0	0	0	0	0	9.32662e-05	0.16819	0.0478766	0	0	0.00559597	0.000124355	0	0	0	0.0120624	0	0	0	0	0
40013	MS4365318-ID-v4-007-1214-PROJIMTCDIF-IMTCDIF-P008-C1-1	0	0.0124709	0.000124959	0	0	0.000224927	0	0.854997	0.00039987	0	0.000149951	0	0	0	0	0	0	0	0	0	0	0	0	0	0	0	0	0.049234	0	0	0	0	0	0.0618799	0	0	0	0	0	0	0	0	0	0	0	0	0	0
25714	MS4365318-ID-v4-008-1214-PROJIMTCDIF-IMTCDIF-P009-C1-1	0	0.146224	0.00058334	0.000311115	0	0.000661118	0	0.136696	0	0	0	0.00171113	0.143657	0	0	0	0	0	0	0	0	0	0	0	0	0	0	0	0	0	0	0	0	0.00264447	0.147157	0	0	0	0	0	0	0.000622229	0.00750564	0	0	0	0	0
36646	MS4365318-ID-v4-009-0215-PROJIMTCDIF-IMTCDIF-P010-C1-1	0.000491186	0.11079	0	0.000163729	0.000163729	0	0	0.402936	0	0.00698576	0	0	0.157316	0	0	0	0.000163729	0	0	0	0.00218305	0	0	0	0	0.000136441	0	0	0	0	0	0	0.0580145	0.00583966	0.00616711	0	0	0.00191017	0	0	0	0	0.00117339	0	0	0	0	0
31007	MS4365318-ID-v4-010-0315-PROJIMTCDIF-IMTCDIF-P011-C1-1	0	0.0805947	0.000451511	0	0	0	0	0	0	0.469055	0.000161254	0	0.00954623	0	0	0	0	0	0	0	0	0	0	0	0	0	0	0	0	0	0	0	0.000483762	0.0218015	0.0412488	0	0	0	0	0	0	0	0.170703	0	0	0	0	0
27442	MS4365318-ID-v4-012-0415-PROJIMTCDIF-IMTCDIF-P013-C1-1	0	0.242001	0	0	0	0	0	0	0	0.18643	0	0	0.00378981	0	0	0	0	0	0	0	0.00371693	0	0	0	0	0.000109321	0	0	0	0	0	0	0.000911012	0	0.000874572	0	0	0.0724073	0	0	0	0	0.00105677	0	0	0	0	0
28901	MS4365318-ID-v4-013-0415-PROJIMTCDIF-IMTCDIF-P014-C1-1	0.00038061	0.231134	0	0	0	0	0	0.0543234	0	0.0287533	0	0	0	0	0	0	0	0	0	6.92018e-05	0	0	0	0	0	0	0	0	0	0	0	0	0.117851	0.00944604	0	0	0	0.277499	0	0	0	0.00038061	0	0	0	0	0	0
43990	MS4365318-ID-v4-014-0915-PROJIMTCDIF-IMTCDIF-P015-C1-1	0	0.245601	0	0	0	0	0	0	0	0	0	0	0.0119118	0	0	0	0	0	0	0	0.10882	0	0	0	0	0	0	0.0356445	0	0	0	0	0.00093203	0	0.0469425	0	0	0	0	0	0	0	0	0	0	0	0	0
29799	MS4365318-ID-v4-015-0915-PROJIMTCDIF-IMTCDIF-P016-C1-1	0	0.0732239	0	0	0	0	0	0.00869157	0	0.303332	0	0	0.349408	0	0	0	0	0	0	0	0.141246	0	0	0	0	0	0	0	0	0	0	0	0.0368804	0	0.033189	0	0	0.00120809	0	0	0	0	0	0	0	0	0	0
46861	MS4365318-ID-v4-016-0116-PROJIMTCDIF-IMTCDIF-P017-C1-1	0	0.0196752	0	0	0	0	0	0.0217025	0	0.136873	0.652291	0	0.0642112	0	0	0	0	0	0	0	0	0	0	0	0	0	0	0	0	0	0	0	0.00407588	0.00377713	0.00226201	0	0	0.000149378	0	0	0	0	0.0383475	0	0	0	0	0
46227	MS4365318-ID-v4-017-0116-PROJIMTCDIF-IMTCDIF-P018-C0-1	0.000302853	0.0657192	0	0	0.495555	0	0	0.231423	0	0	0	0	0.00036775	0	0	0	0	0	0	0	0	0	0	0	0	0	0	0	0	0.120557	0	0	0.000540809	0	0.0139313	0	0	0.000302853	0	0	0	0	0	0	0	0	0	0
31658	MS4365318-ID-v4-019-1113-PROJIMTCDIF-IMTCDIF-P004-C2-1	0.0348095	0.000379051	0.128783	0.0877819	0	0.0468444	0	0	0.0555942	0	0.0420747	0.0294396	0	0.0241013	0.256997	0.031177	0.0213532	0.0332933	0	0.0121296	0	0	0.000726515	0	0	0	0	0	0	0	0	0	0.00429591	0	0	0	0	0	0.00214796	0	0.000568577	0.00208478	0	0	0	0	0	0
48915	MS4365318-ID-v4-020-0814-PROJIMTCDIF-IMTCDIF-P005-C2-1	0.0663396	0.0189104	0.00973117	0	0	0	0.0474905	0	0.00214658	0	0.000265767	0.00629664	0.000490647	0.00190126	0.033548	0.00936318	0.0128795	0.00130839	0.0204641	0.0281918	0.0019217	0	0.00157416	0.00662374	0	0.00388429	0.0210774	0	0.000797301	0	0.00758459	0.0325871	0.0351426	0	0	0.013595	0	0.00188081	0.000633752	0.00901564	0.00842277	0.0300726	0	0.00415006	0.000306654	0	0.0437289	0.00044976
38421	MS4365318-ID-v4-021-1214-PROJIMTCDIF-IMTCDIF-P006-C2-1	0	0.147419	0	0	0.00010411	0	0	0	0	0.00140548	0	0	0.211213	0	0	0.00281096	0	0	0	0	0	0	0	0	0	0	0	0	0	0	0	0	0.0279535	0	0	0	0	0.0252987	0	0	0	0.00106712	0.0244398	0	0	0.0457562	0	0
30259	MS4365318-ID-v4-022-1214-PROJIMTCDIF-IMTCDIF-P007-C2-1	0.000198288	0.00611388	0	0	0	0	0	0	0	0.00439539	0	0.0375425	0.0313956	0	0	0	0	0	0	0	0.0338412	0	0	0	0	0	0	0	0	0	0	0	0.000528768	0	0.0430616	0	0	0.0299415	0	0	0	0	0.0125252	0	0	0	0	0
29274	MS4365318-ID-v4-023-1214-PROJIMTCDIF-IMTCDIF-P008-C2-1	0.00071736	0.00693448	0	0	0	0	0	0	0	0.0309831	0	0	0	0	0	0	0	0	0	0	0.0003416	0	0	0	0	0	0	0.0083692	0	0	0	0.00027328	0	0	0	0	0	0	0	0	0	0	0	0	0	0	0	0
43555	MS4365318-ID-v4-024-1214-PROJIMTCDIF-IMTCDIF-P009-C2-1	0.115945	0.00195156	0.012467	0	0	0	0.0168523	0	0.00640569	0	0	0.0268396	0	0.00505109	0.0433245	0.0137068	0.0295718	0.0371255	0	0.0205487	0.00518884	0	0.0293652	0	0	0.0280794	0.0461026	0	0.0303983	0	0.00505109	0.0532889	0.00045919	0	0	0.0018138	0	0	0.0102399	0.00312249	0.0125359	0.00994145	0.00222707	0	0	0	0.0492022	0
28822	MS4365318-ID-v4-025-0415-PROJIMTCDIF-IMTCDIF-P010-C2-1	0.000763306	0.00170009	0.0978766	0	0	0	0	0	0.111512	0	0	0.0451044	0.000902089	0.0462494	0	0.187045	0.0853515	0	0.000138783	0	0.0596419	0	0	0	0	0	0	0	0	0	0.0102699	0	0.0144334	0	0	0	0	0.00128374	0	0	0.0145722	0	0.00294914	0	0	0	0	0
38828	MS4365318-ID-v4-026-0515-PROJIMTCDIF-IMTCDIF-P011-C2-1	0.0540074	0.00880808	0.099078	0.0881323	0	0.0713403	0	0	0.138173	0.00066962	0	0.0639229	0.00110745	0.0578449	0.00736582	0.0120274	0.00952921	0.028021	0	0.03652	0	0	0	0	0	0.0345112	0	0	0.000283301	0	0.00154528	0	0.0101988	0	0	0	0	0	0.0120016	0	0.0199598	0.0135469	0	0	0	0	0	0
35887	MS4365318-ID-v4-027-0616-PROJIMTCDIF-IMTCDIF-P013-C2-1	0.0097807	0.00178338	0.00908407	0.0281718	0	0.0125115	0	0	0.014267	0	0.0264441	0.0759885	0	0.00523867	0	0.015298	0	0	0	0.0286733	0.000975284	0	0	0	0	0	0	0	0	0	0	0	0.00111461	0.00445844	0	0	0	0.00058517	0	0	0.00579597	0.0131803	0	0	0	0	0	0
25656	MS4365318-ID-v4-028-1115-PROJIMTCDIF-IMTCDIF-P015-C2-1	0.000740568	0.187208	0.000311818	0	0	0	0	0.0364047	0	0.144489	0.000155909	0	0.0723807	0	0	0	0	0	0	0	0.195393	0	0	0	0	0	0	0.0337153	0	0	0	0.000116932	0.000584659	0	0.042758	0	0	0	0	0	0	0	0	0	0	0	0	0
34385	MS4365318-ID-v4-029-0116-PROJIMTCDIF-IMTCDIF-P016-C2-1	0.125113	0.00110513	0.184761	0.0609859	0	0.169289	0.000174495	0	0.0376909	0.000290824	0.0143086	0.0127963	0.000523484	0.0164897	0	0.00825942	0	0	0	0.0146576	0.0525811	0	0.0230915	0	0	0	0	0	0	0	0	0	0.00119238	0	0	0	0	0.000523484	0.0248364	0	0.0154428	0.00127963	0	0	0	0	0	0
35681	MS4365318-ID-v4-030-0216-PROJIMTCDIF-IMTCDIF-P017-C2-1	0.0191979	0.000196183	0.0395449	0.0189457	0	0.0256439	0	0	0.0615734	0	0.369889	0.0926544	0	0.0274095	0	0.00840784	0.0255038	0.0272694	0	0.0562764	0	0	0	0	0	0	0	0	0	0	0	0	0.0218043	0	0	0	0	0	0.0395449	0	0.0157787	0.00325103	0	0	0	0	0	0
35167	MS4365318-ID-v4-031-0216-PROJIMTCDIF-IMTCDIF-P017-C3-1	0.0434214	0.00110899	0.0666818	0.0609378	0	0.0569852	0	0	0.160093	0	0.0205306	0.0706344	0	0.0619331	0.00162084	0.0202747	0.0570137	0.00648335	0	0.0500469	0	0	0	0	0	0	0	0	0	0	0	0	0.0138198	0	0	0	0	0.00216112	0.0539426	0	0.0202463	0.0149003	0	0	0	0	0	0
34789	MS4365318-ID-v4-032-0216-PROJIMTCDIF-IMTCDIF-P018-C2-1	0.00431171	0	0.0921843	0.00117853	0	0.00560522	0	0	0.0279399	0	0	0.310299	0.00195464	0.0118141	0	0.00347811	0.00310443	0.00114979	0	0.0252379	0	0	0.00422547	0	0.00891086	0.0119291	0	0	0	0	0	0	0.0194889	0	0	0	0	0	0.0972434	0	0.033775	0.00431171	0	0	0	0	0	0
44978	MS4365318-ID-v4-033-0313-PROJIMTCDIF-IMTCDIF-P002-C2-1	0.129263	0	0.0113389	0	0	0	0.0951799	0	0.0333052	0	0	0.00242341	0.00535817	0.0116724	0.0456223	0.0144737	0.0127396	0.0591178	0	0.00204544	0	0	0.00297923	0	0.189048	0.00749255	0.0464449	0	0.000622527	0	0.00562497	0.0963138	0.000377963	0	0	0.00838188	0	0.000444662	0.00462448	0.0191872	0.00246787	0.00473565	0	0	0	0	0.0059807	0
45546	MS4365318-ID-v4-034-0114-PROJIMTCDIF-IMTCDIF-P004-C3-1	0.0138102	0.000175647	0.153954	0.0337022	0.268761	0.0189698	0	0	0.0393888	0	0	0.033285	0	0.017894	0.0081017	0.0247223	0.0153252	0.0223949	0	0.0137443	0.0024371	0	0.00375445	0	0	0.00570851	0	0	0.00750889	0	0	0	0.00772845	0	0	0	0	0	0.0106266	0	0.00401792	0.000856277	0	0	0	0	0	0
29923	MS4365318-ID-v4-035-0115-PROJIMTCDIF-IMTCDIF-P008-C3-1	0.000601544	0.785917	0	0	0	0	0.00036761	0	0	0.00939077	0.0038432	0	0	0	0	0	0	0	0	0	0	0	0	0	0	0	0	0	0	0	0	6.68382e-05	0	0.0921031	0	0	0	0	0	0	0	0	0	0	0	0	0	0
26319	MS4365318-ID-v4-036-0415-PROJIMTCDIF-IMTCDIF-P008-C4-1	0.000265968	0.000949884	0	0	0	0	0	0	0	0.000417949	0	0	0	0	0	0	0	0	0	0	0	0	0	0	0	0	0	0.00182378	0	0	0	0.440746	0	0	0	0	0	0	0	0	0	0	0	0	0	0	0	0
39370	MS4365318-ID-v4-037-0216-PROJIMTCDIF-IMTCDIF-P009-C3-1	0.197866	0.0001016	0.0149098	0	0.0001016	0	0.0811532	0	0.00375921	0	0	0.0317247	0.000330201	0.00299721	0.0377191	0.0133096	0.0207264	0.0262383	0	0.0321057	0.0026162	0	0.0303277	0	0	0.0220218	0.0739649	0	0.0299467	0	0.00525781	0	0.0019812	0	0	0.0105918	0	0	0.00698501	0.016002	0.00985522	0	0	0	0	0	0.0494031	0
38440	MS4365318-ID-v4-039-0415-PROJIMTCDIF-IMTCDIF-P013-Cx-1	0.0406087	0.00057232	0.100963	0.142534	0	0.0590271	0.000104058	0	0.280099	0.0129292	0.0175078	0.012539	0.00460458	0.112929	0.00361603	0.0508845	0	0	0	0.00731009	0.00681582	0	0	0	0	0	0	0	0	0	0	0	0.00306972	0	0	0	0	0.000442248	0	0	0	0	0	0	0	0	0	0
64503	MS4365318-ID-v4-040-0116-PROJIMTCDIF-IMTCDIF-P018-C1-1	0	0.0550052	0	0	0.776522	0	0	0.0816086	0	0	0	0	0	0	0	0	0	0	0	0	0	0	0	0	0	0	0	0	0	0.0545401	0	0	0	0	0.00860425	0	0	0.00024805	0	0	0	0	0	0	0	0	0	3.10063e-05
45788	MS4365318-ID-v4-041-052714-PROJIMTCDIF-IMTUC-D2-1ABC-1	0.0916834	0.000393116	0.0172316	0	0.000349437	0	0.294247	0	0.0164017	0.0036254	0	0.004499	0.00458636	0.00585306	0.0581375	0.011444	0.0160741	0.0258801	0	0.00521971	0.0040622	0	0.00259893	0	0.0174937	0	0.035031	0	0.00382196	0	0.0223858	0.00401852	0.00585306	0	0	0.00613698	0	0.0472176	0	0.0650607	0.000851752	0.00281733	0.00277365	0	0	0	0.00792784	0
37263	MS4365318-ID-v4-042-082714-PROJIMTCDIF-IMTUC-D5-1ABC-1	0	0	0.00590398	0	0	0	0	0	0.00625285	0	0	0.0111102	0	0.00104662	0.013767	0.04589	0.00230792	0	0.085393	0.00316668	0.000322035	0	0.00252261	0.0372219	0	0.0036229	0	0.0916995	0.000966106	0	0.00475002	0	0.000697743	0	0	0.00829241	0.0117275	0	0	0	0.00528675	0.000456217	0	0.000536725	0.0076215	0.000563562	0	0.0902772
25354	MS4365318-ID-v4-043-082714-PROJIMTCDIF-IMTUC-D5-2ABC-1	0	0	0.00280035	0	0	0	0	0	0.00232705	0	0	0.00686282	0	0	0.00875602	0.0190897	0.00220872	0	0.250454	0.00212984	0	0	0.0025637	0.13205	0	0.00283979	0	0.085667	0.00138045	0	0	0	0.000907155	0	0	0.00729668	0.00461466	0	0	0	0.00425968	0.000157766	0	0.000236649	0.00571902	0.000709947	0	0.0477637
44651	MS4365318-ID-v4-044-081114-PROJIMTCDIF-IMTUC-D2-2ABC-1	0.0686883	0	0.00360574	0	0	0	0.250789	0	0.00530783	0.00226199	0	0.0128777	0.0049495	0.00215001	0.0141766	0.0043672	0.0246579	0.0214105	0	0.0204923	0.00421043	0	0.0054646	0	0	0.00349376	0.0279053	0	0.00665159	0	0.0122282	0.000335939	0.00533023	0	0	0.0016573	0	0.024949	0.00250834	0.0539518	0.00394168	0.0425746	0.00311303	0	0	0	0.00143334	0
39284	MS4365318-ID-v4-045-111014-PROJIMTCDIF-IMTUC-D2-1ABC-1	0.0818654	0	0.00318196	0	0	0	0.284823	0	0.0161134	0.00656756	0	0.00682212	0	0.00453111	0.0112005	0.00590571	0.0247938	0.0100295	0	0.0116332	0.00748396	0	0.00435292	0	0	0.00496385	0.0302413	0	0.0047093	0	0.103732	0.000280012	0.000789125	0	0	0.00252011	0	0.00473475	0.00440383	0.0661593	0.00369107	0.0196772	0.00221464	0	0	0	0.00211282	0
38434	MS4365318-ID-v4-046-081514-PROJIMTCDIF-IMTUC-D2-3ABC-1	0.0579955	0	0.01392	0	0	0	0.353021	0	0.00939272	0.00213353	0	0.00595827	0.00267992	0.00650466	0.0478222	0.0129833	0.0242494	0.020945	0	0.00900245	0.00387678	0	0.00283603	0	0	0.00130093	0.0204506	0	0.0022376	0	0.0215955	0.00543789	0.00470937	0	0	0.00369464	0	0.0208669	0.00156112	0.0746214	0.00101473	0.00161316	0.00236769	0	0	0	0.0194619	0
37137	MS4365318-ID-v4-047-012915-PROJIMTCDIF-IMTUC-D3-1C-1	0.180278	0.000538546	0.107763	0.124539	0	0.249832	0	0	0.116218	0	0.0170988	0.00562781	0.00102324	0.04408	0.00341977	0.0227805	0.00271966	0.0193877	0	0.00395832	0	0	0	0	0	0.0230767	0	0	0.000430837	0	0.00258502	0	0.00105017	0	0	0	0	5.38546e-05	0.00040391	0	0.00166949	0.000323128	0	0	0	0	0	0
31218	MS4365318-ID-v4-048-013015-PROJIMTCDIF-IMTUC-D3-1ABC-1	0.1059	0.000384394	0.180377	0.18563	0	0.144308	0	0	0.0443334	0	0.124351	0.0023384	0.00057659	0.0159844	0.00336344	0.0257544	0.00906528	0.00102505	0	0.00256262	0	0	0.00426036	0	0	0.00836056	0	0	0	0	0.0145109	0	0.000736754	0	0	0	0	9.60984e-05	0	0	0.00262669	0	0	0	0	0	0	0
45413	MS4365318-ID-v4-049-013015-PROJIMTCDIF-IMTUC-D3-2ABC-1	0.121375	0.000506463	0.17713	0.205888	0	0.170216	0	0	0.0433356	0.000506463	0.0742298	0.00184969	0.00114505	0.0194878	0.00277454	0.0238258	0.00788321	0	0	0.00182767	0	0	0.00427191	0	0	0.00770704	0	0	0	0	0.0165371	0	0.000528483	0	0	0	0	0.000286262	0.000902825	0	0.00202585	0	0	0	0	0	0	0
37815	MS4365318-ID-v4-050-022415-PROJIMTCDIF-IMTUC-D3-1ABC-1	0.158614	0.000740447	0.137802	0.125929	0	0.238503	0	0	0.0994843	0	0.0181674	0.00359646	0.00349068	0.0455904	0.00431046	0.0218696	0.00518313	0.0226101	0	0.00642602	0	0	0	0	0	0.0141214	0	0	0.000317334	0	0.00914981	0	0.000185112	0	0	0	0	0	0.00161312	0	0.0036229	0.000634669	0	0	0	0	0	0
50004	MS4365318-ID-v4-051-022515-PROJIMTCDIF-IMTUC-D3-1A-1	0.12977	0.00099992	0.134529	0.205704	0	0.186305	0	0	0.102352	0	0.0533557	0.00597952	0.000539957	0.0435365	0.00711943	0.0238781	0.0036997	0.012399	0	0.00163987	0	0	0	0	0	0.00443964	0	0	0.000219982	0	0.00641949	0	0.000759939	0	0	0	0	0.00011999	0.000639949	0	0.00207983	0.00231981	0	0	0	0	0	0
44117	MS4365318-ID-v4-052-022515-PROJIMTCDIF-IMTUC-D3-1B-1	0.130109	0.00104268	0.132761	0.182583	0	0.182968	0	0	0.0975134	0	0.0625156	0.0070041	0.000725344	0.0398939	0.00729877	0.0220777	0.00498674	0.0135775	0	0.00306004	0	0	0	0	0	0.0065961	0	0	0.000362672	0	0.00811479	0	0.000612009	0	0	0	0	4.5334e-05	0.000861346	0	0.0026067	0.00303738	0	0	0	0	0	0
41427	MS4365318-ID-v4-053-090215-PROJIMTCDIF-IMTUC-D3-1ABC-1	0.0999348	0.000337944	0.151785	0.116929	0	0.141019	0	0	0.0830859	0.000144833	0.0877206	0.00721751	0.00434499	0.0318874	0.00533468	0.0184179	0.00980037	0.0324909	0	0.00236561	0	0	0	0	0	0.0107418	0	0	0.000700027	0	0.016511	0	0.000965554	0	0	0	0	0.000241388	0.00461052	0	0.00518985	0.00391049	0	0	0	0	0	0
46257	MS4365318-ID-v4-054-090215-PROJIMTCDIF-IMTUC-D3-1A-1	0.108978	0.000691787	0.172947	0.198932	0	0.152885	0	0	0.0402317	0	0.110729	0.00250773	0.00025942	0.0181162	0.00244287	0.0241477	0.0132304	0	0	0.00233478	0	0	0.00486413	0	0	0.00728538	0	0	0.000216183	0	0.0179865	0	0.000605314	0	0	0	0	0	0.0034157	0	0.00311304	0	0	0	0	0	0	0
42116	MS4365318-ID-v4-055-090215-PROJIMTCDIF-IMTUC-D3-1B-1	0.0957118	0.000593599	0.180691	0.191044	0	0.138047	0	0	0.0349748	0	0.134058	0.00282553	0.000308671	0.01465	0.00299174	0.0194938	0.0108747	0	0	0.00337164	0	0	0.00598347	0	0	0.0115633	0	0	0	0	0.0155285	0	0.000878526	0	0	0	0	0	0.00261183	0	0.0037278	0.000166208	0	0	0	0	0	0
41491	MS4365318-ID-v4-056-090215-PROJIMTCDIF-IMTUC-D3-1C-1	0.104625	0.000385626	0.182232	0.221542	0	0.14367	0	0	0.0396231	0.00014461	0.097009	0.00255477	0.000385626	0.0164855	0.00308501	0.0234027	0.00932732	0	0	0.00289219	0	0	0.00494083	0	0	0.00848377	0	0	0.00014461	0	0.0146779	0	0.000988166	0	0	0	0	7.23048e-05	0.00115688	0	0.00306091	0	0	0	0	0	0	0
29016	MS4365318-ID-v4-057-090215-PROJIMTCDIF-IMTUC-D3-2ABC-1	0.139888	0.00130962	0.147953	0.168149	0	0.199476	0	0	0.110594	0	0.0205059	0.00606562	0.00286049	0.0457334	0.00479046	0.0220568	0.00306727	0.016646	0	0.00547974	0	0	0	0	0	0.0135787	0	0	0.000379101	0	0.00499724	0	0.000723739	0	0	0	0	0	0.00027571	0	0.0038944	0.00189551	0	0	0	0	0	0
31173	MS4365318-ID-v4-058-022615-PROJIMTCDIF-IMTUC-D3-2AB-1	0.113945	0	0.103808	0.211048	0	0.162929	0	0	0.109293	0	0.0563308	0.00988035	0	0.0483431	0.00641581	0.0226478	0.00590254	0.0213326	0	0.00503641	0	0	0	0	0	0.010971	0	0	0.000577423	0	0.00660828	0	0.000609502	0.000128316	0	0	0	0	0.000866134	0	0.00417028	0.000577423	0	0	0	0	0	0
30735	MS4365318-ID-v4-059-032014-PROJIMTCDIF-IMTUC-D2-1ABC-1	0.0939645	0	0.00689767	0	9.76086e-05	0	0.369188	0	0.00917521	0.00217993	0	0.00579144	0	0.0053034	0.0280462	0.0203677	0.00972832	0.016138	0	0.0079063	0.00546608	0	0.00335123	0	0	0.00299333	0.0347812	0	0.00344884	0	0.00810151	0.000422971	0.0026029	0	0	0.00393688	0	0.0317228	0.000227753	0.0802668	0.00113877	0.00865463	0.00237514	0	0	0	0.0208557	0
30290	MS4365318-ID-v4-061-0313-PROJIMTCDIF-IMTUC-P001-C5-1	0.23067	0.00379663	0.00389567	0.0872895	0	0	0.000528227	0	0	0	0	0.0113899	0	0	0	0.00211291	0.0122483	0.0065038	0.0356883	0.00369759	0.00554639	0.00174975	0.0150875	0.00518323	0.0444701	0.0108947	0.0766259	0.0207989	0.0124133	0	0.0126775	0.000165071	0.00643777	0	9.90426e-05	0.00241004	0.0160119	0	0	0	0.00670188	0.00165071	0	0.00307032	0.0892374	0	0.0123473	0.0351271
39686	MS4365318-ID-v4-062-0313-PROJIMTCDIF-IMTUC-P003-C2-1	0.0363352	0.0107595	0.00136068	0.0203346	0	0	0	0	0	0.000151187	0	0.00954997	0.000755934	0	0	0.00143628	0.00826488	0.00448521	0.308975	0.00206622	0.0228544	0.105503	0.00556871	0.142292	0	0	0	0.027642	0.00544272	0	0.00514035	0	0.00219221	0	0	0.0045608	0.00325052	0.00221741	0	0	0.0034521	0.00322532	0	0.00927279	0.00219221	0	0.00186464	0.00831528
34965	MS4365318-ID-v4-063-0513-PROJIMTCDIF-IMTUC-P003-C5-1	0.0482482	0.0028028	0.0015444	0.0257686	0	0	0.0002574	0	0	0	0	0.121093	0	0	0	0.0013728	0.000800801	0.0023452	0.00869441	0.00589161	0.000972401	0.005291	0.0427856	0	0	0.0140712	0.0167882	0.0803661	0.0578865	0	0.000543401	0	0.002574	0	0	0.0020306	0.00666381	0	0.00680681	0	0.0431002	0.00903761	0	0.01859	0.017875	0	0.004004	0.0171028
40789	MS4365318-ID-v4-065-0513-PROJIMTCDIF-IMTUC-P005-C5-1	0.0342004	0	0.0129447	0	0	0	0.0161073	0	0.0190738	0	0	0.0256932	0	0.0016426	0.0453308	0.00789428	0.0431979	0	0	0.00992915	0	0	0.0272132	0	0	0.00813945	0.0100272	0	0.0454779	0	0.0064233	0.02839	0.00718331	0	0	0.0589375	0	0	0.00362843	0.0032852	0.00875236	0.0112285	0	0.0408443	0.00838461	0	0.00566329	0
45380	MS4365318-ID-v4-066-0513-PROJIMTCDIF-IMTUC-P001-C6-1	0.0800132	0.000484795	0.00960776	0	0	0	0.120626	0	0.0023138	0	0	0.0509696	0.00107977	0.00143235	0.0370868	0.0257382	0.0123182	0.0577788	0	0.0811811	0	0	0.0338695	0	0	0.0221684	0.00218158	0	0.0162406	0	0.00608197	0	0.0026223	0	0	0.00951961	0.108947	0.00605994	0.00608197	0.026223	0.00387836	0	0.00178493	0	0	0	0.0180476	0
41466	MS4365318-ID-v4-067-0614-PROJIMTCDIF-IMTUC-P006-C2-1	0.0415521	0.00629431	0.000771717	0.0162543	0	0	0	0	0.00127816	0	0	0.0383206	0	0.000699368	0	0.0105388	0.0014952	0	0.0115757	0.016399	0	0.0528144	0.0173636	0.00549848	0	0.00173636	0	0.00200164	0.0702503	0	0.00356919	0	0.00381035	0	0	0.00409974	0.00103699	0	0.0119857	0	0.0207399	0.000482323	0	0.0590604	0.0771475	0	0.00325568	0.0241161
43948	MS4365318-ID-v4-068-0113-PROJIMTCDIF-IMTUC-P001-C4-1	0.162601	0.000637117	0.021935	0	0	0	0.22315	0	0.00932921	0	0.000409575	0.00348139	0.000500592	0.00732684	0.0589788	0.0709247	0.00687176	0.0577273	0	0.0049149	0	0	0.00225266	0	0	0.00288978	0.0384773	0	0.00113771	0	0.00220715	0	0.000341312	0	0	0.00145627	0.066829	0.000182033	0.0016383	0.0501047	0.000705379	0	0.000432329	0	0	0	0.0311505	0
24680	MS4365318-ID-v4-069-0314-PROJIMTCDIF-IMTUC-P006-C1-3	0.030389	0.00790114	0.000486224	0.00141815	0	0	0	0	0	0.0017423	0	0.0404376	0	0	0	0.00060778	0.0209481	0	0.00218801	0.00688817	0	0.371718	0.0200567	0	0	0.00125608	0.00441653	0	0.00441653	0	0.00628039	0	0.0491086	0	0	0.00429498	0	0	0.00279579	0	0.0155997	0.0286872	0	0.0668558	0	0	0	0.00210697
39832	MS4365318-ID-v4-070-0313-PROJIMTCDIF-IMTUC-P003-C3-1	0.198986	0.0162934	0.00439345	0.0383109	0	0	0.0136072	0	0.0027867	0.00502109	0	0.0128289	0.00361518	0.00143101	0.0124523	0.0231472	0.012628	0.0204358	0.079534	0.00594999	0.00464451	0.0189546	0.0104439	0.0996184	0.0060002	0.00120506	0.0198082	0.0187287	0.00512151	0	0.0271139	0.000451898	0.00248544	0	0.000100422	0.00150633	0.0111217	0.0133561	0	0.00263607	0.00579936	0.00587467	0.00705463	0.00220928	0.00858606	0	0.0209128	0.0325115
31285	MS4365318-ID-v4-071-0413-PROJIMTCDIF-IMTUC-P003-C4-1	0.050024	0.00060732	0.0100368	0	0	0	0.105706	0	0.00246124	0	0	0.0883171	0.00326035	0.00127857	0.0336903	0.00741569	0.0168771	0.0210644	0	0.0804219	0	0	0.0402429	0	0	0.0208407	0.00703212	0	0.0220233	0	0.0101646	0	0.0149912	0	0	0.00434713	0.0868787	0	0.00405945	0.0195301	0.00536999	6.39284e-05	0.00405945	0	0	0	0.0130414	0
28227	MS4365318-ID-v4-072-0413-PROJIMTCDIF-IMTUC-P005-C3-1	0.229532	0.000885677	0.0239841	0	0	0	0.0403514	0	0.0820845	0	0	0.0113721	0	0.00212562	0.0746448	0.00743968	0.0196975	0	0	0.0198746	0	0	0.0261452	0	0.00162965	0.00145251	0.0255075	0	0.0156588	0	0.0110887	0.0051015	0.000460552	0	0	0.00453467	0	0.000425125	0.00109824	0.0071917	0.0146314	0.0101321	0	0.0222836	0.0054912	0	0.016757	0
17474	MS4365318-ID-v4-074-1014-PROJIMTCDIF-IMTUC-P006-C3-2	0.0397734	0.00108733	0.00120179	0.0207737	0	0	0	0	0	0.000457823	0	0.214833	0	0.00194575	0	0.00967151	0.0153943	0	0.0214032	0.0254092	0	0.014307	0.0405746	0.00978597	0	0.00446377	0.00400595	0.00183129	0.0260387	0	0.00824082	0	0.00669566	0	0	0.0102438	0.00955706	0	0.0073824	0	0.0257525	0.00400595	0	0.0140208	0.00864141	0	0.00772576	0.0136775
46264	MS4365318-ID-v4-075-0315-PROJIMTCDIF-PSYCH-S1118V032-1	0.370374	0.00105914	0.0201453	0	0	0	0	0	0.0298072	0	0	0.0159952	0	0.0677849	0.0090351	0.01887	0.0476396	0.00181567	0	0.00808404	0	0	0.0135743	0	0	0.0259165	0	0	0.00886218	0	0.0110021	0	0	0	0	0	0	0.000540377	0.00899187	0	0.00607384	0	0.000475532	0.00123206	0.00583607	0.0181351	0.00628999	0.0321849
41356	MS4365318-ID-v4-076-0315-PROJIMTCDIF-PSYCH-S1317V040-1	0.159953	0	0	0	0	0	0	0	0.00836638	0	0.000580327	0.0208676	0.0288713	0	0.0134201	0.00229713	0.108618	0	0	0.0100106	0.018909	0	0.0125737	0	0	0.0107119	0	0.0192717	0.0217623	0	0.0175065	0	0.0062627	0.0117274	0	0.0161041	0	0.0147742	0	0	0.007109	0.0115098	0.000943031	0	0.00200696	0	0.00459426	0.0158864
43187	MS4365318-ID-v4-077-0315-PROJIMTCDIF-PSYCH-S0997V024-1	0.0168338	0	0.00298701	0	0	0	0	0	0	0	0	0.0456619	0.000115776	0.00889157	0	0.001343	0.0054183	0.0229004	0	0.0396879	0.00201449	0	0.0404751	0	0.045685	0.116563	0	0	0.0427675	0	0.00930836	0	0.00111145	0	0	0.0376271	0	0	0	0	0.0125038	0.0210712	0	0.045384	0	0.00335749	0.00173663	0.00585824
45059	MS4365318-ID-v4-078-0315-PROJIMTCDIF-PSYCH-S0673V119-1	0.104285	0.00122062	0.0927007	0	0.13884	0	0	0	0.00412792	0.00130939	0	0.00594776	0	0.0618522	0	0	0.00785637	0.00699083	0	0.0225482	0.0035509	0	0.0121396	0	0	0.00818926	0	0	0.00308484	0	0.000687987	0	0.00164229	0	0	0.00359529	0.0338445	0	0.0571473	0	0.00284072	0.00412792	0.000332897	0	0	0.0716172	0	0
33835	MS4365318-ID-v4-079-0915-PROJIMTCDIF-FDALL-022F-1	0	0.0510418	0.018472	0	0.150968	0	0	0	0	0	0	0.0624797	0	0.0576326	0	0.00520171	0.0085119	0.0101965	0	0	0	0	0.0325698	0	0.0253584	0	0	0	0.00815723	0	0	0	0.00410817	0.000620659	0	0	0	0	0	0	0	0.00073888	0.000443328	0	0.0586375	0.15546	0	0
52556	MS4365318-ID-v4-081-1215-PROJIMTCDIF-FDALL-035F-1	0.056378	0.00719233	0.0189132	0	0.246442	0	0	0	0.00664054	0	0	0.0135665	0	0.0182091	0.0883058	0.00313951	0.0127103	0	0	0.012558	0.000665956	0	0	0	0	0	0	0	0	0	0	0	0.000932339	0	0	0	0.0903037	0	0.0167821	0	0	0.00456656	0.000437628	0	0.0171436	0.0270188	0	0.0256108
46195	MS4365318-ID-v4-082-0116-PROJIMTCDIF-FDALL-029F-1	0.170365	0.00504384	0	0	0	0	4.32947e-05	0	0.0272757	0	0.000606126	0.0359996	0	0.00976296	0	0	0.00355017	0.000454595	0	0.0117112	0.00266263	0	0.0440957	0	0	0.0078147	0	0.0254357	0.0142873	0	0	4.32947e-05	0.0469531	0	0	0.138413	0	0	0.00679727	0	0.0116679	0.00264098	0	0.0125338	0.0300465	0.00712198	0.0114948	0
56911	MS4365318-ID-v4-083-1215-PROJIMTCDIF-FDALL-026F-1	0.408761	0.00170442	0	0	0	0	0	0	0.0108942	0	0	0.00604453	0	0.0310309	0.00906679	0.0190824	0.0146017	0.0355643	0	0.00135299	0.0296076	0	0.00121242	0	0.0648732	0	0	0	0.00349669	0	0.00952364	0	0	0	0	0	0	0.000509568	0.000667709	0	0.00284655	0.00195041	0.00138813	0	0	0.0168684	0	0
42799	MS4365318-ID-v4-084-0615-PROJIMTCDIF-AUTGI-026-1	0	0	0.0597444	0.0798617	0	0	0	0	0.0131545	0	0	0.0393	0.0214024	0.0630622	0	0.0401411	0.0177341	0.00219631	0	0.0117526	0	4.67301e-05	0.0103741	0	0	0.0135284	0	0	0.0090189	0	0.00950957	0	0.00841141	0	0.00014019	0.0207014	0.0157948	0.00214958	0.043973	0	0.00829459	0.0151172	0.00509358	0	0.0215659	0.00845814	0.0114489	0.0115423
44130	MS4365318-ID-v4-085-0616-PROJIMTCDIF-AUTGI-088-1	0.0388625	0	0.0101745	0.0235214	0	0	0	0	0	0.000861092	0	0.00752323	0	0.00290052	0.0208928	0.00280988	0.022615	0.0797417	0.0214593	0.00222071	0.0013143	0.0039429	0.00462271	0.0574666	0	0.0182189	0	0.0591434	0.0043961	0	0.01661	0	0.000838432	0	0	0.0125765	0	0.000430546	0.00301382	0	0.00267392	0.00648085	0.000158622	0	0.0148652	0	0.000747791	0.0353954
44111	MS4365318-ID-v4-086-0616-PROJIMTCDIF-AUTGI-089-1	0.0197003	0	0.00272041	0.00435266	0.0205618	0	0	0	0	0.00251638	0	0.0253452	0	0.000770783	0	0	0.0375417	0.0736098	0.105507	0.00444334	0	0.0284963	0.0269547	0.1856	0	0.0296978	0	0.000838793	0.00913604	0	0.00677835	0	0.00138287	0	0	0.0287683	0.00385391	0.00235769	0.00290177	0	0.0238716	0.00684637	0.000362721	0.00768516	0.00419397	0	0	0.00145089
14479	MS4404104-ID-v4-272-0313-PROJIMTCDIF-IMTUC-P005-C2-1	0.201326	0	0.014711	0	0	0	0	0.000207197	0.0893017	0	0	0.0111196	0.0173355	0.00628496	0.0130534	0.00911665	0.0597417	0	0	0.0131225	0	0	0.0139512	0	0	0.00310795	0	0	0.0249327	0	0.0158851	0	0.0250708	0	0.00103598	0	0	0.0624353	0.00338421	0	0.0104289	0.00828787	0.00593964	0.0271428	0.023137	0	0.0246564	0
4542	MS4404104-ID-v4-273-0313-PROJIMTCDIF-IMTCDIF-P002-C1-1	0	0	0	0	0	0	0	0.0367679	0	0.0570233	0	0	0	0	0	0	0	0	0.00220167	0.000660502	0	0	0	0	0	0.000660502	0	0	0	0	0	0	0.00154117	0.733377	0	0	0	0	0	0	0	0	0	0	0	0	0	0
34437	MS4404104-ID-v4-274-0513-PROJIMTCDIF-IMTCDIF-P002-C3-1	0.0716961	0	0.0171908	0	0	0	0.00124866	0	0.00508174	0.000174231	0	0.0262508	0	0.00325232	0.0457938	0.0154485	0.00932137	0.0258153	0	0.00505271	0	0	0.0176264	0	0.135145	0.0264831	0.0275576	0	0.0228824	0	0.00220693	0.0258733	0.00258443	0	0	0.0136772	0	8.71156e-05	0.0235212	0	0.0087406	0.0106571	0	0	0	0	0.00464616	0
21326	MS4404104-ID-v4-275-0315-PROJIMTCDIF-IMTCDIF-P012-C1-1	0	0.16501	0	0	0	0	0	0.0879677	0	0	0	0	0	0	0	0	0	0	0	0	0	0	0	0	0	0	0	0	0	0.511488	0	0	0	0	0	0	0	0	0	0	0	0	0.000797149	0	0	0	0	0
23445	MS4404104-ID-v4-276-1212-PROJIMTCDIF-IMTUC-P001-C2-1	0.116443	0.00750693	0.0126679	0	0	0	0	0	0	0	0	0.0796332	0.00268714	0	0	0	0	0.0162508	0	0.0368096	0	0	0	0	0	0	0	0	0	0	0	0	0.00170612	0.00042653	0	0	0.0612071	0.00204734	0	0	0	0	0.00209	0	0	0	0	0
28239	MS4404104-ID-v4-277-0413-PROJIMTCDIF-IMTUC-P005-C4-1	0.0374305	0	0.00552428	0	0	0	0.0523744	0	0.00566592	0	0	0.0192995	0.00715323	0.0020539	0.0142002	0.00375367	0.0292149	0.000779064	0	0.0137753	0	0	0.019937	0	0.0514537	0.0129962	0.0125713	0	0.0343497	0	0.0318	0.00492227	0.00138107	0	0.00035412	0.0582528	0	0.00920713	0.00555969	0.0106236	0.0172457	0.0676724	0.00230178	0.0722759	0.00665746	0	0.0047098	0
15854	MS4404104-ID-v4-280-0116-PROJIMTCDIF-FDALL-040F-1	0.00788445	0	0.000883058	0	0.0159581	0	0	0	0	0	0	0.0194273	0.000693831	0	0	0	0.0177242	0.000883058	0	0.0278163	0.000189227	0	0.00668601	0	0	0	0	0.109499	0.00056768	0	0	0	0.000693831	0	0	0	0	0.000126151	0	0	0	0.0635802	0	0	0.00182919	0	0	0.00674909
[truncated: 1,291 more columns]

## Sheet: SourceTracker2_DADA2
SampleID	Index beta-1	Index beta-2	PatientID	Project	Group	D2	D3	D5	PreFMT	Unknown (newly detected)
MS4365318-ID-v4-020-0814-PROJIMTCDIF-IMTCDIF-P005-C2-1	0.95549	0.697302	CDI-P05	CDI-FMT with D2	CDI-PostFMT	0.2112	0.0205	0.0229	0.0048	0.7406
MS4365318-ID-v4-022-1214-PROJIMTCDIF-IMTCDIF-P007-C2-1	-0.0976052	-0.0146565	CDI-P07	CDI-FMT with D2	CDI-PostFMT	0.0007	0.0001	0.0002	0.0123	0.9867
MS4365318-ID-v4-023-1214-PROJIMTCDIF-IMTCDIF-P008-C2-1	-0.150169	-0.0463976	CDI-P08	CDI-FMT with D2	CDI-PostFMT	0	0	0.0024	0.009	0.9886
MS4365318-ID-v4-024-1214-PROJIMTCDIF-IMTCDIF-P009-C2-1	1.04314	0.857841	CDI-P09	CDI-FMT with D2	CDI-PostFMT	0.1261	0.0374	0.003	0.0036	0.8299
MS4365318-ID-v4-033-0313-PROJIMTCDIF-IMTCDIF-P002-C2-1	1.02586	0.754042	CDI-P02	CDI-FMT with D2	CDI-PostFMT	0.3502	0.0662	0.0018	0.0014	0.5804
MS4365318-ID-v4-036-0415-PROJIMTCDIF-IMTCDIF-P008-C4-1	-0.025074	-0.00713381	CDI-P08	CDI-FMT with D2	CDI-PostFMT	0	0.0002	0.0015	0.0002	0.9981
MS4365318-ID-v4-037-0216-PROJIMTCDIF-IMTCDIF-P009-C3-1	1.01059	0.81529	CDI-P09	CDI-FMT with D2	CDI-PostFMT	0.4023	0.0402	0.0046	0.0018	0.5511
MS4404104-ID-v4-274-0513-PROJIMTCDIF-IMTCDIF-P002-C3-1	1.0486	0.800034	CDI-P02	CDI-FMT with D2	CDI-PostFMT	0.0408	0.0737	0.0041	0.0004	0.881
MS4365318-ID-v4-019-1113-PROJIMTCDIF-IMTCDIF-P004-C2-1	1.02514	0.665492	CDI-P04	CDI-FMT with D3	CDI-PostFMT	0.0128	0.5103	0.0023	0.0003	0.4743
MS4365318-ID-v4-025-0415-PROJIMTCDIF-IMTCDIF-P010-C2-1	0.789395	0.517935	CDI-P10	CDI-FMT with D3	CDI-PostFMT	0.0026	0.015	0.0027	0.0049	0.9748
MS4365318-ID-v4-026-0515-PROJIMTCDIF-IMTCDIF-P011-C2-1	0.992571	0.794898	CDI-P11	CDI-FMT with D3	CDI-PostFMT	0.0198	0.6967	0.0021	0.009	0.2724
MS4365318-ID-v4-027-0616-PROJIMTCDIF-IMTCDIF-P013-C2-1	0.905897	0.684628	CDI-P13	CDI-FMT with D3	CDI-PostFMT	0.0033	0.075	0.0022	0.0034	0.9161
MS4365318-ID-v4-028-1115-PROJIMTCDIF-IMTCDIF-P015-C2-1	-0.0576236	-0.00880151	CDI-P15	CDI-FMT with D3	CDI-PostFMT	0.0001	0.0002	0.0043	0.5214	0.474
MS4365318-ID-v4-029-0116-PROJIMTCDIF-IMTCDIF-P016-C2-1	0.927268	0.79026	CDI-P16	CDI-FMT with D3	CDI-PostFMT	0.0084	0.7462	0.002	0.0026	0.2408
MS4365318-ID-v4-030-0216-PROJIMTCDIF-IMTCDIF-P017-C2-1	0.956545	0.719416	CDI-P17	CDI-FMT with D3	CDI-PostFMT	0.0046	0.2603	0.0015	0.0008	0.7328
MS4365318-ID-v4-031-0216-PROJIMTCDIF-IMTCDIF-P017-C3-1	1.02227	0.820243	CDI-P17	CDI-FMT with D3	CDI-PostFMT	0.0055	0.3774	0.0018	0.0022	0.6131
MS4365318-ID-v4-032-0216-PROJIMTCDIF-IMTCDIF-P018-C2-1	0.867522	0.63861	CDI-P18	CDI-FMT with D3	CDI-PostFMT	0.0036	0.0549	0.0018	0.0026	0.9371
MS4365318-ID-v4-034-0114-PROJIMTCDIF-IMTCDIF-P004-C3-1	0.782022	0.41002	CDI-P04	CDI-FMT with D3	CDI-PostFMT	0.0069	0.2287	0.0022	0.0049	0.7573
MS4365318-ID-v4-039-0415-PROJIMTCDIF-IMTCDIF-P013-Cx-1	0.986891	0.80136	CDI-P13	CDI-FMT with D3	CDI-PostFMT	0.0048	0.9073	0.0041	0.0322	0.0516
MS4365318-ID-v4-021-1214-PROJIMTCDIF-IMTCDIF-P006-C2-1	0.117475	0.0435975	CDI-P06	CDI-FMT with D5	CDI-PostFMT	0.002	0.0005	0.001	0.012	0.9845

## Sheet: MetaPhlAn3 profile
SampleID	Identifier	Group	k__Bacteria|p__Actinobacteria|c__Actinobacteria|o__Actinomycetales|f__Actinomycetaceae|g__Actinomyces|s__Actinomyces_graevenitzii	k__Bacteria|p__Actinobacteria|c__Actinobacteria|o__Actinomycetales|f__Actinomycetaceae|g__Actinomyces|s__Actinomyces_hongkongensis	k__Bacteria|p__Actinobacteria|c__Actinobacteria|o__Actinomycetales|f__Actinomycetaceae|g__Actinomyces|s__Actinomyces_johnsonii	k__Bacteria|p__Actinobacteria|c__Actinobacteria|o__Actinomycetales|f__Actinomycetaceae|g__Actinomyces|s__Actinomyces_massiliensis	k__Bacteria|p__Actinobacteria|c__Actinobacteria|o__Actinomycetales|f__Actinomycetaceae|g__Actinomyces|s__Actinomyces_naeslundii	k__Bacteria|p__Actinobacteria|c__Actinobacteria|o__Actinomycetales|f__Actinomycetaceae|g__Actinomyces|s__Actinomyces_odontolyticus	k__Bacteria|p__Actinobacteria|c__Actinobacteria|o__Actinomycetales|f__Actinomycetaceae|g__Actinomyces|s__Actinomyces_oris	k__Bacteria|p__Actinobacteria|c__Actinobacteria|o__Actinomycetales|f__Actinomycetaceae|g__Actinomyces|s__Actinomyces_sp_HMSC035G02	k__Bacteria|p__Actinobacteria|c__Actinobacteria|o__Actinomycetales|f__Actinomycetaceae|g__Actinomyces|s__Actinomyces_sp_HPA0247	k__Bacteria|p__Actinobacteria|c__Actinobacteria|o__Actinomycetales|f__Actinomycetaceae|g__Actinomyces|s__Actinomyces_sp_ICM47	k__Bacteria|p__Actinobacteria|c__Actinobacteria|o__Actinomycetales|f__Actinomycetaceae|g__Actinomyces|s__Actinomyces_sp_S6_Spd3	k__Bacteria|p__Actinobacteria|c__Actinobacteria|o__Actinomycetales|f__Actinomycetaceae|g__Actinomyces|s__Actinomyces_sp_oral_taxon_180	k__Bacteria|p__Actinobacteria|c__Actinobacteria|o__Actinomycetales|f__Actinomycetaceae|g__Actinomyces|s__Actinomyces_sp_oral_taxon_181	k__Bacteria|p__Actinobacteria|c__Actinobacteria|o__Actinomycetales|f__Actinomycetaceae|g__Actinomyces|s__Actinomyces_turicensis	k__Bacteria|p__Actinobacteria|c__Actinobacteria|o__Bifidobacteriales|f__Bifidobacteriaceae|g__Bifidobacterium|s__Bifidobacterium_adolescentis	k__Bacteria|p__Actinobacteria|c__Actinobacteria|o__Bifidobacteriales|f__Bifidobacteriaceae|g__Bifidobacterium|s__Bifidobacterium_animalis	k__Bacteria|p__Actinobacteria|c__Actinobacteria|o__Bifidobacteriales|f__Bifidobacteriaceae|g__Bifidobacterium|s__Bifidobacterium_bifidum	k__Bacteria|p__Actinobacteria|c__Actinobacteria|o__Bifidobacteriales|f__Bifidobacteriaceae|g__Bifidobacterium|s__Bifidobacterium_breve	k__Bacteria|p__Actinobacteria|c__Actinobacteria|o__Bifidobacteriales|f__Bifidobacteriaceae|g__Bifidobacterium|s__Bifidobacterium_catenulatum	k__Bacteria|p__Actinobacteria|c__Actinobacteria|o__Bifidobacteriales|f__Bifidobacteriaceae|g__Bifidobacterium|s__Bifidobacterium_dentium	k__Bacteria|p__Actinobacteria|c__Actinobacteria|o__Bifidobacteriales|f__Bifidobacteriaceae|g__Bifidobacterium|s__Bifidobacterium_longum	k__Bacteria|p__Actinobacteria|c__Actinobacteria|o__Bifidobacteriales|f__Bifidobacteriaceae|g__Bifidobacterium|s__Bifidobacterium_pseudocatenulatum	k__Bacteria|p__Actinobacteria|c__Actinobacteria|o__Bifidobacteriales|f__Bifidobacteriaceae|g__Bifidobacterium|s__Bifidobacterium_pullorum	k__Bacteria|p__Actinobacteria|c__Actinobacteria|o__Bifidobacteriales|f__Bifidobacteriaceae|g__Scardovia|s__Scardovia_wiggsiae	k__Bacteria|p__Actinobacteria|c__Actinobacteria|o__Corynebacteriales|f__Corynebacteriaceae|g__Corynebacterium|s__Corynebacterium_argentoratense	k__Bacteria|p__Actinobacteria|c__Actinobacteria|o__Corynebacteriales|f__Corynebacteriaceae|g__Corynebacterium|s__Corynebacterium_durum	k__Bacteria|p__Actinobacteria|c__Actinobacteria|o__Corynebacteriales|f__Corynebacteriales_unclassified|g__Lawsonella|s__Lawsonella_clevelandensis	k__Bacteria|p__Actinobacteria|c__Actinobacteria|o__Micrococcales|f__Micrococcaceae|g__Kocuria|s__Kocuria_varians	k__Bacteria|p__Actinobacteria|c__Actinobacteria|o__Micrococcales|f__Micrococcaceae|g__Rothia|s__Rothia_mucilaginosa	k__Bacteria|p__Actinobacteria|c__Actinobacteria|o__Propionibacteriales|f__Propionibacteriaceae|g__Propionibacterium|s__Propionibacterium_freudenreichii	k__Bacteria|p__Actinobacteria|c__Actinobacteria|o__Propionibacteriales|f__Propionibacteriaceae|g__Pseudopropionibacterium|s__Pseudopropionibacterium_propionicum	k__Bacteria|p__Actinobacteria|c__Coriobacteriia|o__Coriobacteriales|f__Atopobiaceae|g__Atopobium|s__Atopobium_minutum	k__Bacteria|p__Actinobacteria|c__Coriobacteriia|o__Coriobacteriales|f__Atopobiaceae|g__Atopobium|s__Atopobium_parvulum	k__Bacteria|p__Actinobacteria|c__Coriobacteriia|o__Coriobacteriales|f__Atopobiaceae|g__Atopobium|s__Atopobium_rimae	k__Bacteria|p__Actinobacteria|c__Coriobacteriia|o__Coriobacteriales|f__Coriobacteriaceae|g__Collinsella|s__Collinsella_aerofaciens	k__Bacteria|p__Actinobacteria|c__Coriobacteriia|o__Coriobacteriales|f__Coriobacteriaceae|g__Collinsella|s__Collinsella_intestinalis	k__Bacteria|p__Actinobacteria|c__Coriobacteriia|o__Coriobacteriales|f__Coriobacteriaceae|g__Collinsella|s__Collinsella_stercoris	k__Bacteria|p__Actinobacteria|c__Coriobacteriia|o__Coriobacteriales|f__Coriobacteriaceae|g__Enorma|s__Enorma_massiliensis	k__Bacteria|p__Actinobacteria|c__Coriobacteriia|o__Coriobacteriales|f__Coriobacteriaceae|g__Enorma|s__[Collinsella]_massiliensis	k__Bacteria|p__Actinobacteria|c__Coriobacteriia|o__Eggerthellales|f__Eggerthellaceae|g__Adlercreutzia|s__Adlercreutzia_equolifaciens	k__Bacteria|p__Actinobacteria|c__Coriobacteriia|o__Eggerthellales|f__Eggerthellaceae|g__Asaccharobacter|s__Asaccharobacter_celatus	k__Bacteria|p__Actinobacteria|c__Coriobacteriia|o__Eggerthellales|f__Eggerthellaceae|g__Eggerthella|s__Eggerthella_lenta	k__Bacteria|p__Actinobacteria|c__Coriobacteriia|o__Eggerthellales|f__Eggerthellaceae|g__Enterorhabdus|s__Enterorhabdus_caecimuris	k__Bacteria|p__Actinobacteria|c__Coriobacteriia|o__Eggerthellales|f__Eggerthellaceae|g__Gordonibacter|s__Gordonibacter_pamelaeae	k__Bacteria|p__Actinobacteria|c__Coriobacteriia|o__Eggerthellales|f__Eggerthellaceae|g__Slackia|s__Slackia_isoflavoniconvertens	k__Bacteria|p__Bacteroidetes|c__Bacteroidia|o__Bacteroidales|f__Bacteroidaceae|g__Bacteroides|s__Bacteroides_caccae	k__Bacteria|p__Bacteroidetes|c__Bacteroidia|o__Bacteroidales|f__Bacteroidaceae|g__Bacteroides|s__Bacteroides_cellulosilyticus
1116-IMTCDIF-D002-3-3--1	1116-IMTCDIF-D002	Adult Donor #2	0.00023	0	0	0	0	0.00129	0	0	0	0.00914	0	0	0	0	0.67545	0	0.01865	0.39675	0	0	2.76322	1.13384	0	0	0	0	0	0	0.02092	0	0	0	0	0	0.65088	0	0	0	0	0.00109	0.00055	0.02783	0	0.00148	0	0	0.19814
0115-IMTCDIF-D003-1	0115-IMTCDIF-D003	Adult Donor #3	0	0	0	0	0	0	0	0	0	0	0	0	0	0	0.00598	0	0.00481	0.00623	0	0.00842	0.62653	0.42321	0	0	0	0	0	0	0	0	0	0	0	0	0.01552	0	0	0	0	0	0	0.09674	0	0.0395	0	0.00669	0
0915-IMTCDIF-D003-1	0915-IMTCDIF-D003	Adult Donor #3	0	0	0	0	0	0.00091	0	0	0	0.00396	0	0	0	0	0	0	0.01732	0	0	0	1.54953	0.70978	0	0	0	0	0	0	0	0	0	0	0	0	0	0	0	0	0	0	0	0.16879	0	0.3043	0	0	0
1115-IMTCDIF-D003-1	1115-IMTCDIF-D003	Adult Donor #3	0.0041	0	0	0	0	0	0	0	0	0.00462	0	0	0	0	0	0	0.01295	0	0	0	0.81174	0.21232	0	0	0	0	0	0	0	0	0	0	0	0	0.0041	0	0	0	0	0	0	0.2354	0	0.10561	0	0	0
1116-IMTCDIF-D003-1	1116-IMTCDIF-D003	Adult Donor #3	0	0	0	0	0	0	0	0	0	0.00546	0	0	0	0	0	0	0.01913	0	0	0.00284	1.71251	1.59856	0	0	0	0	0	0	0	0	0	0	0	0	0.00457	0	0	0	0	0	0	0.22097	0	0.24316	0	0	0
0513-IMTCDIF-P002-C3-1	IMTCDIF-P002-C3	PostFMT-2	0	0	0	0	0	0.01133	0.01673	0.00141	0	0	0.0005	0	0	0	0	0	0.01065	0.01715	0	0	6.24325	3.34024	0	0	0	0	0	0	0.00184	0	0	0	0	0	3.98586	0	0.00484	0	0.00035	0	0	1.20234	0.00189	0.07373	0	0	0.7252
0813-IMTCDIF-P003-C1-1	IMTCDIF-P003-C1	PreFMT-1	0.01966	0	0	0	0	0.00805	0	0.00654	0	0	0	0	0.00671	0	0.00692	0	0.40313	0	0	0	0.01361	0.16971	0	0	0.09032	0	0	0	0	0	0	0	0	0	0.02227	0.02228	0	0	0	0	0	0.30169	0	0.0132	0	0	0
1113-IMTCDIF-P004-C2-1	IMTCDIF-P004-C2	PostFMT-1	0	0	0	0	0	0	0	0	0	0	0	0	0	0	0	0.57156	0.02133	0.00537	0	0	1.53838	1.25222	0	0	0	0	0	0	0	0	0	0	0	0	0.00212	0	0	0	0	0	0	0.25718	0	0.23165	0	0	0
0114-IMTCDIF-P004-C3-1	IMTCDIF-P004-C3	PostFMT-2	0	0	0	0	0	0	0	0	0	0.00776	0	0	0.00199	0.02138	0.01582	0.74353	0.01163	0.08614	0	0	5.42966	4.0014	0.00294	0	0	0	0.00564	0	0	0	0	0	0	0	0.01872	0	0.00173	0	0	0.23706	0.3419	0.26476	0.00246	0.40779	0	0.00946	0
0614-IMTCDIF-P005-C1-1	IMTCDIF-P005-C1	PreFMT-1	0	0	0	0	0	0	0	0	0	0	0	0	0	0	0	0	0.00895	0	0	0	0.01589	0.01122	0	0	0	0	0	0	0	0	0	0	0	0	0.00185	0	0	0	0	0	0	0.00381	0	0.0005	0	0	0
1214-IMTCDIF-P006-C2-1	IMTCDIF-P006-C2	PostFMT-1	0	0	0	0	0.01554	0.00058	0.00519	0	0	0	0	0	0	0	0	0	0.01622	0	0	0	0.02571	0.02064	0	0	0	0	0	0	0.00282	0	0	0	0	0	0.00417	0	0	0	0	0	0	0.00512	0	0.00031	0	0	0
1214-IMTCDIF-P008-C2-1	IMTCDIF-P008-C2	PostFMT-1	0	0	0	0	0	0	0	0	0	0	0	0	0	0	0	0	0.0276	0	0	0	0.06731	0.03508	0	0	0	0	0	0	0.00238	0	0	0	0	0	0.00303	0	0	0	0	0	0	14.1297	0.001	0.82049	0	0	0
0115-IMTCDIF-P008-C3-1	IMTCDIF-P008-C3	PostFMT-2	0	0	0	0	0	0	0	0	0	0	0	0	0	0	0.0097	0	0.00439	0	0	0	0.02029	0.016	0	0	0	0	0	0	0.00122	0	0.01278	0	0	0	0.00812	0	0	0	0	0	0	0	0	0	0	0.00399	0
0415-IMTCDIF-P008-C4-1	IMTCDIF-P008-C4	PostFMT-3	0	0	0	0	0	0	0	0	0	0	0	0	0	0	0.00682	0	0.00385	0.05508	0	0	0.01663	0.01612	0	0	0	0	0	0	0.00409	0	0	0	0	0	0.00561	0	0.00016	0	0	0.03516	0.02489	2.36832	0	0.13292	0	0.00348	0
0216-IMTCDIF-P009-C3-1	IMTCDIF-P009-C3	PostFMT-2	0	0	0	0	0.00606	0.00278	0	0	0	0.01868	0.00415	0	0	0	0.01296	0	0.00798	0.00667	0	0	2.74229	1.97817	0	0	0	0	0	0	0	0	0	0	0	0	3.29803	0	0.00463	0	0	0.09315	0.05862	0.39625	0.00038	0.03149	0	0.00229	0.39449
0415-IMTCDIF-P010-C2-1	IMTCDIF-P010-C2	PostFMT-1	0	0	0	0	0	0.00398	0	0	0	0.01065	0.00482	0	0	0	0.00748	0.73538	0.00349	0.65899	0	1.75389	0.0251	0.02499	0	0	0	0	0	0	0.02412	0	0	0	0.0003	0	0.01102	0	0.00079	0	0	0	0	0.37989	0	0.31706	0	0.00464	0
0415-IMTCDIF-P013-Cx-1	IMTCDIF-P013-Cx	PostFMT-1	0	0	0	0	0	0	0	0	0	0.00882	0	0	0	0	0.01573	0	0.00803	0.01106	0	0	0.98491	0.07349	0	0	0	0	0	0	0	0	0	0	0	0	0.0157	0	0.00111	0	0	0	0	0.27791	0	0.08966	0	0.00535	0
0516-IMTCDIF-P013-C2-1	IMTCDIF-P013-C2	PostFMT-2	0.02824	0.00046	0.13115	0	0.00437	0.01235	0.01317	0.02029	0	0.34687	0.01822	0	0	0	0	0	0.01937	0	0	0	10.0374	0.02075	0	0	0	0.00352	0	0.04585	0	0	0.00369	0	0	0	0.00193	0	0	0	0	0.08518	0.22044	2.0583	0.00222	1.09736	0	0	0
0415-IMTCDIF-P014-C1-1	IMTCDIF-P014-C1	PreFMT-1	0	0	0	0	0	0	0	0	0	0	0	0.329	0	0	0.02128	0	0.0168	19.248	0	10.4092	0.09104	0.06364	0	0	0	0	0	0	0.04779	0	0	0	0	0	0.03647	0	0	0	0	0	0	0.00172	0	0	0	0.01309	0
0915-IMTCDIF-P015-C1-1	IMTCDIF-P015-C1	PreFMT-1	0	0	0	0	0	0	0	0	0	0	0	0	0	0	0	0	0.46573	0	0	0	0.74359	0.53421	0	0	0	0	0	0	0	0	0	0	0	0	0.0564	0	0	0	0	0	0	0.17123	0	0	0	0	0
0116-IMTCDIF-P016-C2-1	IMTCDIF-P016-C2	PostFMT-1	0	0	0	0	0	0.00748	0	0.00498	0	0.01043	0	0	0.00278	0	0	0	2.46405	0	0	0	3.91916	3.22482	0	0	0	0	0	0	0	0	0	0	0	0	0.00768	0	0	0	0	0	0	0.28131	0	0.29822	0	0	0
0216-IMTCDIF-P017-C2-1	IMTCDIF-P017-C2	PostFMT-1	0	0	0.00046	0	0	0.00044	0	0	0	0	0	0	0	0	0.00818	0.00838	0.00402	0.15805	0	0	9.52188	10.4173	0	0	0	0	0	0	0	0	0	0	0	0	0.00869	0	0	0	0	0	0	0.67421	0	0.25184	0	0.00329	0
0216-IMTCDIF-P017-C3-1	IMTCDIF-P017-C3	PostFMT-2	0	0	0.00304	0	0.00354	0.00532	0.00026	0	0	0	0	0	0	0	0.01072	0.13566	4.1317	0.15227	0	0	13.2415	10.7456	0	0	0	0	0	0	0	0.0147	0	0	0	0	0.01199	0	0.00021	0	0	0	0	0.91694	0	0.20686	0	0.00534	0
0116-IMTCDIF-P017-C1-1	IMTCDIF-P017-C1	PreFMT-1	0	0	0	0	0	0	0	0	0	0	0	0	0	0	0	0	0.00966	0	0	0	0.01786	0.01169	0	0	0	0	0	0	0	0.00434	0	0	0	0	0.0012	0	0	0	0	0	0	0.00376	0	0	0	0	0
0216-IMTCDIF-P018-C2-1	IMTCDIF-P018-C2	PostFMT-1	0.00265	0.00128	0.01137	0.00475	0.01367	0.02072	0.01382	0.01146	0.02899	0	0.00409	0	0.0215	0	0	0	15.8854	0.0427	0	0.14828	20.7712	12.125	0	0	0	0.00508	0	0	0.00152	0	0	0	0	0	0.00373	0	0	0	0	0	0	5.10676	0.0001	1.18223	0	0	0
0116-IMTCDIF-P018-C0-1	IMTCDIF-P018-C0	PreFMT-1	0	0	0	0	0	0	0	0	0	0	0	0	0	0	0.03522	0	0.02556	0.01261	0	0	0.09651	0.07863	0	0	0	0	0	0	0	0	0	0	0	0	0.04991	0	0	0	0	0	0	0	0	0	0	0.0199	0
0315-PSYCH-S0997V024-1	0315-PSYCH-S0997V024	Pediatric Control	0	0	0	0	0	0.00308	0	0.00294	0	0	0	0	0.0001	0	17.0123	0	1.01888	0	0	0	9.33627	0.01384	0	0	0	0	0	0	0	0.04755	0	0	0	0	8.74522	0.44044	0.05185	0	0.0009	0.70778	0.47294	0.1498	0.00601	0.78003	0	0.00292	0
0315-PSYCH-S1118V032-1	0315-PSYCH-S1118V032	Pediatric Control	0	0	0	0	0	0	0	0	0	0	0	0	0	0	0.67261	0	0.00505	0	0.11714	0	2.72581	2.76123	0	0	0	0	0	0	0	0	0	0	0	0	3.42257	0.00593	0.01519	0	0	0	0	0.07122	0	0.14206	0	0.952	0
0616-AUTGI-088H1--2-2--1	0616-AUTGI-088	Pediatric Control	0.0052	0	0	0	0.00178	0.01986	0.01821	0	0	0.00252	0.02082	0	0.02704	0	0	0	10.5187	0	0	0	9.43433	2.65982	0	0.00195	0	0.00237	0	0	0	0	0	0	0	0	6.90569	0	0.0104	0	0	0.62025	1.49241	0.10471	0.01133	0.44545	0	1.72802	0.03825
0616-AUTGI-088H1--1-2--1	0616-AUTGI-088	Pediatric Control	0.00498	0	0	0	0	0.01735	0.01709	0	0	0.00167	0.02498	0	0.0185	0	0	0	10.2274	0	0	0	9.47174	4.06826	0	0.0022	0	0.00251	0	0	0	0	0	0	0	0.00173	7.07704	0	0.00842	0	0.00028	0.61849	1.56093	0.10485	0.01121	0.43445	0	1.53109	0.02753
1215-AUTGI-068H1--1-2--1	1215-AUTGI-068	Pediatric Control	0.00233	0	0	0	0	0.00589	0.00209	0.00082	0	0.00569	0.00383	0	0	0	0	0	4.28405	0	0	0	4.45751	9.49027	0	0	0	0	0	0	0	0	0	0	0	0	4.35108	0	0.00232	0	0	0.43212	0.41854	0.18681	0.00395	0.38362	0	0.63894	0.90465
1216-AUTGI-809H1--1-2--1	1216-AUTGI-809	Pediatric Control	0	0	0	0.00481	0	0.00921	0.0064	0.00577	0	0.02453	0.00159	0	0	0	7.16344	0	3.89295	0	0	0	0.40953	1.15536	0	0	0	0	0	0	0.01365	0	0	0	0	0	7.59975	0.00686	0.01721	0	0	0.00944	0.00472	0.00961	0	0.00482	0.40873	0.80371	0
1216-AUTGI-816H1--1-2--1	1216-AUTGI-816	Pediatric Control	0.00058	0	0	0	0	0.0266	0.00107	0.01482	0	0.00829	0.01224	0	0	0	0.00847	0	0.00037	0	0	0	10.3092	0.92207	0	0	0	0	0	0	0	0	0	0.01474	0	0	5.87043	0.0153	0.01194	0	0	0.4641	0.89232	0.18704	0.00642	0.23899	0	0.79301	0
0116-AUTGI-565H1--1-2--1	0116-AUTGI-565	Pediatric Control	0	0	0.00836	0	0	0.01353	0	0.00801	0	0.00809	0.00731	0	0.00568	0	0	0	0.02169	0	0	0	1.44619	3.55351	0	0	0.01356	0	0	0	0	0	0	0	0	0	2.89336	0.00314	0.02021	0	0	1.63045	0.94022	0.53689	0.00781	0.82722	0	0.40967	0.01549
0313-IMTUC-P001-C5-1	IMTUC-P001-C5	PostFMT-2	0	0	0	0	0	0	0	0	0	0	0	0	0	0	4.46849	0	4.89119	0.03178	0	0.0131	0.94645	0.77811	0.0104	0	0	0	0.00065	0	0	0	0	0	0	0	5.48669	0.16824	3.82079	0.0028	0.00603	0	0	0.37902	0	0.13761	0	7.09238	0.0001
[truncated: 312 more columns]

## Sheet: mOTUs profile
		taxonomy	k__Bacteria|p__Bacteroidetes|c__Bacteroidia|o__Bacteroidales|f__Bacteroidaceae|g__Bacteroides|s__Bacteroides rodentium/uniformis [Bacteroides sp. 4_1_36/Bacteroides sp. D20/Bacteroides rodentium/Bacteroides uniformis]	k__Bacteria|p__Verrucomicrobia|c__Verrucomicrobiae|o__Verrucomicrobiales|f__Akkermansiaceae|g__Akkermansia|s__Akkermansia muciniphila [Akkermansia muciniphila CAG:154/Akkermansia sp. UNK.MGS-1/Akkermansia sp. 54_46/Akkermansia sp. Phil8/Akkermansia muciniphila]	k__Bacteria|p__Proteobacteria|c__Proteobacteria class [Gammaproteobacteria/Alphaproteobacteria]|o__Proteobacteria order [Rhodospirillales/Enterobacterales]|f__Proteobacteria fam. [Acetobacteraceae/Enterobacteriaceae]|g__Proteobacteria gen. [Komagataeibacter/Escherichia/Klebsiella/Shigella]|s__Proteobacteria sp. [Escherichia sp. KTE114/Escherichia sp. KTE11/Escherichia sp. KTE31/Escherichia sp. KT…	unassigned	k__Bacteria|p__Bacteroidetes|c__Bacteroidia|o__Bacteroidales|f__Bacteroidaceae|g__Bacteroides|s__Bacteroides dorei/vulgatus [Bacteroidia bacterium UC5.1-2G11/Candidatus Gastranaerophilales bacterium HUM_8/Bacteroides dorei/Bacteroides sp. 3_1_33FAA/Bacteroides sp. 4_3_47FAA/Bacteroides sp. 9_1_42FAA/Bacteroides sp. 3_1_40A/Bacteroides vulgatus]	k__Bacteria|p__Bacteroidetes|c__Bacteroidia|o__Bacteroidales|f__Bacteroidaceae|g__Bacteroides|s__Bacteroides sp. [Bacteroides sp. HMSC073E02/Bacteroides ovatus/Bacteroides xylanisolvens/Bacteroides sp. 1_1_30/Bacteroides sp. 3_1_13/Bacteroides sp. 3_1_23/Bacteroides sp. 2_1_22/Bacteroides sp. 2_2_4/Bacteroides sp. D1/Bacteroides sp. D2/Bacteroides sp. D22/Bacteroides fragilis]	k__Bacteria|p__Verrucomicrobia|c__Verrucomicrobiae|o__Verrucomicrobiales|f__Akkermansiaceae|g__Akkermansia|s__Akkermansia species incertae sedis	k__Bacteria|p__Verrucomicrobia|c__Verrucomicrobiae|o__Verrucomicrobiales|f__Akkermansiaceae|g__Akkermansia|s__Akkermansia sp. [Akkermansia sp. KLE1605/Akkermansia sp. KLE1797/Akkermansia sp. KLE1798]	k__Bacteria|p__Proteobacteria|c__Gammaproteobacteria|o__Enterobacterales|f__Enterobacterales fam. [Yersiniaceae/Enterobacteriaceae]|g__Enterobacterales gen. [Enterobacter/Escherichia/Klebsiella/Serratia]|s__Enterobacterales sp. [Klebsiella sp. D5A/Klebsiella sp. KTE92/Klebsiella sp. 10982/Klebsiella variicola CAG:634/Klebsiella quasipneumoniae/Klebsiella sp. NFIX54/Klebsiella sp. NFIX44/Klebsiell…	k__Bacteria|p__Firmicutes|c__Clostridia|o__Clostridiales|f__Ruminococcaceae|g__Faecalibacterium|s__Faecalibacterium prausnitzii [uncultured Faecalibacterium sp./Faecalibacterium prausnitzii]	k__Bacteria|p__Bacteroidetes|c__Bacteroidia|o__Bacteroidales|f__Bacteroidaceae|g__Bacteroides|s__Bacteroides massiliensis	k__Bacteria|p__Firmicutes|c__Negativicutes|o__Veillonellales|f__Veillonellaceae|g__Dialister|s__Dialister invisus [Dialister invisus CAG:218/Dialister invisus]	k__Bacteria|p__Firmicutes|c__Clostridia|o__Clostridiales|f__Lachnospiraceae|g__Lachnospiraceae gen. incertae sedis|s__[Eubacterium] rectale [Eubacterium rectale CAG:36/Eubacterium sp. 41_20/[Eubacterium] rectale]	k__Bacteria|p__Firmicutes|c__Clostridia|o__Clostridiales|f__Eubacteriaceae|g__Eubacterium|s__Eubacterium sp. CAG:180	k__Bacteria|p__Firmicutes|c__Clostridia|o__Clostridiales|f__Lachnospiraceae|g__Blautia|s__Blautia obeum/wexlerae [Ruminococcus sp. CAG:9/Blautia sp. Marseille-P2398/Ruminococcus sp. CAG:9-related_41_34/Blautia obeum/Blautia wexlerae/Ruminococcus sp. 5_1_39BFAA]	k__Bacteria|p__Bacteroidetes|c__Bacteroidia|o__Bacteroidales|f__Rikenellaceae|g__Rikenellaceae gen. [Tidjanibacter/Alistipes]|s__Rikenellaceae sp. [Alistipes sp. CAG:157/Alistipes inops/Alistipes sp. N15.MGS-157/Tidjanibacter massiliensis/Alistipes sp. 56_11]	k__Bacteria|p__Actinobacteria|c__Actinobacteria|o__Bifidobacteriales|f__Bifidobacteriaceae|g__Bifidobacterium|s__Bifidobacterium longum [Bifidobacterium longum CAG:69/Bifidobacterium longum]	k__Bacteria|p__Actinobacteria|c__Actinobacteria|o__Bifidobacteriales|f__Bifidobacteriaceae|g__Bifidobacterium|s__Bifidobacterium pseudocatenulatum	k__Bacteria|p__Bacteroidetes|c__Bacteroidia|o__Bacteroidales|f__Bacteroidaceae|g__Bacteroides|s__Bacteroides faecis/thetaiotaomicron [Bacteroides sp. HMSC067B03/Bacteroides sp. HMSC068A09/Bacteroides sp. 1_1_14/Bacteroides faecis/Bacteroides thetaiotaomicron/Bacteroides sp. AR20]	k__Bacteria|p__Firmicutes|c__Clostridia|o__Clostridiales|f__Ruminococcaceae|g__Ruminococcaceae gen. incertae sedis|s__Ruminococcaceae species incertae sedis	k__Bacteria|p__Firmicutes|c__Clostridia|o__Clostridiales|f__Ruminococcaceae|g__Ruminococcaceae gen. incertae sedis|s__Ruminococcaceae species incertae sedis	k__Bacteria|p__Bacteroidetes|c__Bacteroidia|o__Bacteroidales|f__Bacteroidaceae|g__Bacteroides|s__Bacteroides plebeius	k__Bacteria|p__Proteobacteria|c__Gammaproteobacteria|o__Enterobacterales|f__Enterobacteriaceae|g__Klebsiella|s__Klebsiella michiganensis/oxytoca [Klebsiella michiganensis/Proteus sp. HMSC10D02/Enterobacter sp. HMSC055A11/Klebsiella sp. LTGPAF-6F/Klebsiella sp. M5al/Klebsiella oxytoca/Klebsiella sp. AS10/Klebsiella sp. OBRC7]	k__Bacteria|p__Verrucomicrobia|c__Verrucomicrobiae|o__Verrucomicrobiales|f__Akkermansiaceae|g__Akkermansia|s__Akkermansia species incertae sedis	k__Bacteria|p__Firmicutes|c__Clostridia|o__Clostridiales|f__Ruminococcaceae|g__Ruthenibacterium|s__Ruthenibacterium lactatiformans [Ruthenibacterium lactatiformans/Ruminococcaceae bacterium cv2/Subdoligranulum sp. 4_3_54A2FAA]	k__Bacteria|p__Proteobacteria|c__Gammaproteobacteria|o__Pasteurellales|f__Pasteurellaceae|g__Haemophilus|s__Haemophilus influenzae/parainfluenzae [Haemophilus sp. HMSC61B11/Haemophilus sp. HMSC71H05/Haemophilus sp. HMSC061E01/Haemophilus sp. HMSC066D02/Haemophilus sp. HMSC066D03/Haemophilus sp. HMSC073C03/Haemophilus sp. HMSC068C11/Haemophilus sp. CCUG 60358/Haemophilus influenzae/Haemophilus par…	k__Bacteria|p__Firmicutes|c__Clostridia|o__Clostridiales|f__Ruminococcaceae|g__Ruminococcaceae gen. incertae sedis|s__Ruminococcaceae species incertae sedis	k__Bacteria|p__Firmicutes|c__Clostridia|o__Clostridiales|f__Ruminococcaceae|g__Faecalibacterium|s__Faecalibacterium prausnitzii [uncultured Faecalibacterium sp./Faecalibacterium prausnitzii]	k__Bacteria|p__Firmicutes|c__Clostridia|o__Clostridiales|f__Ruminococcaceae|g__Ruminococcus|s__Ruminococcus bromii [Ruminococcus sp. CAG:108/Ruminococcus sp. A254.MGS-108/uncultured Ruminococcus sp./Ruminococcus sp. CAG:108-related_41_35/Ruminococcus bromii]	k__Bacteria|p__Firmicutes|c__Clostridia|o__Clostridiales|f__Lachnospiraceae|g__Blautia|s__[Ruminococcus] torques [[Ruminococcus] torques CAG:61/Roseburia sp. UNK.MGS-15/uncultured Ruminococcus sp./[Ruminococcus] torques/Lachnospiraceae bacterium 1_1_57FAA/Lachnospiraceae bacterium 3_1_46FAA/Lachnospiraceae bacterium 8_1_57FAA]	k__Bacteria|p__Actinobacteria|c__Actinobacteria|o__Bifidobacteriales|f__Bifidobacteriaceae|g__Bifidobacterium|s__Bifidobacterium bifidum [Bifidobacterium bifidum CAG:234/Bifidobacterium bifidum]	k__Bacteria|p__Firmicutes|c__Clostridia|o__Clostridiales|f__Lachnospiraceae|g__Anaerostipes|s__Anaerostipes hadrus [Lachnospiraceae bacterium CAG:25/Firmicutes bacterium CAG:552_39_19/Clostridiales bacterium Nov_37_41/Clostridium sp. SS2/1/Anaerostipes hadrus/Lachnospiraceae bacterium 5_1_63FAA]	k__Bacteria|p__Firmicutes|c__Clostridia|o__Clostridiales|f__Clostridiales fam. incertae sedis|g__Clostridiales gen. incertae sedis|s__Clostridiales species incertae sedis	k__Bacteria|p__Firmicutes|c__Clostridia|o__Clostridiales|f__Ruminococcaceae|g__Faecalibacterium|s__Faecalibacterium prausnitzii	k__Bacteria|p__Firmicutes|c__Clostridia|o__Clostridiales|f__Clostridiales fam. incertae sedis|g__Clostridiales gen. incertae sedis|s__Clostridiales species incertae sedis	k__Bacteria|p__Firmicutes|c__Clostridia|o__Clostridiales|f__Ruminococcaceae|g__Faecalibacterium|s__Faecalibacterium prausnitzii	k__Bacteria|p__Firmicutes|c__Clostridia|o__Clostridiales|f__Ruminococcaceae|g__Ruminococcaceae gen. incertae sedis|s__Ruminococcaceae species incertae sedis	k__Bacteria|p__Firmicutes|c__Clostridia|o__Clostridiales|f__Lachnospiraceae|g__Lachnospiraceae gen. incertae sedis|s__Lachnospiraceae species incertae sedis	k__Bacteria|p__Proteobacteria|c__Betaproteobacteria|o__Burkholderiales|f__Sutterellaceae|g__Sutterellaceae gen. incertae sedis|s__Sutterellaceae species incertae sedis	k__Bacteria|p__Firmicutes|c__Clostridia|o__Clostridiales|f__Lachnospiraceae|g__Dorea|s__Dorea longicatena [Dorea longicatena CAG:42/Dorea longicatena]	k__Bacteria|p__Firmicutes|c__Clostridia|o__Clostridiales|f__Lachnospiraceae|g__Blautia|s__[Ruminococcus] gnavus [[Ruminococcus] gnavus CAG:126/Clostridia bacterium UC5.1-2D9/[Ruminococcus] gnavus/Lachnospiraceae bacterium 2_1_58FAA]	k__Bacteria|p__Bacteroidetes|c__Bacteroidia|o__Bacteroidales|f__Rikenellaceae|g__Alistipes|s__Alistipes finegoldii/onderdonkii [Alistipes sp. CAG:29/Alistipes sp. AL-1/Alistipes finegoldii/Alistipes onderdonkii]	k__Bacteria|p__Firmicutes|c__Clostridia|o__Clostridiales|f__Lachnospiraceae|g__Anaerostipes|s__Anaerostipes hadrus [uncultured Eubacterium sp./Anaerostipes hadrus]	k__Bacteria|p__Actinobacteria|c__Actinobacteria|o__Bifidobacteriales|f__Bifidobacteriaceae|g__Bifidobacterium|s__Bifidobacterium breve [Bifidobacterium breve/Actinobacteria bacterium UC5.1-1C2]	k__Bacteria|p__Bacteroidetes|c__Bacteroidia|o__Bacteroidales|f__Rikenellaceae|g__Alistipes|s__Alistipes finegoldii [Alistipes finegoldii CAG:68/Alistipes finegoldii/Alistipes sp. HGB5]	k__Bacteria|p__Firmicutes|c__Firmicutes class [Clostridia/Erysipelotrichia]|o__Firmicutes order [Clostridiales/Erysipelotrichales]|f__Firmicutes fam. [Erysipelotrichaceae/Peptostreptococcaceae]|g__Firmicutes gen. [Erysipelatoclostridium/Clostridioides]|s__Firmicutes sp. [Erysipelotrichaceae bacterium CAG:64/Clostridioides difficile/[Clostridium] innocuum/Clostridia bacterium UC5.1-2G4/Erysipelotr…	k__Bacteria|p__Firmicutes|c__Clostridia|o__Clostridiales|f__Ruminococcaceae|g__Faecalibacterium|s__Faecalibacterium sp. [Faecalibacterium sp. CAG:74/Faecalibacterium sp. CAG:74_58_120]
SampleID	Identifier	Group	ref_mOTU_v25_00855	ref_mOTU_v25_03591	ref_mOTU_v25_00095	unassigned	ref_mOTU_v25_02367	ref_mOTU_v25_03475	meta_mOTU_v25_12805	ref_mOTU_v25_02555	ref_mOTU_v25_00085	ref_mOTU_v25_06108	ref_mOTU_v25_02135	ref_mOTU_v25_03691	ref_mOTU_v25_03657	ref_mOTU_v25_07675	ref_mOTU_v25_02154	ref_mOTU_v25_03593	ref_mOTU_v25_01099	ref_mOTU_v25_02700	ref_mOTU_v25_01657	meta_mOTU_v25_12259	meta_mOTU_v25_13455	ref_mOTU_v25_05069	ref_mOTU_v25_00086	ext_mOTU_v26_24942	ref_mOTU_v25_04716	ref_mOTU_v25_01068	ext_mOTU_v26_16217	ref_mOTU_v25_06110	ref_mOTU_v25_00853	ref_mOTU_v25_03703	ref_mOTU_v25_03116	ref_mOTU_v25_00857	meta_mOTU_v25_12252	ref_mOTU_v25_06109	meta_mOTU_v25_14106	ref_mOTU_v25_06112	meta_mOTU_v25_12239	meta_mOTU_v25_12240	meta_mOTU_v25_12394	ref_mOTU_v25_03692	ref_mOTU_v25_01594	ref_mOTU_v25_03069	ref_mOTU_v25_00856	ref_mOTU_v25_01098	ref_mOTU_v25_03682	ref_mOTU_v25_02743	ref_mOTU_v25_03636
1116-IMTCDIF-D002-3-3--1	1116-IMTCDIF-D002	Adult Donor #2	0.0179901	0.000644132	0.000223221	0.058114	0.0186736	0.0032654	7.99931e-05	0	0.00471997	0.0271958	6.88925e-05	0.017157	0.0518543	7.06537e-05	0.00362508	0.0032945	0.00816123	0.00541492	0.00170375	0.00939159	5.52392e-05	0.172428	0	8.12342e-05	4.29118e-05	0.067879	8.32372e-05	0.0209423	3.7788e-05	8.99273e-05	7.08195e-05	0.00354003	0.00894712	0.0156288	0.000112524	0.0221874	0.0214721	0.00223538	0	0.00286094	3.44072e-05	0.00625229	0.00132711	0.0001277	3.58273e-05	4.41593e-05	0
0115-IMTCDIF-D003-1	0115-IMTCDIF-D003	Adult Donor #3	0.220297	0.0435603	0.00164682	0.0609115	0.226129	0.133379	0	0.000700969	4.13859e-05	0.00932143	0.0928091	0.00369378	0.0159057	0.000225165	0.00170936	0.000286378	0.00343221	0.0025567	0.0101169	0.0395431	0.00038257	0.000115562	0.000134559	0	0.00343454	6.74641e-05	0.00136974	0.00013698	5.66679e-05	0.000162746	6.72793e-05	0.00329869	0	0.0143086	9.2486e-05	0.00341689	0	0.00061551	9.37192e-05	0.0012887	0.000581494	5.79173e-05	0.00401841	0.000102562	7.38472e-05	8.41953e-05	0
0915-IMTCDIF-D003-1	0915-IMTCDIF-D003	Adult Donor #3	0.224399	0.108746	0.000293417	0.0524463	0.0959366	0.0395391	0.000164927	0	0.000180757	0.0253818	0.058149	0.000115997	0.0615256	0.000148207	0.00733336	0	0.00916782	0.00213579	0.00767613	7.6297e-05	0.00272487	0.000158803	2.19361e-05	0.000180661	0.00151134	0	0.00436998	0	9.58631e-05	0.000548628	9.17994e-05	0.00687244	0.00244738	0.00801751	0.000184512	0.0108361	0	0.000378365	0	0.0138624	0.0006573	6.86757e-05	0	0	3.87781e-05	0.000800515	0
1115-IMTCDIF-D003-1	1115-IMTCDIF-D003	Adult Donor #3	0.258719	0.185255	0.000114171	0.0352401	0.0934317	0.0702458	8.90892e-05	0	0.000167308	0.0894701	0.0769212	0.000110028	0.0101435	0.000126701	0.00145412	6.17023e-05	0.00242211	0.00102422	0.00989628	8.71248e-05	0.00407989	6.98102e-05	4.45177e-05	0.000143463	0.00718855	0.000123031	0.000932603	3.58026e-05	0.000100995	0.00025915	0.000111051	0.00259472	0.000689306	8.98233e-05	0.000124356	0.0113421	0	8.51745e-05	0	0.0014928	0.000365249	5.69587e-05	0.00175319	0	0	9.10317e-05	0
1116-IMTCDIF-D003-1	1116-IMTCDIF-D003	Adult Donor #3	0.180716	0.000790494	0.00036235	0.0707177	0.0965305	0.0720819	0.0284995	0	0.000382757	0.0345422	0.103997	0.000159718	0.0115502	0.000143428	0.00227639	4.90044e-05	0.00670003	0.00826588	0.00801835	0.0211283	0.000200576	0.000136901	6.49456e-05	0.000279896	0.00018649	0.00298435	0.00557475	0	0.00012286	0.000735446	9.53667e-05	0.00229633	0.000894261	0.0365911	0.000285444	0.0146415	0	0.000605655	0	7.72914e-05	0.000593874	3.94366e-05	0	0	4.26547e-05	0.000321846	0
0116-AUTGI-565H1--1-2--1	0116-AUTGI-565	Pediatric Control	0.00182434	3.25263e-05	9.61159e-05	0.0238739	0.00194717	0.000431094	0.482227	0	0	0.0349066	0	0.0064816	0.0159088	0.0473268	0.0160911	0	0.00325893	0.00573336	0	0.0320523	0	0	0	0	0.00396821	0	0.00372551	0.0378326	8.24258e-05	0	3.62805e-05	0.00367317	0.00497601	0.00322044	0	0.0020065	0.000903836	0.0069964	0	2.35802e-05	2.36203e-05	0.0246319	0.00286477	0	0.00333981	0.000117951	0.0446963
0315-PSYCH-S0997V024-1	0315-PSYCH-S0997V024	Pediatric Control	0.000149925	0.000163422	0.000305713	0.0943166	0.00430469	0.00474613	0.0155164	0.000594989	0	0.00387603	5.69758e-05	0.0169096	0.0927453	0.089823	0.0188404	0.0001711	0.0333831	7.71124e-05	0.00124174	0.00688929	0.00147366	4.12698e-05	0.000136362	0	0.0134922	8.20584e-05	9.16809e-05	0.00344628	0.0663979	0.000983141	0.00607693	0.020869	0.000249817	0.00974695	6.227e-05	0.000837679	0.0500323	0.022398	6.95472e-05	6.02022e-05	0.000315397	0.00944867	0.00353205	3.28042e-05	0.00228232	0.000473308	0
0315-PSYCH-S1118V032-1	0315-PSYCH-S1118V032	Pediatric Control	0.0484281	0.000346914	0.00081741	0.0385808	0.196132	0.13337	0	0.000591197	6.5293e-05	0.0112039	8.32691e-05	0.00329971	0.00503526	0.000340949	0.0115756	0.000247821	0.00996073	0.0123096	0.0168567	0.0164933	0	6.69127e-05	0.000254981	0	0.00114304	0.000596426	7.65396e-05	0.0419207	0.000595364	1.62856e-05	5.20432e-05	0.0106318	0	0.0178267	0	0.00396581	9.22736e-05	0.00740497	0.000120033	0.00841351	4.19998e-05	0.00982142	0.0100031	4.41772e-05	0.00348598	0.000140194	0
0616-AUTGI-088H1--1-2--1	0616-AUTGI-088	Pediatric Control	0.000849999	2.95392e-05	3.46518e-05	0.0543609	0.00108218	0.000123659	0.164652	0	0.00104488	0.0145279	0.000450295	0.101947	0.0437179	7.33329e-05	0.0126209	0	0.0181979	0.0107244	6.23002e-05	0.0297146	0.00145397	0	5.83284e-05	0	0.00367826	5.57483e-05	0	0.00306189	0.003881	0.000175999	0.0342405	0.00495745	0.000641352	0.00577982	0	0.00155188	0.0170776	0.00897582	0	0.00494729	0	0.00198261	0.00376087	1.38303e-05	0.000208238	5.65617e-05	0.00495084
0616-AUTGI-088H1--2-2--1	0616-AUTGI-088	Pediatric Control	0.00133364	0.000566936	6.65707e-05	0.0570712	0.000750714	0.00015365	0.194814	0	0.00136419	0.0157618	0.000900116	0.114014	0.0411741	0.000131154	0.0102683	0	0.0168453	0.00886738	8.01617e-05	0.0296539	0.00160926	4.99257e-05	7.78968e-05	0.000113913	0.00419847	6.12305e-05	0.000109329	0.00253348	0.0037613	0.000152091	0.0232041	0.00362776	0.000608765	0.00614801	0.000102055	0.00148772	0.0180472	0.0100704	0	0.00526528	0	0.00370073	0.00379977	0	0.000205295	4.93671e-05	0.00501971
1215-AUTGI-068H1--1-2--1	1215-AUTGI-068	Pediatric Control	0.00288756	0.023066	0.00371392	0.049824	0.0115152	0.00450789	0.000503901	0	0	0.00805399	0	0.0711512	0.0147688	5.90836e-05	0.0113518	0	0.00803659	0.0269612	0.00419212	0.00444738	0.000606222	0	0	0	0.00153907	0	0	0.00419349	0.0298856	0.000343487	0.0143645	0.00413697	0.000631076	0.00838296	0	0.00336112	0.00964627	0.00668628	0	0.00174084	0.000619798	0.0034902	0.0031071	0	0.0016195	0.000226375	0.105199
1216-AUTGI-809H1--1-2--1	1216-AUTGI-809	Pediatric Control	0.00508229	0.158216	0.000938588	0.0635401	0.0345563	0.00371076	0	0	0.000173368	0.00698506	7.97743e-05	7.56719e-05	0.00110771	0	0.0107572	0.000898681	0.000990388	0.00337765	0.0074434	0.00844746	0.000236577	0	7.61858e-05	0	0.000924885	0.000546175	0	0.0115812	4.1819e-05	0.00147773	0.0121782	0.00172393	0.0454252	0.0219163	0	0.000131074	0.0248191	0.00609763	0	0.00951116	6.17598e-05	0.00644258	0.012408	0	0.000737274	3.70513e-05	0
1216-AUTGI-816H1--1-2--1	1216-AUTGI-816	Pediatric Control	0.0027929	8.21304e-05	0.00807598	0.0584957	0.00239174	0.000170357	5.71586e-05	0	0.000253978	0.00192148	5.95493e-05	5.56135e-05	0.120387	0	0.0510599	0.00128058	0.0280868	0.00267294	0.000549917	0.0408367	0.000348062	0	0.000162935	0	0.00121627	0.000163879	0	0.00908465	0.061506	0.000792081	0	0.017817	0.000410565	0.0060787	0	0.00217717	0.00984891	0.0476063	0	0.0253487	0.000154535	0.00182016	0.0280249	0	0.00082372	0.000563743	0
0116-IMTCDIF-P016-C2-1	IMTCDIF-P016-C2	PostFMT-1	0.219622	0.0127544	0.000981704	0.052683	0.16223	0.0447385	0.000108091	0	0.000523123	0.000101635	0.0756867	0.000116663	6.87818e-05	0.000125567	0.00992566	0.000147256	0.0150022	0.0282412	0.00402997	6.33358e-05	0.00442838	0.000160077	0	0.000120898	0.00415045	0.000270533	0.00196801	4.63466e-05	0.0162129	0.000276667	0.015771	0.0101932	0	7.72111e-05	0.000125933	0.000114273	0	5.90096e-05	0	0.0188138	0.00138931	7.27188e-05	0.00554759	4.73629e-05	4.4613e-05	0.00034556	0
0216-IMTCDIF-P017-C2-1	IMTCDIF-P017-C2	PostFMT-1	0.0304852	0.415254	0.000391707	0.0397266	0.0081993	0.0276673	1.85238e-05	0.000553957	2.74029e-05	0.0704934	0.00733861	0.0451595	8.86666e-05	0.000191679	0.0369243	0.00014004	0.0312856	0.078401	0.00188338	0.000119491	0.00903976	0.000121868	0.000164741	0	0.0123869	7.64871e-05	0.0129397	6.15958e-05	4.80852e-05	0.00143158	6.48982e-05	0.0243042	0	5.06873e-05	0	0	5.97328e-05	3.37951e-05	3.16379e-05	0.0129872	0.020272	2.98788e-05	0.0102526	0.000699747	8.39858e-05	0.00305217	0
0216-IMTCDIF-P018-C2-1	IMTCDIF-P018-C2	PostFMT-1	0.0590599	0.000529795	0.000266152	0.0356838	0.000352781	0.0182485	0.000105339	0	0.000133076	0.00285585	0.000551392	0.00171	0.0123628	0.0158578	0.150332	6.55679e-05	0.0883958	0.094002	0.000739631	0.000125521	0.0248427	7.41633e-05	9.30378e-05	0.000240533	0.00323291	0.000117748	0.0113453	0	0.0481472	3.48679e-05	0.0823977	0.0261009	0	0.000102638	0.000131136	0.00176007	0	0	0	0.0248319	0.000458975	9.1422e-05	0.0280909	0.000134205	0.00877205	0.000138826	0
0415-IMTCDIF-P010-C2-1	IMTCDIF-P010-C2	PostFMT-1	0.109538	0.000330958	0.00198331	0.0192501	0.000201093	0.107438	0	0.000746203	4.10224e-05	0.079231	4.25029e-05	9.17053e-05	0.000135999	0.0001794	0.0142171	0.000178995	3.72093e-05	0.000145832	0.155049	0.00097892	0	9.39878e-05	0.000184726	0	0.00117875	0.00166871	0.00310419	0.0570525	6.59581e-05	0.00131764	0	5.82072e-05	0.000156208	0.0252482	0	0	0	0.000119679	0.000127249	9.5112e-05	0.00215306	5.57633e-05	0	0.00520482	5.98396e-05	0.0175428	0
0415-IMTCDIF-P013-Cx-1	IMTCDIF-P013-Cx	PostFMT-1	0.141313	0.0311251	0.00150254	0.0442921	0.05691	0.321733	0	0.00100458	0.024244	0.000461932	0.0895359	0.000116872	7.94952e-05	0.000140478	0.00926995	0.000302326	0.00292578	0.000375663	0.0248731	0.000113677	0.0149405	0.000103794	0.000140478	0	0.0129712	0.000262464	0.00317035	0.000113439	5.02194e-05	0.0184867	0.000115859	0.00495027	0	0.000134043	0	0.0113553	4.89623e-05	0.000138896	0.000142826	5.78066e-05	0.00684338	3.13356e-05	0.00392099	0.000176115	8.80751e-05	0.00334402	0
1113-IMTCDIF-P004-C2-1	IMTCDIF-P004-C2	PostFMT-1	0.208218	0.122222	0.000594883	0.0715773	0.0162088	0.0402131	5.90368e-05	0	0.000161076	0.0266169	0.0369156	0.0440914	0.00156399	0.000184093	0.0111409	0	0.00741726	0.00444547	0.0224953	0.000102545	0.0165615	0.000136168	0	0.000343869	0.00740962	7.27661e-05	0.0389303	0	0.000127762	6.95265e-05	8.16848e-05	0.00307765	0	0.000158275	0.000219826	0.0539306	0.000126209	0.000820163	0	7.61368e-05	0.000870955	4.37082e-05	0.00158275	8.09501e-05	0.0358937	0.000522664	0
1214-IMTCDIF-P006-C2-1	IMTCDIF-P006-C2	PostFMT-1	8.29551e-05	0.000714869	0.180926	0.107163	0.000121578	9.58345e-05	8.77984e-05	0	0.00166307	9.91801e-05	6.8596e-05	7.55817e-05	6.1156e-05	0.000121199	8.24322e-05	3.82186e-05	6.20773e-05	8.28052e-05	0.00284886	0.000200193	8.31455e-05	0.000108717	3.9062e-05	0.000188734	4.19356e-05	0.0219462	0.00011896	0	7.16345e-05	7.65764e-05	7.70776e-05	3.62397e-05	0	6.34766e-05	0.000124564	7.82357e-05	5.66511e-05	0	0	3.45926e-05	0.00072604	4.29555e-05	0	0	2.78966e-05	4.84616e-05	0
1214-IMTCDIF-P008-C2-1	IMTCDIF-P008-C2	PostFMT-1	0.000468019	0.000828579	0.00492291	0.0168035	0.000258715	0.000110878	0.00131695	0	0.0220172	0.000169813	5.91348e-05	9.30826e-05	9.09595e-05	8.22433e-05	8.74674e-05	0.000271722	5.9759e-05	7.22193e-05	0.000168642	0.000110553	0.000137085	0.000152625	0	0.2764	0.0676307	6.52222e-05	0.0127563	0	0.000149306	0.148975	6.61376e-05	3.90739e-05	0	5.33313e-05	0.182636	9.15675e-05	0	0	0.000114104	8.37743e-05	2.92917e-05	0.00370304	0	0	4.26453e-05	0.0109461	0
0114-IMTCDIF-P004-C3-1	IMTCDIF-P004-C3	PostFMT-2	0.133537	0.000285622	0.000558892	0.0540902	0.0127391	0.0256549	0	0.178665	0	0.0108653	0.0142203	0.0218	0.00463829	0.00021061	0.0145325	0.000184357	0.00948132	0.00517384	0.0152507	8.20632e-05	0.0192613	4.76882e-05	0.000324692	0	0.00776317	8.27258e-05	0.00497012	4.37403e-05	4.50389e-05	0.000197989	2.90083e-05	0.00554879	0	8.06564e-05	9.2992e-05	0.00887174	6.22184e-05	0.00568015	8.25619e-05	0.000198851	0.000249939	2.66139e-05	0.00422072	0.000262229	0.0768416	0.000553549	0
0115-IMTCDIF-P008-C3-1	IMTCDIF-P008-C3	PostFMT-2	0.000169927	0.00703731	0.569301	0.0127593	0.000474696	0.000467249	0	0.00075154	0.0162686	0.000275545	6.13796e-05	6.22345e-05	8.36282e-05	0.000335479	9.06804e-05	0.000230444	2.14272e-05	0.000123779	9.02924e-05	0	0.000106785	0.000128988	0.000262914	0	6.62428e-05	2.25394e-05	8.34724e-05	0	4.5765e-05	3.93174e-05	4.55516e-05	5.69727e-05	0	4.32337e-05	0	8.55141e-05	0.000120256	4.14897e-05	0.176647	4.36349e-05	4.33296e-05	3.88888e-05	0	4.63072e-05	6.1468e-05	5.31023e-05	0
0216-IMTCDIF-P009-C3-1	IMTCDIF-P009-C3	PostFMT-2	0.0568454	0.00018368	0.000910847	0.0476098	0.116953	0.0253279	0	0.000811927	3.71555e-05	0.00871515	8.15397e-05	0.0456216	0.0254985	0.000192097	0.0149311	0.000263331	0.0101663	0.0124864	0.0132886	0.0140722	6.3008e-05	0.102659	0.000179867	0	0.00373167	4.79904e-05	7.58301e-05	0.0405853	0	0.00039448	3.20281e-05	0.0214879	0.000178797	0.00893441	7.6669e-05	0.00814432	0.0142269	0.019605	0.00014653	0.00827674	4.7342e-05	0.016588	0.00213884	1.82684e-05	4.0866e-05	0.000199737	0
0216-IMTCDIF-P017-C3-1	IMTCDIF-P017-C3	PostFMT-2	0.0644935	0.0311735	0.00212297	0.0379958	0.0359353	0.120556	0	0.00604309	3.41949e-05	0.181925	0.0302062	0.0134523	0.000100934	0.000209818	0.0415565	0.000142055	0.0544962	0.0490448	0.00828869	0.000111092	0.000858714	0.000184876	0.001846	0	0.00935915	0.00138479	0.0162425	7.37353e-05	0.000100171	0.00341815	0.0297019	0.030279	0	8.69163e-05	6.41931e-05	8.63404e-05	8.85712e-05	0.000114872	0.000109432	0.0177623	0.0322536	0	0.0247074	0.000876422	7.68058e-05	0.00256557	0
0313-IMTUC-P001-C5-1	IMTUC-P001-C5	PostFMT-2	0.00212044	0.000151286	0.00683728	0.063254	0.0968548	0.00292048	0	0.000485609	5.84916e-05	0.00831598	0.024338	0.00943852	0.0318931	0.147205	0.00876278	0.000462421	0.00394521	0.0064222	0.000528252	0.0114054	0	0.000536637	0.000201239	0	0.00215032	0.000171503	0	0.00359022	8.71902e-05	0.000331835	0.0175587	0.00144472	7.34959e-05	0.0166531	0.000110484	0.0037919	0.00239282	0.0136628	0.000102329	0.00779018	5.74968e-05	0.00208295	0.00176471	3.04046e-05	6.75813e-05	0.000148437	0
0513-IMTCDIF-P002-C3-1	IMTCDIF-P002-C3	PostFMT-2	0.055103	0.000287186	9.41677e-05	0.0345494	0.0287287	0.00576405	0.000100547	0	9.41677e-05	0.00531646	8.58969e-05	0.0169271	0.0168154	0.245286	0.0100728	0.0446931	0.0185708	0.0210508	0.0104146	0.0195324	8.87532e-05	0.00095217	2.9283e-05	0.000129671	0.011905	8.04387e-05	0.0151888	8.05283e-05	0.031072	4.96799e-05	7.46182e-05	0.00300305	0.000565353	0.00310027	7.64063e-05	0.00124739	0.0132658	0.010698	0	0.00328468	2.09026e-05	0.0751849	7.43338e-05	9.8894e-06	4.56087e-05	7.79755e-05	0
0516-IMTCDIF-P013-C2-1	IMTCDIF-P013-C2	PostFMT-2	0.00430966	0.019509	0.00308129	0.054784	0.00175618	0.00250163	5.75161e-05	0	0.00038489	9.52581e-05	0.00636134	6.50055e-05	3.87184e-05	0.000133606	0.0294769	2.17108e-05	0.0169616	8.28034e-05	0.00161823	4.28803e-05	0.18099	0.000116662	0	0.000168512	0.0284446	6.12246e-05	0.137331	0	4.97678e-05	0.0755946	6.30538e-05	0.00818088	0	4.28803e-05	8.40104e-05	0.000715511	5.69478e-05	0	0	0.00337255	0.0865376	2.60598e-05	0.0100591	0	0	0.00279696	0
0415-IMTCDIF-P008-C4-1	IMTCDIF-P008-C4	PostFMT-3	0.000185709	0.000142852	0.000834983	0.0163464	0.000201449	0.000142953	0	0.000822218	0.000241476	0.000200909	0.000104195	7.08626e-05	9.32657e-05	0.000259525	7.98549e-05	0.3829	1.86e-05	0.000116555	5.09585e-05	7.89419e-05	8.52434e-05	4.02815e-05	0.000128569	0	0.0631335	0	0	8.15577e-05	5.98477e-05	0.00467785	4.39275e-05	8.07734e-05	0	1.92083e-05	0.0241628	6.93036e-05	4.59573e-05	0	0.000496852	1.95331e-05	0.0116752	1.97784e-05	0	0.000503113	0.0303555	0.113989	0
0116-IMTCDIF-P017-C1-1	IMTCDIF-P017-C1	PreFMT-1	0.000478586	0.734843	0.0257176	0.00398291	9.16545e-05	3.1761e-05	7.86005e-05	0	0.137114	0.000131827	0.000116358	9.98096e-05	2.9738e-05	0.000104657	4.75606e-05	2.8077e-05	3.3079e-05	4.24014e-05	8.56613e-05	8.41238e-05	6.56838e-05	8.21502e-05	0.0159469	0.000192269	3.49292e-05	0.000125294	6.7692e-05	0	5.97297e-05	3.16268e-05	3.93444e-05	0.000102452	0	0	9.89838e-05	7.4109e-05	2.7681e-05	0	0	4.15011e-05	3.82694e-05	2.2023e-05	0	0	0	3.65072e-05	0
0116-IMTCDIF-P018-C0-1	IMTCDIF-P018-C0	PreFMT-1	0.000181935	0.00022359	0.0614655	0.000768388	0.000172933	0.000130208	0	0.664378	0.000136826	0.000319211	7.81251e-05	0.000119651	4.85426e-05	0.000193604	4.89722e-05	0.000274083	7.08726e-05	9.54114e-05	7.81251e-05	9.737e-05	7.54189e-05	8.77475e-05	0.202063	0	2.81383e-05	0.000172335	9.09676e-05	7.81481e-05	5.73457e-05	0	4.66336e-05	3.714e-05	0	7.34583e-05	0	0	3.68303e-05	0	0.000122261	5.46554e-05	2.88087e-05	0	0	0	6.49133e-05	5.07939e-05	0
0415-IMTCDIF-P014-C1-1	IMTCDIF-P014-C1	PreFMT-1	0.000494582	0.00050121	0.184446	0.0116721	0.000973655	0.00067221	0	0.00300279	0.0212245	0.00124661	0.000155266	0.00077303	0.000467067	0.000590064	0.000225938	0.000999496	0.000503181	0.000490083	0.000252079	0.000508717	0.000430958	0.000403326	0.0341808	0	0.00025508	0.17581	0	0.000396744	0.000200718	0	0.000186985	0.000252079	0	0.00047372	0	0.00019208	0.00025508	0.000213733	0.000506611	0.000144946	0.00016707	0	0	0.157632	0.000202139	0.000397711	0
0614-IMTCDIF-P005-C1-1	IMTCDIF-P005-C1	PreFMT-1	0.00139556	0.000657705	0.165137	0.00390585	0.000242504	7.23833e-05	0.000233659	0	0.466712	7.42915e-05	0.000123077	0.000181081	7.78862e-05	0.000257744	0.000117863	7.25806e-05	7.65433e-05	0.000147831	6.05388e-05	6.28233e-05	0.000131704	0.00011905	0.0258858	0.000262027	7.83443e-05	0.00200071	0.000196512	0	0.000145956	4.07827e-05	7.27794e-05	5.56679e-05	0	5.90622e-05	0.000169663	5.25386e-05	6.28233e-05	0	0	7.14315e-05	4.85192e-05	6.08152e-05	0	0	6.08152e-05	0	0
0813-IMTCDIF-P003-C1-1	IMTCDIF-P003-C1	PreFMT-1	6.82708e-05	8.82328e-05	0.00731319	0.0344759	0.000299794	0.000146698	0.0106508	0	0.000187234	0.00128592	0.000110023	0.0726165	0.00190634	0.000790169	0.00155449	0	4.94104e-05	0.000268901	6.39429e-05	0.0161183	5.84424e-05	0	0.000137289	0	8.80982e-05	3.52298e-05	0.00142998	0.0385798	0.000231529	8.21639e-05	0.000711155	0.0122962	0.158563	6.02566e-05	0	0.0255479	0.000203488	0.00771862	0	4.80012e-05	0.00048831	3.20468e-05	9.11937e-05	1.83898e-05	0	3.0466e-05	0
0915-IMTCDIF-P015-C1-1	IMTCDIF-P015-C1	PreFMT-1	0.00686038	0.0208337	0.276701	0.0202731	0.00254173	0.00218671	0.00226623	0	0.00563174	0.00810325	0.00587884	0.0036645	0.00282415	0.00614408	0.00430183	0.00236661	0.00109336	0.0011672	0.00247819	0	0.00350347	0.00805145	0.00138227	0.0037903	0.00262319	0.00339169	0.0036544	0	0.00447767	0.00120757	0.00182062	0.0019063	0	0.00428524	0.0038126	0.00349809	0	0	0	0.00255666	0.00110228	0.00176605	0	0	0	0.00300762	0
[truncated: 1,197 more columns]

## Sheet: Kraken2 profile
SampleID	Identifier	Group	d__Bacteria|g__Thermobaculum|s__Thermobaculum terrenum	d__Bacteria|p__Acidobacteria|c__Acidobacteria subdivision 6|f__Vicinamibacteraceae|g__Luteitalea|s__Luteitalea pratensis	d__Bacteria|p__Acidobacteria|c__Acidobacteriia|o__Acidobacteriales|f__Acidobacteriaceae|g__Acidobacterium|s__Acidobacterium capsulatum	d__Bacteria|p__Acidobacteria|c__Acidobacteriia|o__Acidobacteriales|f__Acidobacteriaceae|g__Candidatus Koribacter|s__Candidatus Koribacter versatilis	d__Bacteria|p__Acidobacteria|c__Acidobacteriia|o__Acidobacteriales|f__Acidobacteriaceae|g__Granulicella|s__Granulicella mallensis	d__Bacteria|p__Acidobacteria|c__Acidobacteriia|o__Acidobacteriales|f__Acidobacteriaceae|g__Granulicella|s__Granulicella tundricola	d__Bacteria|p__Acidobacteria|c__Acidobacteriia|o__Acidobacteriales|f__Acidobacteriaceae|g__Terriglobus|s__Terriglobus roseus	d__Bacteria|p__Acidobacteria|c__Acidobacteriia|o__Acidobacteriales|f__Acidobacteriaceae|g__Terriglobus|s__Terriglobus saanensis	d__Bacteria|p__Acidobacteria|c__Acidobacteriia|o__Acidobacteriales|f__Acidobacteriaceae|s__Acidobacteriaceae bacterium SBC82	d__Bacteria|p__Acidobacteria|c__Blastocatellia|g__Chloracidobacterium|s__Chloracidobacterium thermophilum	d__Bacteria|p__Acidobacteria|c__Solibacteres|o__Solibacterales|f__Solibacteraceae|g__Candidatus Solibacter|s__Candidatus Solibacter usitatus	d__Bacteria|p__Actinobacteria|c__Acidimicrobiia|o__Acidimicrobiales|f__Acidimicrobiaceae|g__Acidimicrobium|s__Acidimicrobium ferrooxidans	d__Bacteria|p__Actinobacteria|c__Actinobacteria|g__Thermobispora|s__Thermobispora bispora	d__Bacteria|p__Actinobacteria|c__Actinobacteria|o__Acidothermales|f__Acidothermaceae|g__Acidothermus|s__Acidothermus cellulolyticus	d__Bacteria|p__Actinobacteria|c__Actinobacteria|o__Actinomycetales|f__Actinomycetaceae|g__Actinomyces|s__Actinomyces gaoshouyii	d__Bacteria|p__Actinobacteria|c__Actinobacteria|o__Actinomycetales|f__Actinomycetaceae|g__Actinomyces|s__Actinomyces hongkongensis	d__Bacteria|p__Actinobacteria|c__Actinobacteria|o__Actinomycetales|f__Actinomycetaceae|g__Actinomyces|s__Actinomyces meyeri	d__Bacteria|p__Actinobacteria|c__Actinobacteria|o__Actinomycetales|f__Actinomycetaceae|g__Actinomyces|s__Actinomyces oris	d__Bacteria|p__Actinobacteria|c__Actinobacteria|o__Actinomycetales|f__Actinomycetaceae|g__Actinomyces|s__Actinomyces pacaensis	d__Bacteria|p__Actinobacteria|c__Actinobacteria|o__Actinomycetales|f__Actinomycetaceae|g__Actinomyces|s__Actinomyces radicidentis	d__Bacteria|p__Actinobacteria|c__Actinobacteria|o__Actinomycetales|f__Actinomycetaceae|g__Actinomyces|s__Actinomyces radingae	d__Bacteria|p__Actinobacteria|c__Actinobacteria|o__Actinomycetales|f__Actinomycetaceae|g__Actinomyces|s__Actinomyces sp. 2129	d__Bacteria|p__Actinobacteria|c__Actinobacteria|o__Actinomycetales|f__Actinomycetaceae|g__Actinomyces|s__Actinomyces sp. Chiba101	d__Bacteria|p__Actinobacteria|c__Actinobacteria|o__Actinomycetales|f__Actinomycetaceae|g__Actinomyces|s__Actinomyces sp. VUL4_3	d__Bacteria|p__Actinobacteria|c__Actinobacteria|o__Actinomycetales|f__Actinomycetaceae|g__Actinomyces|s__Actinomyces sp. Z16	d__Bacteria|p__Actinobacteria|c__Actinobacteria|o__Actinomycetales|f__Actinomycetaceae|g__Actinomyces|s__Actinomyces sp. oral taxon 414	d__Bacteria|p__Actinobacteria|c__Actinobacteria|o__Actinomycetales|f__Actinomycetaceae|g__Actinomyces|s__Actinomyces sp. oral taxon 897	d__Bacteria|p__Actinobacteria|c__Actinobacteria|o__Actinomycetales|f__Actinomycetaceae|g__Actinotignum|s__Actinotignum schaalii	d__Bacteria|p__Actinobacteria|c__Actinobacteria|o__Actinomycetales|f__Actinomycetaceae|g__Actinotignum|s__Actinotignum sp. 313	d__Bacteria|p__Actinobacteria|c__Actinobacteria|o__Actinomycetales|f__Actinomycetaceae|g__Arcanobacterium|s__Arcanobacterium haemolyticum	d__Bacteria|p__Actinobacteria|c__Actinobacteria|o__Actinomycetales|f__Actinomycetaceae|g__Arcanobacterium|s__Arcanobacterium phocae	d__Bacteria|p__Actinobacteria|c__Actinobacteria|o__Actinomycetales|f__Actinomycetaceae|g__Mobiluncus|s__Mobiluncus curtisii	d__Bacteria|p__Actinobacteria|c__Actinobacteria|o__Actinomycetales|f__Actinomycetaceae|g__Trueperella|s__Trueperella pyogenes	d__Bacteria|p__Actinobacteria|c__Actinobacteria|o__Actinopolysporales|f__Actinopolysporaceae|g__Actinopolyspora|s__Actinopolyspora erythraea	d__Bacteria|p__Actinobacteria|c__Actinobacteria|o__Bifidobacteriales|f__Bifidobacteriaceae|g__Bifidobacterium|s__Bifidobacterium actinocoloniiforme	d__Bacteria|p__Actinobacteria|c__Actinobacteria|o__Bifidobacteriales|f__Bifidobacteriaceae|g__Bifidobacterium|s__Bifidobacterium adolescentis	d__Bacteria|p__Actinobacteria|c__Actinobacteria|o__Bifidobacteriales|f__Bifidobacteriaceae|g__Bifidobacterium|s__Bifidobacterium angulatum	d__Bacteria|p__Actinobacteria|c__Actinobacteria|o__Bifidobacteriales|f__Bifidobacteriaceae|g__Bifidobacterium|s__Bifidobacterium animalis	d__Bacteria|p__Actinobacteria|c__Actinobacteria|o__Bifidobacteriales|f__Bifidobacteriaceae|g__Bifidobacterium|s__Bifidobacterium asteroides	d__Bacteria|p__Actinobacteria|c__Actinobacteria|o__Bifidobacteriales|f__Bifidobacteriaceae|g__Bifidobacterium|s__Bifidobacterium bifidum	d__Bacteria|p__Actinobacteria|c__Actinobacteria|o__Bifidobacteriales|f__Bifidobacteriaceae|g__Bifidobacterium|s__Bifidobacterium breve	d__Bacteria|p__Actinobacteria|c__Actinobacteria|o__Bifidobacteriales|f__Bifidobacteriaceae|g__Bifidobacterium|s__Bifidobacterium catenulatum	d__Bacteria|p__Actinobacteria|c__Actinobacteria|o__Bifidobacteriales|f__Bifidobacteriaceae|g__Bifidobacterium|s__Bifidobacterium choerinum	d__Bacteria|p__Actinobacteria|c__Actinobacteria|o__Bifidobacteriales|f__Bifidobacteriaceae|g__Bifidobacterium|s__Bifidobacterium coryneforme	d__Bacteria|p__Actinobacteria|c__Actinobacteria|o__Bifidobacteriales|f__Bifidobacteriaceae|g__Bifidobacterium|s__Bifidobacterium dentium	d__Bacteria|p__Actinobacteria|c__Actinobacteria|o__Bifidobacteriales|f__Bifidobacteriaceae|g__Bifidobacterium|s__Bifidobacterium indicum	d__Bacteria|p__Actinobacteria|c__Actinobacteria|o__Bifidobacteriales|f__Bifidobacteriaceae|g__Bifidobacterium|s__Bifidobacterium kashiwanohense
1116-IMTCDIF-D002-3-3--1	1116-IMTCDIF-D002	Adult Donor #2	0.000403354	0.00212399	0.000301239	0.00061269	0.000428883	0.000515681	0.000811814	0.000291028	0.00255798	0.00201677	0.00200656	0.000280816	8.67978e-05	0.000832237	0.0028439	0.00232822	0.00607074	0.00610648	0.00366593	0.000485046	0.00098541	0.000551421	0.000490152	0.000127644	0.00133771	0.0019555	0.000730122	6.1269e-05	0.00272647	0.000582056	8.1692e-05	0.000107221	0.000791391	8.67978e-05	0.000658642	0.690292	0.0112633	0.00201677	0.00105689	0.0355156	0.12215	0.057215	0.000561633	5.10575e-06	0.00586651	5.10575e-06	0.150375
0115-IMTCDIF-D003-1	0115-IMTCDIF-D003	Adult Donor #3	4.81017e-05	0.000318674	0.000159337	0.000114242	3.30699e-05	0.000168356	0.000823741	0.000447947	0.000844786	2.40508e-05	0.000363769	0.00102216	3.90826e-05	7.81652e-05	0.000147311	0.000186394	0.000384814	0.000297629	0.00125966	0.000225477	0.000183388	6.91462e-05	8.71843e-05	1.50318e-05	0.000207439	0.000126267	7.21525e-05	6.31335e-05	0.000108229	0.00114542	9.01907e-06	9.92097e-05	0.000366775	6.01271e-06	0.00022247	0.0158255	0.00143403	0.000652379	0.00028861	0.00619309	0.023636	0.00809311	0.000273578	9.01907e-06	0.0109702	1.20254e-05	0.0276976
0915-IMTCDIF-D003-1	0915-IMTCDIF-D003	Adult Donor #3	6.18987e-05	0.000893662	0.000162484	0.000143141	0.000139272	0.000127666	0.00154747	0.000487452	0.00196528	0.000100585	0.000591906	0.0019266	0.000162484	0.000239857	0.000108323	0.00127666	0.00237923	0.00164418	0.00362107	0.000112191	0.000305625	0.000247595	0.000143141	0.000193433	0.000313362	0.000375261	0.000274675	0.000382998	0.000150878	0.0018647	1.1606e-05	0.000286281	0.000742784	5.02927e-05	0.000263069	0.0193511	0.00314523	0.000974904	0.000452634	0.0187901	0.0650362	0.0187244	0.000224383	1.1606e-05	0.00641038	3.09493e-05	0.0652876
1115-IMTCDIF-D003-1	1115-IMTCDIF-D003	Adult Donor #3	4.79527e-05	0.00163408	0.000265584	0.000140169	0.000151235	0.000225009	0.00142014	0.000597564	0.00161932	6.27073e-05	0.00124308	0.00216894	0.000143858	0.000601253	5.533e-05	0.000748799	0.00187384	0.000542234	0.00298044	7.00847e-05	0.000306159	0.000280339	5.90187e-05	8.48393e-05	0.000217631	0.000368867	8.11507e-05	0.00049797	8.8528e-05	0.00215049	3.68867e-06	9.9594e-05	0.00049797	3.68867e-06	0.00027665	0.00561415	0.000929544	0.000855771	0.00077462	0.0139026	0.0221431	0.00648467	0.000136481	2.2132e-05	0.00377351	0	0.0168941
1116-IMTCDIF-D003-1	1116-IMTCDIF-D003	Adult Donor #3	2.60073e-05	0.00062046	0.00011889	0.000568445	8.17372e-05	0.000367817	0.00156415	0.000631606	0.00111831	0.00022292	0.000434693	0.00127436	8.54525e-05	0.000215489	0.000196912	0.000717058	0.00126693	0.00102172	0.00205829	0.000408686	0.000434693	0.000122606	0.000252642	1.48613e-05	0.000267504	0.000274934	0.000141182	0.000248927	0.000144898	0.00127807	1.48613e-05	8.17372e-05	0.000438409	1.48613e-05	0.000371533	0.0287752	0.00663558	0.00142669	0.000412401	0.0184094	0.0515279	0.0413925	0.000694766	2.60073e-05	0.00910627	1.1146e-05	0.11448
0116-AUTGI-565H1--1-2--1	0116-AUTGI-565	Pediatric Control	0.000810136	0.00189447	0.0012339	0.00140839	0.000405068	0.00141462	0.0292958	0.000467386	0.00129622	0.00257374	0.0035646	0.000292895	0.000330286	0.00105941	0.00105318	0.0062879	0.016801	0.0257125	0.0186269	0.00936019	0.000348982	0.000841295	0.00110303	0.000112173	0.00245533	0.00214374	0.0016265	0.00276693	0.000797672	0.000311591	3.11591e-05	0.00061695	0.00145824	0.00110303	0.000629413	0.0779413	0.019705	0.00926671	0.00115912	0.0293145	0.0732737	0.131086	0.0026049	6.23181e-06	0.0137349	1.24636e-05	0.265313
0315-PSYCH-S0997V024-1	0315-PSYCH-S0997V024	Pediatric Control	0.00186327	0.00245673	0.000528	0.000366545	0.00196364	0.00152727	0.00169309	0.000445091	0.000929454	0.000846545	0.00173673	0.000139636	0.000471273	0.000562909	0.000283636	0.00194182	0.00330764	0.00983127	0.003744	0.00113891	0.00171054	0.000890181	0.000689454	0.000126545	0.00107345	0.00179782	0.000920727	0.000397091	0.000471273	0.000427636	9.16363e-05	0.000401454	0.00141382	0.000432	0.000986181	18.317	0.0281367	0.00527127	0.001536	1.19355	0.117687	0.0419083	0.000549818	6.10909e-05	0.0223113	0.000794181	0.081504
0315-PSYCH-S1118V032-1	0315-PSYCH-S1118V032	Pediatric Control	3.0184e-05	0.000351231	0.000172872	0.00012348	2.1952e-05	0.000400623	0.000403367	0.00010976	0.000134456	0.00026068	0.000161896	0.000359463	0.000101528	0.00015092	0.000131712	0.000480199	0.000839663	0.00132809	0.00118541	0.00016464	0.00010976	0.0001372	0.000241472	0.000249704	0.000408855	0.000362207	0.000252448	7.68319e-05	0.000120736	0.000367695	1.9208e-05	3.29279e-05	0.0001372	0.000107016	0.000120736	0.340423	0.0172707	0.00171774	0.000496663	0.0108937	0.0512139	0.105057	0.000557031	2.744e-06	0.00746367	8.23199e-06	0.144932
0616-AUTGI-088H1--1-2--1	0616-AUTGI-088	Pediatric Control	0.000476807	0.00229464	0.00178207	0.000876134	0.00060793	0.00214563	0.00772428	0.00063177	0.000768852	0.00179399	0.00473231	0.000596009	0.000518528	0.000816533	0.000882094	0.0089759	0.0161519	0.06422	0.0392353	0.00381446	0.00104302	0.00162711	0.000977455	0.00061389	0.00232444	0.00627598	0.00306349	0.00211583	0.00109666	0.00101322	0.000154962	0.00207411	0.00238404	0.00063773	0.00122182	0.194526	0.031964	0.0150194	0.00202643	9.88462	0.242153	0.243333	0.00538793	0.000143042	0.0233993	2.98005e-05	0.42393
0616-AUTGI-088H1--2-2--1	0616-AUTGI-088	Pediatric Control	0.0005136	0.00223953	0.00178565	0.00100331	0.000639014	0.00243064	0.00846842	0.000495683	0.000824148	0.00209023	0.00478962	0.000453879	0.000842065	0.000848037	0.00103317	0.00961506	0.0152647	0.0565199	0.039368	0.00410283	0.00116456	0.0018394	0.00100928	0.000621097	0.00229328	0.00553016	0.00322493	0.00194093	0.000919702	0.00108692	0.000155274	0.00250828	0.00240675	0.000752483	0.00145719	0.186311	0.0299799	0.0167039	0.00197676	9.71435	0.2345	0.224772	0.00569737	0.000179163	0.0214219	7.16651e-05	0.394618
1215-AUTGI-068H1--1-2--1	1215-AUTGI-068	Pediatric Control	0.000419333	0.00192777	0.0018637	0.0042574	0.00050087	0.00107745	0.00349444	0.000716361	0.00288292	0.00372158	0.00525331	0.000198019	0.000582407	0.00111822	0.000535815	0.00492134	0.0142806	0.0232905	0.0100232	0.000955148	0.00131042	0.000745481	0.00081537	0.000273731	0.00465344	0.00835755	0.00375653	0.00174722	0.000937676	0.000384389	5.82407e-05	0.000774602	0.00711702	0.00189282	0.00115317	0.298973	0.0503957	0.00835755	0.00115317	3.8415	0.204594	0.415664	0.00430399	6.40648e-05	0.0332904	1.16481e-05	0.690397
1216-AUTGI-809H1--1-2--1	1216-AUTGI-809	Pediatric Control	0.000312748	0.00144237	0.000578816	0.000569481	0.000331419	0.00105961	0.00112496	0.000415441	0.000508798	0.00046212	0.00330486	0.000429444	0.00096625	0.000476123	0.000555477	0.00481258	0.00969984	0.0211595	0.0101246	0.00189982	0.00107361	0.00120431	0.00081221	0.000471455	0.00196984	0.00997992	0.00213322	0.00144704	0.000793539	0.000368762	0.000359426	0.00136302	0.00237128	0.000238062	0.000816878	4.95072	0.020492	0.0028474	0.00212855	2.8968	0.0442001	0.0698874	0.00174112	0.000116697	0.00903701	9.33575e-06	0.107837
1216-AUTGI-816H1--1-2--1	1216-AUTGI-816	Pediatric Control	0.000287978	0.000880873	0.000361384	0.00048561	0.000220218	0.000604189	0.00155847	0.000287978	0.00105027	0.00122532	0.00104462	0.000225865	0.000220218	0.000790527	0.000931693	0.0107738	0.0273635	0.0186677	0.022626	0.0021683	0.00198761	0.00121402	0.000937339	0.000316211	0.00200455	0.00349526	0.00220783	0.000587249	0.000813114	0.000344444	0.000316211	0.00152459	0.00135519	3.38797e-05	0.000790527	0.0571608	0.00979124	0.00303788	0.000711474	0.0164317	0.279192	0.0416495	0.00215136	0.000101639	0.0056805	0	0.0860602
0116-IMTCDIF-P016-C2-1	IMTCDIF-P016-C2	PostFMT-1	1.55431e-05	0.000528465	0.000330291	0.000170974	0.000120459	0.00052458	0.00145328	0.000944243	0.00177191	6.9944e-05	0.000139888	0.00166311	7.77155e-05	1.55431e-05	0.00024869	0.00151934	0.00427047	0.00375754	0.0072936	0.00030309	0.000680011	0.00017486	0.000159317	0.000404121	0.000334177	0.000586752	0.000256461	0.00037692	0.000590638	0.00179523	1.16573e-05	0.000217603	0.0009287	6.60582e-05	0.000485722	0.103789	0.020956	0.00184186	0.000268118	1.92766	0.174833	0.118843	0.00101807	6.21724e-05	0.0150418	3.10862e-05	0.408426
0216-IMTCDIF-P017-C2-1	IMTCDIF-P017-C2	PostFMT-1	1.40165e-05	0.00236318	0.00022146	0.000269116	5.32626e-05	0.000201837	0.0002551	0.000358822	0.000490577	0.000218657	0.0021277	0.000336395	0.000207444	0.000594299	0.000190624	0.000832579	0.000869022	0.00606353	0.00126148	0.000128952	0.000409281	0.000224264	6.44758e-05	8.69022e-05	0.000392461	0.000285936	0.000285936	0.000442921	7.5689e-05	0.000367232	8.40989e-06	0.000207444	0.00139884	5.32626e-05	0.000793333	0.340855	0.061238	0.0155779	0.00074007	0.0392321	0.613874	0.300348	0.00166235	3.36395e-05	0.0408889	5.60659e-05	1.19801
0216-IMTCDIF-P018-C2-1	IMTCDIF-P018-C2	PostFMT-1	0.000133484	0.000258069	0.00144608	0.000222474	0.000222474	0.000311463	0.000498341	0.000137934	0.000867647	0.000533937	0.000191327	0.000547285	0.000102338	0.000129035	0.000529487	0.0221762	0.0157778	0.0360007	0.0205076	0.00122805	0.000662971	0.000978884	0.000658522	0.000289216	0.00105897	0.00226478	0.00123695	6.22926e-05	0.000200226	0.000867647	2.22474e-05	0.000266968	0.00229148	0.00016463	0.00041825	0.559174	0.0989696	0.0103361	0.000903243	15.4791	1.29897	0.728081	0.00352843	0.000266968	0.234349	9.78884e-05	2.0901
0415-IMTCDIF-P010-C2-1	IMTCDIF-P010-C2	PostFMT-1	1.43423e-05	0.000527081	8.96396e-05	0.000602378	5.37838e-05	0.000182865	0.00128722	0.000319117	0.000796	3.94414e-05	0.000717117	0.000835441	5.73694e-05	0.00058445	0.000100396	0.00216928	0.00548953	0.0062676	0.00846198	0.000225892	0.000530667	6.0955e-05	0.000566523	0.000398	0.000229477	0.000448198	0.000215135	0.000437441	0.000100396	0.0015669	2.86847e-05	5.01982e-05	0.000742216	1.07568e-05	0.000473297	0.0193263	0.00168523	0.517465	0.000735045	0.00737555	0.498321	0.0209542	0.000390829	1.43423e-05	1.41113	0.000329874	0.00694528
0415-IMTCDIF-P013-Cx-1	IMTCDIF-P013-Cx	PostFMT-1	1.80903e-05	0.000319596	5.12559e-05	0.000126632	5.12559e-05	0.000126632	0.000672357	0.000470348	0.000702507	7.53763e-05	0.000247234	0.000672357	8.14064e-05	1.20602e-05	7.23613e-05	0.00207134	0.00210149	0.00181205	0.00185124	9.94967e-05	0.00029246	0.000174873	0.000117587	2.71355e-05	0.000346731	0.000220099	0.00025628	0.000111557	7.23613e-05	0.000735673	1.50753e-05	0.000156783	0.000464318	3.91957e-05	5.4271e-05	0.00977179	0.00028643	0.000898486	9.04516e-05	0.00565021	0.0301113	0.00161908	0.000180903	0	0.00147738	2.11054e-05	0.00483916
1113-IMTCDIF-P004-C2-1	IMTCDIF-P004-C2	PostFMT-1	3.63185e-05	0.00138529	0.000243853	0.000638168	0.000773065	0.000736747	0.00328942	0.000933905	0.00177442	0.000394315	0.00101173	0.00360591	0.000700428	0.000269795	0.000337243	0.000290548	0.000674487	0.00194045	0.00558786	0.000134897	0.000217911	0.000700428	0.00040988	0.000430634	0.0016032	0.000679675	0.000669298	0.000197158	0.000399504	0.00417663	5.18836e-06	0.000814572	0.00252154	0.000249041	0.00072637	0.0503997	0.0163278	0.528709	0.000840514	0.0331173	0.0619957	0.027462	0.000643357	5.18836e-06	0.00558786	5.18836e-06	0.121465
1214-IMTCDIF-P006-C2-1	IMTCDIF-P006-C2	PostFMT-1	0.000586931	1.75728e-05	7.02912e-06	7.02912e-06	0	0.000101922	0.000615048	4.92038e-05	2.81165e-05	3.51456e-06	2.81165e-05	2.81165e-05	3.51456e-06	7.02912e-06	8.43494e-05	0.000383087	0.0012301	0.0239377	0.00113169	0.000319825	4.56893e-05	0.00011598	0.000175728	1.75728e-05	0.000435805	0.000474465	0.000210873	2.10873e-05	0.000509611	0.000485009	0	1.40582e-05	0.000625591	3.51456e-06	3.51456e-06	0.00105085	8.7864e-05	0.000449863	1.05437e-05	0.0136189	0.0267071	0.000913785	1.05437e-05	0	0.00020033	7.02912e-06	0.00365163
1214-IMTCDIF-P008-C2-1	IMTCDIF-P008-C2	PostFMT-1	0.000116732	0.0151539	0.00105058	0.00401133	0.000233463	7.42838e-05	0.00954016	0.000615495	0.0010612	0.0062929	0.000604883	0.000137956	0.00144323	0.000233463	0.00169792	0.00186771	0.000201628	0.00333216	0.00154935	0.00136895	0.00295013	0.00111426	7.42838e-05	0.000116732	0.00101875	0.00015918	0.000360807	0.000530599	6.36718e-05	0.000180404	0.00352318	0.00130527	0.00111426	0.00010612	0.00661126	0.00757695	0.000997526	0.00793776	0.000339583	0.0499187	0.159052	0.00218607	0.000764062	0.000127344	0.000774674	0	0.022179
0114-IMTCDIF-P004-C3-1	IMTCDIF-P004-C3	PostFMT-2	0.000469996	0.00153964	0.000442985	0.00107505	0.000799534	0.00128574	0.00172872	0.00235538	0.00207447	0.000394365	0.00150183	0.00188539	0.00059965	0.00318733	0.000194481	0.0012047	0.00587765	0.00500249	0.00643409	0.00066988	0.000415974	0.00088597	0.000497007	0.000183677	0.00189079	0.00066988	0.00207987	0.000777925	0.000232297	0.00260929	1.08045e-05	0.00162068	0.00274975	0.00225274	0.00118309	0.129411	0.034488	0.506861	0.000967004	0.0327107	0.189057	0.0575124	0.00270113	2.1609e-05	0.0131923	0.00169631	0.2555
0115-IMTCDIF-P008-C3-1	IMTCDIF-P008-C3	PostFMT-2	2.8273e-06	0.00083688	0	0	2.8273e-06	0	8.48189e-06	2.8273e-06	1.41365e-05	8.48189e-06	0.000882117	1.13092e-05	2.8273e-06	5.6546e-06	0	2.54457e-05	1.69638e-05	0.00197911	1.69638e-05	1.41365e-05	5.6546e-06	5.6546e-06	2.8273e-06	0	1.13092e-05	4.24095e-05	5.6546e-06	2.8273e-06	0.000590905	8.48189e-06	2.8273e-06	0	0.000466504	2.8273e-06	5.6546e-06	0.00689012	8.48189e-05	0.000825571	8.48189e-06	0.00510327	0.00197345	0.000568287	0.000703997	0	0.000992381	2.8273e-06	0.00218267
0216-IMTCDIF-P009-C3-1	IMTCDIF-P009-C3	PostFMT-2	0.00023443	0.000930034	0.000299763	0.000457331	0.000126823	0.000249803	0.000745565	0.00023443	0.000822427	0.000830113	0.000572624	0.000580311	0.00011145	0.000488076	0.000914662	0.00249418	0.00573393	0.0114486	0.00920042	0.00076478	0.000403527	0.000476546	0.000449645	7.30192e-05	0.00104917	0.00082627	0.000449645	0.000215215	0.00108376	0.000964622	3.84312e-05	0.000188313	0.00071482	0.000169097	0.000526507	0.0622393	0.0107723	0.00162948	0.000549566	0.0302991	0.0903209	0.0922079	0.000595683	7.68623e-06	0.00829729	7.68623e-06	0.243738
0216-IMTCDIF-P017-C3-1	IMTCDIF-P017-C3	PostFMT-2	4.1027e-05	0.00136415	0.000229067	0.000324797	0.000112824	0.000181203	0.000376081	0.00047181	0.000502581	0.000133338	0.00166843	0.000543608	0.000102567	0.00119662	0.000215392	0.00104619	0.00161373	0.00992853	0.00154193	0.000225648	0.00044104	0.000205135	0.000218811	6.83783e-05	0.000372662	0.000475229	0.00044104	0.00102909	8.2054e-05	0.00075558	6.83783e-06	9.57297e-05	0.000841053	7.86351e-05	0.00108722	0.306909	0.0535744	0.0961502	0.00147355	2.89826	0.628657	0.268764	0.00161715	2.39324e-05	0.03755	0.000119662	1.06811
0313-IMTUC-P001-C5-1	IMTUC-P001-C5	PostFMT-2	0.00137037	0.00214734	0.000742819	0.000268952	0.00155394	0.0018357	0.00103312	0.000533634	0.000576325	0.00055071	0.000819662	0.000354333	0.000273221	0.000332988	0.000751357	0.000593401	0.0011185	0.00651887	0.00118253	0.000371409	0.0013661	0.000418369	0.000448253	0.000251875	0.00114411	0.00832042	0.00046106	0.000286028	0.000841007	0.000610477	0.000179301	0.000473867	0.000567787	0.000221992	0.00110569	4.13428	0.013661	0.00368421	0.00100323	4.99937	0.060894	0.0716905	0.00186132	0.000281759	0.0309977	0.000759895	0.114176
0513-IMTCDIF-P002-C3-1	IMTCDIF-P002-C3	PostFMT-2	0.00318617	0.00443404	0.00163144	0.000562566	0.0040607	0.00429084	0.00218889	0.00128367	0.00169281	0.000496081	0.00212241	0.000910334	0.000398911	0.000291512	0.000813164	0.00195364	0.00482273	0.0438597	0.00795775	0.000864306	0.00196898	0.000680194	0.000593252	0.00030174	0.00274634	0.00240881	0.00127856	0.000204569	0.000455167	0.0010433	6.64851e-05	0.000787593	0.00200989	0.000992162	0.00094102	0.143782	0.0341068	0.00353394	0.000828506	0.0572232	0.300507	0.28785	0.00319128	4.60281e-05	0.0199558	3.06854e-05	0.688857
0516-IMTCDIF-P013-C2-1	IMTCDIF-P013-C2	PostFMT-2	0.000109888	0.00156841	0.00252743	0.0034465	0.0016683	0.00283712	0.00317677	0.00378615	0.00427565	0.00516475	0.00402591	0.000299695	0.00160837	0.000949035	0.00567423	0.091547	0.143274	0.131297	0.0516475	0.00692296	0.00517474	0.00688301	0.00375618	0.000579411	0.0106791	0.00712276	0.00630359	0.000899086	0.000449543	0.00201795	0.000149848	0.0046253	0.0101697	0.000899086	0.00375618	0.0247349	0.00161835	0.00784203	0.00299695	0.0608282	0.598941	0.00692296	0.00328666	0.000149848	0.00371622	0.000269726	0.0158739
0415-IMTCDIF-P008-C4-1	IMTCDIF-P008-C4	PostFMT-3	0.000256399	0.0103725	4.6618e-05	0.00132084	0.00595156	0.000629343	0.00875641	0.000163163	0.00132861	0.000357404	0.00797944	0.000108775	0.00137523	0.00067596	0.000730348	0.000613803	0.000598264	0.0111495	0.00117322	0.000489489	0.000473949	0.000955668	0.000574955	0.000334095	0.00141408	0.00141408	0.00661975	0.000536107	2.3309e-05	4.6618e-05	0.000380713	0.00173263	0.00022532	0.000178702	0.000660421	0.0216774	0.000699269	0.00393922	0.000303017	0.0189502	0.187979	0.00147624	0.000202011	1.55393e-05	0.00341865	1.55393e-05	0.00623904
0116-IMTCDIF-P017-C1-1	IMTCDIF-P017-C1	PreFMT-1	6.21259e-06	3.31338e-05	1.03543e-05	8.28346e-06	2.07086e-06	2.07086e-06	8.28346e-06	4.14173e-06	1.03543e-05	8.28346e-06	0.0014786	1.24252e-05	0	0	6.21259e-06	2.07086e-05	4.14173e-06	4.14173e-05	3.31338e-05	0	0	0	0	0	0	8.28346e-06	2.07086e-06	8.28346e-06	2.07086e-06	6.21259e-06	2.07086e-06	2.07086e-06	1.86378e-05	0	2.07086e-06	0.000401748	4.14173e-05	0.000205016	4.14173e-06	0.00750895	0.0011162	0.00045559	4.76299e-05	0	5.79842e-05	0	0.00137713
0116-IMTCDIF-P018-C0-1	IMTCDIF-P018-C0	PreFMT-1	0	0.000120347	2.40694e-05	2.40694e-05	4.81387e-05	2.40694e-05	0.00012837	1.60462e-05	8.82544e-05	1.60462e-05	0.00347401	2.40694e-05	1.60462e-05	0.00959565	0	1.60462e-05	0.00746151	0.000264763	8.02312e-05	1.60462e-05	1.60462e-05	1.60462e-05	1.60462e-05	2.40694e-05	8.02312e-06	4.81387e-05	5.61619e-05	0	3.20925e-05	3.20925e-05	0	0	7.22081e-05	0.00990856	4.01156e-05	0.0195283	0.000264763	0.00125963	0	0.0145539	0.00511875	0.00152439	8.02312e-06	0	0.00379494	0.00730907	0.00517492
0415-IMTCDIF-P014-C1-1	IMTCDIF-P014-C1	PreFMT-1	4.4184e-05	0.000162008	1.4728e-05	2.9456e-05	0	5.8912e-05	5.8912e-05	4.4184e-05	5.8912e-05	0	1.4728e-05	1.4728e-05	2.9456e-05	7.364e-05	0.00058912	0.0143892	0.046997	0.0166868	0.00646559	0.000913136	0.000486024	0.000427112	0.000309288	8.8368e-05	0.0011046	0.00159062	0.000721672	0.000117824	0.000117824	4.4184e-05	0.00170845	0.00022092	0.000191464	1.4728e-05	0.000412384	0.0880292	0.00755546	0.0100003	0.000986776	0.0280863	14.4312	0.0238299	0.000618576	0	9.74895	0	0.058367
0614-IMTCDIF-P005-C1-1	IMTCDIF-P005-C1	PreFMT-1	2.63032e-06	0.00167815	0	7.10187e-05	2.63032e-06	0.000370875	0.000999523	0.000131516	7.89097e-06	0.000357724	0.000394548	2.10426e-05	0.000499761	5.26064e-06	0.000110474	2.89335e-05	3.41942e-05	0.000344572	5.78671e-05	2.63032e-06	1.05213e-05	2.63032e-06	5.26064e-06	2.63032e-06	1.05213e-05	1.84123e-05	7.89097e-06	0.000418221	0	1.05213e-05	0	2.63032e-06	2.63032e-06	1.05213e-05	2.36729e-05	0.000457676	7.3649e-05	0.000139407	2.63032e-06	0.00851961	0.000778575	0.000523434	1.05213e-05	0	0.000115734	0	0.0012836
0813-IMTCDIF-P003-C1-1	IMTCDIF-P003-C1	PreFMT-1	0.000146037	0.00246176	0.000424202	0.00156468	0.000542423	0.00169681	0.00369265	0.00262867	0.00178721	0.000778864	0.00111962	4.17248e-05	0.000716276	0.000417248	0.000431157	0.00164813	0.00371351	0.00331017	0.00824761	0.00141169	0.000952717	0.000493744	0.000639781	0.000667597	0.00139083	0.00178721	0.00481922	0.00106398	0.000452019	0.00230877	0.000208624	0.00121002	0.00323368	0.000257303	0.000667597	0.0182059	0.00228791	0.00207233	0.00164813	0.357464	0.0951187	0.00929768	0.00162031	1.39083e-05	0.00253826	6.95414e-06	0.0217178
0915-IMTCDIF-P015-C1-1	IMTCDIF-P015-C1	PreFMT-1	0.000251321	0.000753963	0.000125661	0	0.000125661	0.000628303	0.000753963	0.000753963	0.000125661	0.000628303	0.000125661	0.000125661	0.000251321	0.000125661	0.000125661	0.00213623	0.0041468	0.00289019	0.00226189	0	0.00100528	0	0.000251321	0.000502642	0	0.000753963	0	0	0	0.000125661	0.000251321	0	0.000502642	0.000125661	0	0.0234985	0.00402114	0.00590604	0	0.406637	0.0383265	0.0231215	0.000376982	0	0.00640869	0.000125661	0.0679823
[truncated: 3,730 more columns]

## Sheet: SameStr_all samples
row	col	species	similarity	overlap	analysis_level	analyzed_strain	shared_strain	event
0116-IMTCDIF-P017-C1-1	1116-IMTCDIF-D002-3-3--1	Veillonella_infantium	0.971388	7060	strain-level	TRUE	FALSE	other_strain
0116-IMTCDIF-P017-C1-1	1214-IMTCDIF-P006-C2-1	Veillonella_infantium	0.968657	13145	strain-level	TRUE	FALSE	other_strain
1116-IMTCDIF-D002-3-3--1	1214-IMTCDIF-P006-C2-1	Veillonella_infantium	0.978406	6900	strain-level	TRUE	FALSE	other_strain
0116-AUTGI-565H1--1-2--1	0616-AUTGI-088H1--1-2--1	Faecalibacterium_sp_CAG_74	0.981304	60334	strain-level	TRUE	FALSE	other_strain
0116-AUTGI-565H1--1-2--1	0616-AUTGI-088H1--2-2--1	Faecalibacterium_sp_CAG_74	0.980716	59740	strain-level	TRUE	FALSE	other_strain
0116-AUTGI-565H1--1-2--1	1215-AUTGI-068H1--1-2--1	Faecalibacterium_sp_CAG_74	0.999244	97907	strain-level	TRUE	TRUE	shared_strain
0616-AUTGI-088H1--1-2--1	0616-AUTGI-088H1--2-2--1	Faecalibacterium_sp_CAG_74	0.999968	61717	strain-level	TRUE	TRUE	shared_strain
0616-AUTGI-088H1--1-2--1	1215-AUTGI-068H1--1-2--1	Faecalibacterium_sp_CAG_74	0.981212	60306	strain-level	TRUE	FALSE	other_strain
0616-AUTGI-088H1--2-2--1	1215-AUTGI-068H1--1-2--1	Faecalibacterium_sp_CAG_74	0.980723	59707	strain-level	TRUE	FALSE	other_strain
0114-IMTCDIF-P004-C3-1	0116-AUTGI-565H1--1-2--1	Firmicutes_bacterium_CAG_114	0.999127	36648	strain-level	TRUE	TRUE	shared_strain
0114-IMTCDIF-P004-C3-1	0216-IMTCDIF-P009-C3-1	Firmicutes_bacterium_CAG_114	0.993551	35664	strain-level	TRUE	FALSE	other_strain
0114-IMTCDIF-P004-C3-1	0313-IMTUC-P001-C5-1	Firmicutes_bacterium_CAG_114	0.993054	25195	strain-level	TRUE	FALSE	other_strain
0114-IMTCDIF-P004-C3-1	0315-PSYCH-S0997V024-1	Firmicutes_bacterium_CAG_114	0.999209	36656	strain-level	TRUE	TRUE	shared_strain
0114-IMTCDIF-P004-C3-1	0415-IMTCDIF-P008-C4-1	Firmicutes_bacterium_CAG_114	0.993071	6494	strain-level	TRUE	FALSE	other_strain
0114-IMTCDIF-P004-C3-1	0513-IMTCDIF-P002-C3-1	Firmicutes_bacterium_CAG_114	0.993836	36500	strain-level	TRUE	FALSE	other_strain
0114-IMTCDIF-P004-C3-1	0616-AUTGI-088H1--1-2--1	Firmicutes_bacterium_CAG_114	0.999255	37564	strain-level	TRUE	TRUE	shared_strain
0114-IMTCDIF-P004-C3-1	0616-AUTGI-088H1--2-2--1	Firmicutes_bacterium_CAG_114	0.999225	37416	strain-level	TRUE	TRUE	shared_strain
0114-IMTCDIF-P004-C3-1	1113-IMTCDIF-P004-C2-1	Firmicutes_bacterium_CAG_114	0.999853	20418	strain-level	TRUE	TRUE	shared_strain
0114-IMTCDIF-P004-C3-1	1215-AUTGI-068H1--1-2--1	Firmicutes_bacterium_CAG_114	0.998958	29759	strain-level	TRUE	FALSE	other_strain
0114-IMTCDIF-P004-C3-1	1216-AUTGI-809H1--1-2--1	Firmicutes_bacterium_CAG_114	0.993004	34021	strain-level	TRUE	FALSE	other_strain
0114-IMTCDIF-P004-C3-1	1216-AUTGI-816H1--1-2--1	Firmicutes_bacterium_CAG_114	0.999124	36550	strain-level	TRUE	TRUE	shared_strain
0116-AUTGI-565H1--1-2--1	0216-IMTCDIF-P009-C3-1	Firmicutes_bacterium_CAG_114	0.993947	48238	strain-level	TRUE	FALSE	other_strain
0116-AUTGI-565H1--1-2--1	0313-IMTUC-P001-C5-1	Firmicutes_bacterium_CAG_114	0.993337	31518	strain-level	TRUE	FALSE	other_strain
0116-AUTGI-565H1--1-2--1	0315-PSYCH-S0997V024-1	Firmicutes_bacterium_CAG_114	0.999476	51489	strain-level	TRUE	TRUE	shared_strain
0116-AUTGI-565H1--1-2--1	0415-IMTCDIF-P008-C4-1	Firmicutes_bacterium_CAG_114	0.992937	7645	strain-level	TRUE	FALSE	other_strain
0116-AUTGI-565H1--1-2--1	0513-IMTCDIF-P002-C3-1	Firmicutes_bacterium_CAG_114	0.993836	48997	strain-level	TRUE	FALSE	other_strain
0116-AUTGI-565H1--1-2--1	0616-AUTGI-088H1--1-2--1	Firmicutes_bacterium_CAG_114	0.999564	52717	strain-level	TRUE	TRUE	shared_strain
0116-AUTGI-565H1--1-2--1	0616-AUTGI-088H1--2-2--1	Firmicutes_bacterium_CAG_114	0.999486	52508	strain-level	TRUE	TRUE	shared_strain
0116-AUTGI-565H1--1-2--1	1113-IMTCDIF-P004-C2-1	Firmicutes_bacterium_CAG_114	0.999468	24444	strain-level	TRUE	TRUE	shared_strain
0116-AUTGI-565H1--1-2--1	1215-AUTGI-068H1--1-2--1	Firmicutes_bacterium_CAG_114	0.999865	36961	strain-level	TRUE	TRUE	shared_strain
0116-AUTGI-565H1--1-2--1	1216-AUTGI-809H1--1-2--1	Firmicutes_bacterium_CAG_114	0.993154	47328	strain-level	TRUE	FALSE	other_strain
0116-AUTGI-565H1--1-2--1	1216-AUTGI-816H1--1-2--1	Firmicutes_bacterium_CAG_114	0.999738	49540	strain-level	TRUE	TRUE	shared_strain
0216-IMTCDIF-P009-C3-1	0313-IMTUC-P001-C5-1	Firmicutes_bacterium_CAG_114	0.999947	37534	strain-level	TRUE	TRUE	shared_strain
0216-IMTCDIF-P009-C3-1	0315-PSYCH-S0997V024-1	Firmicutes_bacterium_CAG_114	0.993549	49603	strain-level	TRUE	FALSE	other_strain
0216-IMTCDIF-P009-C3-1	0415-IMTCDIF-P008-C4-1	Firmicutes_bacterium_CAG_114	0.996047	7843	strain-level	TRUE	FALSE	other_strain
0216-IMTCDIF-P009-C3-1	0513-IMTCDIF-P002-C3-1	Firmicutes_bacterium_CAG_114	0.999982	56814	strain-level	TRUE	TRUE	shared_strain
0216-IMTCDIF-P009-C3-1	0616-AUTGI-088H1--1-2--1	Firmicutes_bacterium_CAG_114	0.993792	50742	strain-level	TRUE	FALSE	other_strain
0216-IMTCDIF-P009-C3-1	0616-AUTGI-088H1--2-2--1	Firmicutes_bacterium_CAG_114	0.993789	50237	strain-level	TRUE	FALSE	other_strain
0216-IMTCDIF-P009-C3-1	1113-IMTCDIF-P004-C2-1	Firmicutes_bacterium_CAG_114	0.993934	24233	strain-level	TRUE	FALSE	other_strain
0216-IMTCDIF-P009-C3-1	1215-AUTGI-068H1--1-2--1	Firmicutes_bacterium_CAG_114	0.993761	36062	strain-level	TRUE	FALSE	other_strain
0216-IMTCDIF-P009-C3-1	1216-AUTGI-809H1--1-2--1	Firmicutes_bacterium_CAG_114	0.994546	51884	strain-level	TRUE	FALSE	other_strain
0216-IMTCDIF-P009-C3-1	1216-AUTGI-816H1--1-2--1	Firmicutes_bacterium_CAG_114	0.99412	47790	strain-level	TRUE	FALSE	other_strain
0313-IMTUC-P001-C5-1	0315-PSYCH-S0997V024-1	Firmicutes_bacterium_CAG_114	0.993187	31849	strain-level	TRUE	FALSE	other_strain
0313-IMTUC-P001-C5-1	0415-IMTCDIF-P008-C4-1	Firmicutes_bacterium_CAG_114	0.995266	5704	strain-level	TRUE	FALSE	other_strain
0313-IMTUC-P001-C5-1	0513-IMTCDIF-P002-C3-1	Firmicutes_bacterium_CAG_114	1	37645	strain-level	TRUE	TRUE	shared_strain
0313-IMTUC-P001-C5-1	0616-AUTGI-088H1--1-2--1	Firmicutes_bacterium_CAG_114	0.993224	32614	strain-level	TRUE	FALSE	other_strain
0313-IMTUC-P001-C5-1	0616-AUTGI-088H1--2-2--1	Firmicutes_bacterium_CAG_114	0.993265	32518	strain-level	TRUE	FALSE	other_strain
0313-IMTUC-P001-C5-1	1113-IMTCDIF-P004-C2-1	Firmicutes_bacterium_CAG_114	0.993627	17259	strain-level	TRUE	FALSE	other_strain
0313-IMTUC-P001-C5-1	1215-AUTGI-068H1--1-2--1	Firmicutes_bacterium_CAG_114	0.993448	24574	strain-level	TRUE	FALSE	other_strain
0313-IMTUC-P001-C5-1	1216-AUTGI-809H1--1-2--1	Firmicutes_bacterium_CAG_114	0.994128	34571	strain-level	TRUE	FALSE	other_strain
0313-IMTUC-P001-C5-1	1216-AUTGI-816H1--1-2--1	Firmicutes_bacterium_CAG_114	0.993401	31521	strain-level	TRUE	FALSE	other_strain
0315-PSYCH-S0997V024-1	0415-IMTCDIF-P008-C4-1	Firmicutes_bacterium_CAG_114	0.992506	7606	strain-level	TRUE	FALSE	other_strain
0315-PSYCH-S0997V024-1	0513-IMTCDIF-P002-C3-1	Firmicutes_bacterium_CAG_114	0.993768	50545	strain-level	TRUE	FALSE	other_strain
0315-PSYCH-S0997V024-1	0616-AUTGI-088H1--1-2--1	Firmicutes_bacterium_CAG_114	0.999835	54620	strain-level	TRUE	TRUE	shared_strain
0315-PSYCH-S0997V024-1	0616-AUTGI-088H1--2-2--1	Firmicutes_bacterium_CAG_114	0.999817	54546	strain-level	TRUE	TRUE	shared_strain
0315-PSYCH-S0997V024-1	1113-IMTCDIF-P004-C2-1	Firmicutes_bacterium_CAG_114	0.999558	24894	strain-level	TRUE	TRUE	shared_strain
0315-PSYCH-S0997V024-1	1215-AUTGI-068H1--1-2--1	Firmicutes_bacterium_CAG_114	0.999296	36950	strain-level	TRUE	TRUE	shared_strain
0315-PSYCH-S0997V024-1	1216-AUTGI-809H1--1-2--1	Firmicutes_bacterium_CAG_114	0.992912	48534	strain-level	TRUE	FALSE	other_strain
0315-PSYCH-S0997V024-1	1216-AUTGI-816H1--1-2--1	Firmicutes_bacterium_CAG_114	0.999463	50281	strain-level	TRUE	TRUE	shared_strain
0415-IMTCDIF-P008-C4-1	0513-IMTCDIF-P002-C3-1	Firmicutes_bacterium_CAG_114	0.99619	7873	strain-level	TRUE	FALSE	other_strain
0415-IMTCDIF-P008-C4-1	0616-AUTGI-088H1--1-2--1	Firmicutes_bacterium_CAG_114	0.992992	7705	strain-level	TRUE	FALSE	other_strain
0415-IMTCDIF-P008-C4-1	0616-AUTGI-088H1--2-2--1	Firmicutes_bacterium_CAG_114	0.992726	7699	strain-level	TRUE	FALSE	other_strain
0415-IMTCDIF-P008-C4-1	1113-IMTCDIF-P004-C2-1	Firmicutes_bacterium_CAG_114	0.99455	4587	species-level	FALSE	FALSE	same_species
0415-IMTCDIF-P008-C4-1	1215-AUTGI-068H1--1-2--1	Firmicutes_bacterium_CAG_114	0.993698	6506	strain-level	TRUE	FALSE	other_strain
0415-IMTCDIF-P008-C4-1	1216-AUTGI-809H1--1-2--1	Firmicutes_bacterium_CAG_114	0.993368	7690	strain-level	TRUE	FALSE	other_strain
0415-IMTCDIF-P008-C4-1	1216-AUTGI-816H1--1-2--1	Firmicutes_bacterium_CAG_114	0.993043	7475	strain-level	TRUE	FALSE	other_strain
0513-IMTCDIF-P002-C3-1	0616-AUTGI-088H1--1-2--1	Firmicutes_bacterium_CAG_114	0.993922	51501	strain-level	TRUE	FALSE	other_strain
0513-IMTCDIF-P002-C3-1	0616-AUTGI-088H1--2-2--1	Firmicutes_bacterium_CAG_114	0.993964	51024	strain-level	TRUE	FALSE	other_strain
0513-IMTCDIF-P002-C3-1	1113-IMTCDIF-P004-C2-1	Firmicutes_bacterium_CAG_114	0.994008	24365	strain-level	TRUE	FALSE	other_strain
0513-IMTCDIF-P002-C3-1	1215-AUTGI-068H1--1-2--1	Firmicutes_bacterium_CAG_114	0.993998	35820	strain-level	TRUE	FALSE	other_strain
0513-IMTCDIF-P002-C3-1	1216-AUTGI-809H1--1-2--1	Firmicutes_bacterium_CAG_114	0.994529	53005	strain-level	TRUE	FALSE	other_strain
0513-IMTCDIF-P002-C3-1	1216-AUTGI-816H1--1-2--1	Firmicutes_bacterium_CAG_114	0.993898	48182	strain-level	TRUE	FALSE	other_strain
0616-AUTGI-088H1--1-2--1	0616-AUTGI-088H1--2-2--1	Firmicutes_bacterium_CAG_114	1	55397	strain-level	TRUE	TRUE	shared_strain
0616-AUTGI-088H1--1-2--1	1113-IMTCDIF-P004-C2-1	Firmicutes_bacterium_CAG_114	0.999641	25041	strain-level	TRUE	TRUE	shared_strain
0616-AUTGI-088H1--1-2--1	1215-AUTGI-068H1--1-2--1	Firmicutes_bacterium_CAG_114	0.999498	37814	strain-level	TRUE	TRUE	shared_strain
0616-AUTGI-088H1--1-2--1	1216-AUTGI-809H1--1-2--1	Firmicutes_bacterium_CAG_114	0.993312	49344	strain-level	TRUE	FALSE	other_strain
0616-AUTGI-088H1--1-2--1	1216-AUTGI-816H1--1-2--1	Firmicutes_bacterium_CAG_114	0.999491	51118	strain-level	TRUE	TRUE	shared_strain
0616-AUTGI-088H1--2-2--1	1113-IMTCDIF-P004-C2-1	Firmicutes_bacterium_CAG_114	0.999601	25079	strain-level	TRUE	TRUE	shared_strain
0616-AUTGI-088H1--2-2--1	1215-AUTGI-068H1--1-2--1	Firmicutes_bacterium_CAG_114	0.999388	37585	strain-level	TRUE	TRUE	shared_strain
0616-AUTGI-088H1--2-2--1	1216-AUTGI-809H1--1-2--1	Firmicutes_bacterium_CAG_114	0.993243	49134	strain-level	TRUE	FALSE	other_strain
0616-AUTGI-088H1--2-2--1	1216-AUTGI-816H1--1-2--1	Firmicutes_bacterium_CAG_114	0.999531	51120	strain-level	TRUE	TRUE	shared_strain
1113-IMTCDIF-P004-C2-1	1215-AUTGI-068H1--1-2--1	Firmicutes_bacterium_CAG_114	0.999573	21061	strain-level	TRUE	TRUE	shared_strain
1113-IMTCDIF-P004-C2-1	1216-AUTGI-809H1--1-2--1	Firmicutes_bacterium_CAG_114	0.993151	23069	strain-level	TRUE	FALSE	other_strain
1113-IMTCDIF-P004-C2-1	1216-AUTGI-816H1--1-2--1	Firmicutes_bacterium_CAG_114	0.999398	24907	strain-level	TRUE	TRUE	shared_strain
1215-AUTGI-068H1--1-2--1	1216-AUTGI-809H1--1-2--1	Firmicutes_bacterium_CAG_114	0.993139	34253	strain-level	TRUE	FALSE	other_strain
1215-AUTGI-068H1--1-2--1	1216-AUTGI-816H1--1-2--1	Firmicutes_bacterium_CAG_114	0.999755	36668	strain-level	TRUE	TRUE	shared_strain
1216-AUTGI-809H1--1-2--1	1216-AUTGI-816H1--1-2--1	Firmicutes_bacterium_CAG_114	0.993099	45355	strain-level	TRUE	FALSE	other_strain
0114-IMTCDIF-P004-C3-1	0115-IMTCDIF-D003-1	Bacteroides_vulgatus	1	61683	strain-level	TRUE	TRUE	shared_strain
0114-IMTCDIF-P004-C3-1	0116-AUTGI-565H1--1-2--1	Bacteroides_vulgatus	0.997272	25290	strain-level	TRUE	FALSE	other_strain
0114-IMTCDIF-P004-C3-1	0116-IMTCDIF-P016-C2-1	Bacteroides_vulgatus	1	61785	strain-level	TRUE	TRUE	shared_strain
0114-IMTCDIF-P004-C3-1	0216-IMTCDIF-P009-C3-1	Bacteroides_vulgatus	0.994503	42386	strain-level	TRUE	FALSE	other_strain
0114-IMTCDIF-P004-C3-1	0216-IMTCDIF-P017-C2-1	Bacteroides_vulgatus	1	61128	strain-level	TRUE	TRUE	shared_strain
0114-IMTCDIF-P004-C3-1	0216-IMTCDIF-P017-C3-1	Bacteroides_vulgatus	1	61556	strain-level	TRUE	TRUE	shared_strain
0114-IMTCDIF-P004-C3-1	0216-IMTCDIF-P018-C2-1	Bacteroides_vulgatus	1	40590	strain-level	TRUE	TRUE	shared_strain
0114-IMTCDIF-P004-C3-1	0313-IMTUC-P001-C5-1	Bacteroides_vulgatus	0.995651	52420	strain-level	TRUE	FALSE	other_strain
0114-IMTCDIF-P004-C3-1	0315-PSYCH-S0997V024-1	Bacteroides_vulgatus	0.997353	51003	strain-level	TRUE	FALSE	other_strain
0114-IMTCDIF-P004-C3-1	0315-PSYCH-S1118V032-1	Bacteroides_vulgatus	0.996676	47829	strain-level	TRUE	FALSE	other_strain
0114-IMTCDIF-P004-C3-1	0415-IMTCDIF-P013-Cx-1	Bacteroides_vulgatus	1	61777	strain-level	TRUE	TRUE	shared_strain
0114-IMTCDIF-P004-C3-1	0513-IMTCDIF-P002-C3-1	Bacteroides_vulgatus	0.994433	43112	strain-level	TRUE	FALSE	other_strain
0114-IMTCDIF-P004-C3-1	0516-IMTCDIF-P013-C2-1	Bacteroides_vulgatus	1	57251	strain-level	TRUE	TRUE	shared_strain
0114-IMTCDIF-P004-C3-1	0616-AUTGI-088H1--1-2--1	Bacteroides_vulgatus	0.996755	30504	strain-level	TRUE	FALSE	other_strain
0114-IMTCDIF-P004-C3-1	0616-AUTGI-088H1--2-2--1	Bacteroides_vulgatus	0.997691	35511	strain-level	TRUE	FALSE	other_strain
0114-IMTCDIF-P004-C3-1	0915-IMTCDIF-D003-1	Bacteroides_vulgatus	1	61738	strain-level	TRUE	TRUE	shared_strain
0114-IMTCDIF-P004-C3-1	1113-IMTCDIF-P004-C2-1	Bacteroides_vulgatus	1	61768	strain-level	TRUE	TRUE	shared_strain
0114-IMTCDIF-P004-C3-1	1115-IMTCDIF-D003-1	Bacteroides_vulgatus	1	61714	strain-level	TRUE	TRUE	shared_strain
0114-IMTCDIF-P004-C3-1	1116-IMTCDIF-D002-3-3--1	Bacteroides_vulgatus	0.994332	42343	strain-level	TRUE	FALSE	other_strain
0114-IMTCDIF-P004-C3-1	1116-IMTCDIF-D003-1	Bacteroides_vulgatus	1	61485	strain-level	TRUE	TRUE	shared_strain
0114-IMTCDIF-P004-C3-1	1215-AUTGI-068H1--1-2--1	Bacteroides_vulgatus	0.997065	59964	strain-level	TRUE	FALSE	other_strain
0114-IMTCDIF-P004-C3-1	1216-AUTGI-809H1--1-2--1	Bacteroides_vulgatus	0.997436	55390	strain-level	TRUE	FALSE	other_strain
0114-IMTCDIF-P004-C3-1	1216-AUTGI-816H1--1-2--1	Bacteroides_vulgatus	0.996724	40287	strain-level	TRUE	FALSE	other_strain
0115-IMTCDIF-D003-1	0116-AUTGI-565H1--1-2--1	Bacteroides_vulgatus	0.997299	25545	strain-level	TRUE	FALSE	other_strain
0115-IMTCDIF-D003-1	0116-IMTCDIF-P016-C2-1	Bacteroides_vulgatus	1	62000	strain-level	TRUE	TRUE	shared_strain
0115-IMTCDIF-D003-1	0216-IMTCDIF-P009-C3-1	Bacteroides_vulgatus	0.994456	42569	strain-level	TRUE	FALSE	other_strain
0115-IMTCDIF-D003-1	0216-IMTCDIF-P017-C2-1	Bacteroides_vulgatus	1	61348	strain-level	TRUE	TRUE	shared_strain
0115-IMTCDIF-D003-1	0216-IMTCDIF-P017-C3-1	Bacteroides_vulgatus	1	61793	strain-level	TRUE	TRUE	shared_strain
0115-IMTCDIF-D003-1	0216-IMTCDIF-P018-C2-1	Bacteroides_vulgatus	1	40630	strain-level	TRUE	TRUE	shared_strain
0115-IMTCDIF-D003-1	0313-IMTUC-P001-C5-1	Bacteroides_vulgatus	0.995611	52627	strain-level	TRUE	FALSE	other_strain
0115-IMTCDIF-D003-1	0315-PSYCH-S0997V024-1	Bacteroides_vulgatus	0.997194	51317	strain-level	TRUE	FALSE	other_strain
0115-IMTCDIF-D003-1	0315-PSYCH-S1118V032-1	Bacteroides_vulgatus	0.996651	48069	strain-level	TRUE	FALSE	other_strain
0115-IMTCDIF-D003-1	0415-IMTCDIF-P013-Cx-1	Bacteroides_vulgatus	1	61880	strain-level	TRUE	TRUE	shared_strain
0115-IMTCDIF-D003-1	0513-IMTCDIF-P002-C3-1	Bacteroides_vulgatus	0.994387	43295	strain-level	TRUE	FALSE	other_strain
0115-IMTCDIF-D003-1	0516-IMTCDIF-P013-C2-1	Bacteroides_vulgatus	1	57495	strain-level	TRUE	TRUE	shared_strain
0115-IMTCDIF-D003-1	0616-AUTGI-088H1--1-2--1	Bacteroides_vulgatus	0.996759	30546	strain-level	TRUE	FALSE	other_strain
0115-IMTCDIF-D003-1	0616-AUTGI-088H1--2-2--1	Bacteroides_vulgatus	0.997645	35670	strain-level	TRUE	FALSE	other_strain
0115-IMTCDIF-D003-1	0915-IMTCDIF-D003-1	Bacteroides_vulgatus	1	61844	strain-level	TRUE	TRUE	shared_strain
0115-IMTCDIF-D003-1	1113-IMTCDIF-P004-C2-1	Bacteroides_vulgatus	1	61806	strain-level	TRUE	TRUE	shared_strain
0115-IMTCDIF-D003-1	1115-IMTCDIF-D003-1	Bacteroides_vulgatus	1	61824	strain-level	TRUE	TRUE	shared_strain
0115-IMTCDIF-D003-1	1116-IMTCDIF-D002-3-3--1	Bacteroides_vulgatus	0.994286	42526	strain-level	TRUE	FALSE	other_strain
0115-IMTCDIF-D003-1	1116-IMTCDIF-D003-1	Bacteroides_vulgatus	1	61703	strain-level	TRUE	TRUE	shared_strain
0115-IMTCDIF-D003-1	1215-AUTGI-068H1--1-2--1	Bacteroides_vulgatus	0.997024	60148	strain-level	TRUE	FALSE	other_strain
0115-IMTCDIF-D003-1	1216-AUTGI-809H1--1-2--1	Bacteroides_vulgatus	0.997352	55520	strain-level	TRUE	FALSE	other_strain
0115-IMTCDIF-D003-1	1216-AUTGI-816H1--1-2--1	Bacteroides_vulgatus	0.996652	40325	strain-level	TRUE	FALSE	other_strain
0116-AUTGI-565H1--1-2--1	0116-IMTCDIF-P016-C2-1	Bacteroides_vulgatus	0.99734	26314	strain-level	TRUE	FALSE	other_strain
0116-AUTGI-565H1--1-2--1	0216-IMTCDIF-P009-C3-1	Bacteroides_vulgatus	0.993973	23394	strain-level	TRUE	FALSE	other_strain
0116-AUTGI-565H1--1-2--1	0216-IMTCDIF-P017-C2-1	Bacteroides_vulgatus	0.997325	25047	strain-level	TRUE	FALSE	other_strain
0116-AUTGI-565H1--1-2--1	0216-IMTCDIF-P017-C3-1	Bacteroides_vulgatus	0.997316	25334	strain-level	TRUE	FALSE	other_strain
0116-AUTGI-565H1--1-2--1	0216-IMTCDIF-P018-C2-1	Bacteroides_vulgatus	0.997186	19190	strain-level	TRUE	FALSE	other_strain
0116-AUTGI-565H1--1-2--1	0313-IMTUC-P001-C5-1	Bacteroides_vulgatus	0.995635	29781	strain-level	TRUE	FALSE	other_strain
0116-AUTGI-565H1--1-2--1	0315-PSYCH-S0997V024-1	Bacteroides_vulgatus	0.997566	27527	strain-level	TRUE	FALSE	other_strain
0116-AUTGI-565H1--1-2--1	0315-PSYCH-S1118V032-1	Bacteroides_vulgatus	0.996964	27006	strain-level	TRUE	FALSE	other_strain
0116-AUTGI-565H1--1-2--1	0415-IMTCDIF-P013-Cx-1	Bacteroides_vulgatus	0.997399	25379	strain-level	TRUE	FALSE	other_strain
0116-AUTGI-565H1--1-2--1	0513-IMTCDIF-P002-C3-1	Bacteroides_vulgatus	0.993729	23282	strain-level	TRUE	FALSE	other_strain
0116-AUTGI-565H1--1-2--1	0516-IMTCDIF-P013-C2-1	Bacteroides_vulgatus	0.997148	24541	strain-level	TRUE	FALSE	other_strain
0116-AUTGI-565H1--1-2--1	0616-AUTGI-088H1--1-2--1	Bacteroides_vulgatus	0.99845	19994	strain-level	TRUE	FALSE	other_strain
0116-AUTGI-565H1--1-2--1	0616-AUTGI-088H1--2-2--1	Bacteroides_vulgatus	0.998635	22706	strain-level	TRUE	FALSE	other_strain
0116-AUTGI-565H1--1-2--1	0915-IMTCDIF-D003-1	Bacteroides_vulgatus	0.997278	25353	strain-level	TRUE	FALSE	other_strain
0116-AUTGI-565H1--1-2--1	1113-IMTCDIF-P004-C2-1	Bacteroides_vulgatus	0.997274	25314	strain-level	TRUE	FALSE	other_strain
0116-AUTGI-565H1--1-2--1	1115-IMTCDIF-D003-1	Bacteroides_vulgatus	0.997282	25388	strain-level	TRUE	FALSE	other_strain
0116-AUTGI-565H1--1-2--1	1116-IMTCDIF-D002-3-3--1	Bacteroides_vulgatus	0.993543	23077	strain-level	TRUE	FALSE	other_strain
0116-AUTGI-565H1--1-2--1	1116-IMTCDIF-D003-1	Bacteroides_vulgatus	0.997307	25254	strain-level	TRUE	FALSE	other_strain
0116-AUTGI-565H1--1-2--1	1215-AUTGI-068H1--1-2--1	Bacteroides_vulgatus	0.996855	26394	strain-level	TRUE	FALSE	other_strain
0116-AUTGI-565H1--1-2--1	1216-AUTGI-809H1--1-2--1	Bacteroides_vulgatus	0.999285	30783	strain-level	TRUE	TRUE	shared_strain
0116-AUTGI-565H1--1-2--1	1216-AUTGI-816H1--1-2--1	Bacteroides_vulgatus	0.997125	24001	strain-level	TRUE	FALSE	other_strain
0116-IMTCDIF-P016-C2-1	0216-IMTCDIF-P009-C3-1	Bacteroides_vulgatus	0.994517	43408	strain-level	TRUE	FALSE	other_strain
0116-IMTCDIF-P016-C2-1	0216-IMTCDIF-P017-C2-1	Bacteroides_vulgatus	1	61415	strain-level	TRUE	TRUE	shared_strain
0116-IMTCDIF-P016-C2-1	0216-IMTCDIF-P017-C3-1	Bacteroides_vulgatus	1	61911	strain-level	TRUE	TRUE	shared_strain
0116-IMTCDIF-P016-C2-1	0216-IMTCDIF-P018-C2-1	Bacteroides_vulgatus	1	40630	strain-level	TRUE	TRUE	shared_strain
0116-IMTCDIF-P016-C2-1	0313-IMTUC-P001-C5-1	Bacteroides_vulgatus	0.995652	53592	strain-level	TRUE	FALSE	other_strain
0116-IMTCDIF-P016-C2-1	0315-PSYCH-S0997V024-1	Bacteroides_vulgatus	0.997292	52432	strain-level	TRUE	FALSE	other_strain
0116-IMTCDIF-P016-C2-1	0315-PSYCH-S1118V032-1	Bacteroides_vulgatus	0.996673	48994	strain-level	TRUE	FALSE	other_strain
0116-IMTCDIF-P016-C2-1	0415-IMTCDIF-P013-Cx-1	Bacteroides_vulgatus	1	62011	strain-level	TRUE	TRUE	shared_strain
0116-IMTCDIF-P016-C2-1	0513-IMTCDIF-P002-C3-1	Bacteroides_vulgatus	0.994449	44134	strain-level	TRUE	FALSE	other_strain
0116-IMTCDIF-P016-C2-1	0516-IMTCDIF-P013-C2-1	Bacteroides_vulgatus	1	57456	strain-level	TRUE	TRUE	shared_strain
0116-IMTCDIF-P016-C2-1	0616-AUTGI-088H1--1-2--1	Bacteroides_vulgatus	0.996751	31082	strain-level	TRUE	FALSE	other_strain
0116-IMTCDIF-P016-C2-1	0616-AUTGI-088H1--2-2--1	Bacteroides_vulgatus	0.997696	36466	strain-level	TRUE	FALSE	other_strain
0116-IMTCDIF-P016-C2-1	0915-IMTCDIF-D003-1	Bacteroides_vulgatus	1	61924	strain-level	TRUE	TRUE	shared_strain
0116-IMTCDIF-P016-C2-1	1113-IMTCDIF-P004-C2-1	Bacteroides_vulgatus	1	61937	strain-level	TRUE	TRUE	shared_strain
0116-IMTCDIF-P016-C2-1	1115-IMTCDIF-D003-1	Bacteroides_vulgatus	1	61969	strain-level	TRUE	TRUE	shared_strain
0116-IMTCDIF-P016-C2-1	1116-IMTCDIF-D002-3-3--1	Bacteroides_vulgatus	0.99435	43365	strain-level	TRUE	FALSE	other_strain
0116-IMTCDIF-P016-C2-1	1116-IMTCDIF-D003-1	Bacteroides_vulgatus	1	61837	strain-level	TRUE	TRUE	shared_strain
0116-IMTCDIF-P016-C2-1	1215-AUTGI-068H1--1-2--1	Bacteroides_vulgatus	0.997019	61052	strain-level	TRUE	FALSE	other_strain
0116-IMTCDIF-P016-C2-1	1216-AUTGI-809H1--1-2--1	Bacteroides_vulgatus	0.997224	57629	strain-level	TRUE	FALSE	other_strain
0116-IMTCDIF-P016-C2-1	1216-AUTGI-816H1--1-2--1	Bacteroides_vulgatus	0.996714	41384	strain-level	TRUE	FALSE	other_strain
0216-IMTCDIF-P009-C3-1	0216-IMTCDIF-P017-C2-1	Bacteroides_vulgatus	0.994431	42019	strain-level	TRUE	FALSE	other_strain
0216-IMTCDIF-P009-C3-1	0216-IMTCDIF-P017-C3-1	Bacteroides_vulgatus	0.994456	42390	strain-level	TRUE	FALSE	other_strain
0216-IMTCDIF-P009-C3-1	0216-IMTCDIF-P018-C2-1	Bacteroides_vulgatus	0.994531	28341	strain-level	TRUE	FALSE	other_strain
0216-IMTCDIF-P009-C3-1	0313-IMTUC-P001-C5-1	Bacteroides_vulgatus	1	48271	strain-level	TRUE	TRUE	shared_strain
0216-IMTCDIF-P009-C3-1	0315-PSYCH-S0997V024-1	Bacteroides_vulgatus	0.995503	40694	strain-level	TRUE	FALSE	other_strain
0216-IMTCDIF-P009-C3-1	0315-PSYCH-S1118V032-1	Bacteroides_vulgatus	0.993906	39877	strain-level	TRUE	FALSE	other_strain
0216-IMTCDIF-P009-C3-1	0415-IMTCDIF-P013-Cx-1	Bacteroides_vulgatus	0.994679	42477	strain-level	TRUE	FALSE	other_strain
0216-IMTCDIF-P009-C3-1	0513-IMTCDIF-P002-C3-1	Bacteroides_vulgatus	1	48062	strain-level	TRUE	TRUE	shared_strain
0216-IMTCDIF-P009-C3-1	0516-IMTCDIF-P013-C2-1	Bacteroides_vulgatus	0.99472	39580	strain-level	TRUE	FALSE	other_strain
0216-IMTCDIF-P009-C3-1	0616-AUTGI-088H1--1-2--1	Bacteroides_vulgatus	0.995257	26144	strain-level	TRUE	FALSE	other_strain
0216-IMTCDIF-P009-C3-1	0616-AUTGI-088H1--2-2--1	Bacteroides_vulgatus	0.995298	31266	strain-level	TRUE	FALSE	other_strain
0216-IMTCDIF-P009-C3-1	0915-IMTCDIF-D003-1	Bacteroides_vulgatus	0.994438	42431	strain-level	TRUE	FALSE	other_strain
0216-IMTCDIF-P009-C3-1	1113-IMTCDIF-P004-C2-1	Bacteroides_vulgatus	0.994435	42410	strain-level	TRUE	FALSE	other_strain
0216-IMTCDIF-P009-C3-1	1115-IMTCDIF-D003-1	Bacteroides_vulgatus	0.994437	42421	strain-level	TRUE	FALSE	other_strain
0216-IMTCDIF-P009-C3-1	1116-IMTCDIF-D002-3-3--1	Bacteroides_vulgatus	1	47816	strain-level	TRUE	TRUE	shared_strain
0216-IMTCDIF-P009-C3-1	1116-IMTCDIF-D003-1	Bacteroides_vulgatus	0.994492	42300	strain-level	TRUE	FALSE	other_strain
0216-IMTCDIF-P009-C3-1	1215-AUTGI-068H1--1-2--1	Bacteroides_vulgatus	0.994412	44025	strain-level	TRUE	FALSE	other_strain
0216-IMTCDIF-P009-C3-1	1216-AUTGI-809H1--1-2--1	Bacteroides_vulgatus	0.996511	48150	strain-level	TRUE	FALSE	other_strain
0216-IMTCDIF-P009-C3-1	1216-AUTGI-816H1--1-2--1	Bacteroides_vulgatus	0.994038	35891	strain-level	TRUE	FALSE	other_strain
0216-IMTCDIF-P017-C2-1	0216-IMTCDIF-P017-C3-1	Bacteroides_vulgatus	1	61248	strain-level	TRUE	TRUE	shared_strain
0216-IMTCDIF-P017-C2-1	0216-IMTCDIF-P018-C2-1	Bacteroides_vulgatus	1	40174	strain-level	TRUE	TRUE	shared_strain
0216-IMTCDIF-P017-C2-1	0313-IMTUC-P001-C5-1	Bacteroides_vulgatus	0.99558	52036	strain-level	TRUE	FALSE	other_strain
0216-IMTCDIF-P017-C2-1	0315-PSYCH-S0997V024-1	Bacteroides_vulgatus	0.997222	50760	strain-level	TRUE	FALSE	other_strain
0216-IMTCDIF-P017-C2-1	0315-PSYCH-S1118V032-1	Bacteroides_vulgatus	0.996652	47493	strain-level	TRUE	FALSE	other_strain
0216-IMTCDIF-P017-C2-1	0415-IMTCDIF-P013-Cx-1	Bacteroides_vulgatus	1	61318	strain-level	TRUE	TRUE	shared_strain
0216-IMTCDIF-P017-C2-1	0513-IMTCDIF-P002-C3-1	Bacteroides_vulgatus	0.994346	42804	strain-level	TRUE	FALSE	other_strain
0216-IMTCDIF-P017-C2-1	0516-IMTCDIF-P013-C2-1	Bacteroides_vulgatus	0.999965	57007	strain-level	TRUE	TRUE	shared_strain
0216-IMTCDIF-P017-C2-1	0616-AUTGI-088H1--1-2--1	Bacteroides_vulgatus	0.996751	30165	strain-level	TRUE	FALSE	other_strain
0216-IMTCDIF-P017-C2-1	0616-AUTGI-088H1--2-2--1	Bacteroides_vulgatus	0.997703	35269	strain-level	TRUE	FALSE	other_strain
0216-IMTCDIF-P017-C2-1	0915-IMTCDIF-D003-1	Bacteroides_vulgatus	1	61256	strain-level	TRUE	TRUE	shared_strain
0216-IMTCDIF-P017-C2-1	1113-IMTCDIF-P004-C2-1	Bacteroides_vulgatus	1	61240	strain-level	TRUE	TRUE	shared_strain
0216-IMTCDIF-P017-C2-1	1115-IMTCDIF-D003-1	Bacteroides_vulgatus	1	61262	strain-level	TRUE	TRUE	shared_strain
0216-IMTCDIF-P017-C2-1	1116-IMTCDIF-D002-3-3--1	Bacteroides_vulgatus	0.994258	42142	strain-level	TRUE	FALSE	other_strain
0216-IMTCDIF-P017-C2-1	1116-IMTCDIF-D003-1	Bacteroides_vulgatus	1	61180	strain-level	TRUE	TRUE	shared_strain
0216-IMTCDIF-P017-C2-1	1215-AUTGI-068H1--1-2--1	Bacteroides_vulgatus	0.99703	59590	strain-level	TRUE	FALSE	other_strain
0216-IMTCDIF-P017-C2-1	1216-AUTGI-809H1--1-2--1	Bacteroides_vulgatus	0.99729	54980	strain-level	TRUE	FALSE	other_strain
0216-IMTCDIF-P017-C2-1	1216-AUTGI-816H1--1-2--1	Bacteroides_vulgatus	0.996707	39787	strain-level	TRUE	FALSE	other_strain
0216-IMTCDIF-P017-C3-1	0216-IMTCDIF-P018-C2-1	Bacteroides_vulgatus	1	40416	strain-level	TRUE	TRUE	shared_strain
0216-IMTCDIF-P017-C3-1	0313-IMTUC-P001-C5-1	Bacteroides_vulgatus	0.995615	52455	strain-level	TRUE	FALSE	other_strain
0216-IMTCDIF-P017-C3-1	0315-PSYCH-S0997V024-1	Bacteroides_vulgatus	0.997259	51069	strain-level	TRUE	FALSE	other_strain
0216-IMTCDIF-P017-C3-1	0315-PSYCH-S1118V032-1	Bacteroides_vulgatus	0.996664	47962	strain-level	TRUE	FALSE	other_strain
0216-IMTCDIF-P017-C3-1	0415-IMTCDIF-P013-Cx-1	Bacteroides_vulgatus	1	61780	strain-level	TRUE	TRUE	shared_strain
0216-IMTCDIF-P017-C3-1	0513-IMTCDIF-P002-C3-1	Bacteroides_vulgatus	0.994397	43191	strain-level	TRUE	FALSE	other_strain
0216-IMTCDIF-P017-C3-1	0516-IMTCDIF-P013-C2-1	Bacteroides_vulgatus	1	57346	strain-level	TRUE	TRUE	shared_strain
0216-IMTCDIF-P017-C3-1	0616-AUTGI-088H1--1-2--1	Bacteroides_vulgatus	0.996769	30331	strain-level	TRUE	FALSE	other_strain
0216-IMTCDIF-P017-C3-1	0616-AUTGI-088H1--2-2--1	Bacteroides_vulgatus	0.997715	35449	strain-level	TRUE	FALSE	other_strain
0216-IMTCDIF-P017-C3-1	0915-IMTCDIF-D003-1	Bacteroides_vulgatus	1	61697	strain-level	TRUE	TRUE	shared_strain
0216-IMTCDIF-P017-C3-1	1113-IMTCDIF-P004-C2-1	Bacteroides_vulgatus	1	61710	strain-level	TRUE	TRUE	shared_strain
0216-IMTCDIF-P017-C3-1	1115-IMTCDIF-D003-1	Bacteroides_vulgatus	1	61735	strain-level	TRUE	TRUE	shared_strain
0216-IMTCDIF-P017-C3-1	1116-IMTCDIF-D002-3-3--1	Bacteroides_vulgatus	0.994276	42450	strain-level	TRUE	FALSE	other_strain
0216-IMTCDIF-P017-C3-1	1116-IMTCDIF-D003-1	Bacteroides_vulgatus	1	61715	strain-level	TRUE	TRUE	shared_strain
0216-IMTCDIF-P017-C3-1	1215-AUTGI-068H1--1-2--1	Bacteroides_vulgatus	0.997035	60024	strain-level	TRUE	FALSE	other_strain
0216-IMTCDIF-P017-C3-1	1216-AUTGI-809H1--1-2--1	Bacteroides_vulgatus	0.997257	55419	strain-level	TRUE	FALSE	other_strain
0216-IMTCDIF-P017-C3-1	1216-AUTGI-816H1--1-2--1	Bacteroides_vulgatus	0.996658	40096	strain-level	TRUE	FALSE	other_strain
0216-IMTCDIF-P018-C2-1	0313-IMTUC-P001-C5-1	Bacteroides_vulgatus	0.995459	34797	strain-level	TRUE	FALSE	other_strain
0216-IMTCDIF-P018-C2-1	0315-PSYCH-S0997V024-1	Bacteroides_vulgatus	0.997533	34456	strain-level	TRUE	FALSE	other_strain
0216-IMTCDIF-P018-C2-1	0315-PSYCH-S1118V032-1	Bacteroides_vulgatus	0.997148	30858	strain-level	TRUE	FALSE	other_strain
0216-IMTCDIF-P018-C2-1	0415-IMTCDIF-P013-Cx-1	Bacteroides_vulgatus	1	40622	strain-level	TRUE	TRUE	shared_strain
0216-IMTCDIF-P018-C2-1	0513-IMTCDIF-P002-C3-1	Bacteroides_vulgatus	0.994288	28537	strain-level	TRUE	FALSE	other_strain
0216-IMTCDIF-P018-C2-1	0516-IMTCDIF-P013-C2-1	Bacteroides_vulgatus	1	38873	strain-level	TRUE	TRUE	shared_strain
0216-IMTCDIF-P018-C2-1	0616-AUTGI-088H1--1-2--1	Bacteroides_vulgatus	0.996966	22082	strain-level	TRUE	FALSE	other_strain
0216-IMTCDIF-P018-C2-1	0616-AUTGI-088H1--2-2--1	Bacteroides_vulgatus	0.997745	25715	strain-level	TRUE	FALSE	other_strain
0216-IMTCDIF-P018-C2-1	0915-IMTCDIF-D003-1	Bacteroides_vulgatus	1	40628	strain-level	TRUE	TRUE	shared_strain
0216-IMTCDIF-P018-C2-1	1113-IMTCDIF-P004-C2-1	Bacteroides_vulgatus	1	40610	strain-level	TRUE	TRUE	shared_strain
0216-IMTCDIF-P018-C2-1	1115-IMTCDIF-D003-1	Bacteroides_vulgatus	1	40559	strain-level	TRUE	TRUE	shared_strain
0216-IMTCDIF-P018-C2-1	1116-IMTCDIF-D002-3-3--1	Bacteroides_vulgatus	0.994333	28236	strain-level	TRUE	FALSE	other_strain
0216-IMTCDIF-P018-C2-1	1116-IMTCDIF-D003-1	Bacteroides_vulgatus	1	40334	strain-level	TRUE	TRUE	shared_strain
0216-IMTCDIF-P018-C2-1	1215-AUTGI-068H1--1-2--1	Bacteroides_vulgatus	0.996734	39805	strain-level	TRUE	FALSE	other_strain
0216-IMTCDIF-P018-C2-1	1216-AUTGI-809H1--1-2--1	Bacteroides_vulgatus	0.99715	36142	strain-level	TRUE	FALSE	other_strain
0216-IMTCDIF-P018-C2-1	1216-AUTGI-816H1--1-2--1	Bacteroides_vulgatus	0.996434	27764	strain-level	TRUE	FALSE	other_strain
0313-IMTUC-P001-C5-1	0315-PSYCH-S0997V024-1	Bacteroides_vulgatus	0.996745	54993	strain-level	TRUE	FALSE	other_strain
0313-IMTUC-P001-C5-1	0315-PSYCH-S1118V032-1	Bacteroides_vulgatus	0.994539	52736	strain-level	TRUE	FALSE	other_strain
0313-IMTUC-P001-C5-1	0415-IMTCDIF-P013-Cx-1	Bacteroides_vulgatus	0.995794	52542	strain-level	TRUE	FALSE	other_strain
0313-IMTUC-P001-C5-1	0513-IMTCDIF-P002-C3-1	Bacteroides_vulgatus	0.999939	48997	strain-level	TRUE	TRUE	shared_strain
0313-IMTUC-P001-C5-1	0516-IMTCDIF-P013-C2-1	Bacteroides_vulgatus	0.995589	48747	strain-level	TRUE	FALSE	other_strain
0313-IMTUC-P001-C5-1	0616-AUTGI-088H1--1-2--1	Bacteroides_vulgatus	0.996724	35709	strain-level	TRUE	FALSE	other_strain
0313-IMTUC-P001-C5-1	0616-AUTGI-088H1--2-2--1	Bacteroides_vulgatus	0.996548	42299	strain-level	TRUE	FALSE	other_strain
0313-IMTUC-P001-C5-1	0915-IMTCDIF-D003-1	Bacteroides_vulgatus	0.995599	52494	strain-level	TRUE	FALSE	other_strain
0313-IMTUC-P001-C5-1	1113-IMTCDIF-P004-C2-1	Bacteroides_vulgatus	0.995597	52468	strain-level	TRUE	FALSE	other_strain
0313-IMTUC-P001-C5-1	1115-IMTCDIF-D003-1	Bacteroides_vulgatus	0.995599	52486	strain-level	TRUE	FALSE	other_strain
0313-IMTUC-P001-C5-1	1116-IMTCDIF-D002-3-3--1	Bacteroides_vulgatus	0.999979	48133	strain-level	TRUE	TRUE	shared_strain
0313-IMTUC-P001-C5-1	1116-IMTCDIF-D003-1	Bacteroides_vulgatus	0.995627	52365	strain-level	TRUE	FALSE	other_strain
0313-IMTUC-P001-C5-1	1215-AUTGI-068H1--1-2--1	Bacteroides_vulgatus	0.995064	54090	strain-level	TRUE	FALSE	other_strain
0313-IMTUC-P001-C5-1	1216-AUTGI-809H1--1-2--1	Bacteroides_vulgatus	0.99726	63874	strain-level	TRUE	FALSE	other_strain
0313-IMTUC-P001-C5-1	1216-AUTGI-816H1--1-2--1	Bacteroides_vulgatus	0.995397	46925	strain-level	TRUE	FALSE	other_strain
0315-PSYCH-S0997V024-1	0315-PSYCH-S1118V032-1	Bacteroides_vulgatus	0.996398	48306	strain-level	TRUE	FALSE	other_strain
0315-PSYCH-S0997V024-1	0415-IMTCDIF-P013-Cx-1	Bacteroides_vulgatus	0.99742	51156	strain-level	TRUE	FALSE	other_strain
0315-PSYCH-S0997V024-1	0513-IMTCDIF-P002-C3-1	Bacteroides_vulgatus	0.995498	41318	strain-level	TRUE	FALSE	other_strain
0315-PSYCH-S0997V024-1	0516-IMTCDIF-P013-C2-1	Bacteroides_vulgatus	0.99713	48077	strain-level	TRUE	FALSE	other_strain
0315-PSYCH-S0997V024-1	0616-AUTGI-088H1--1-2--1	Bacteroides_vulgatus	0.998047	33280	strain-level	TRUE	FALSE	other_strain
0315-PSYCH-S0997V024-1	0616-AUTGI-088H1--2-2--1	Bacteroides_vulgatus	0.997211	39087	strain-level	TRUE	FALSE	other_strain
0315-PSYCH-S0997V024-1	0915-IMTCDIF-D003-1	Bacteroides_vulgatus	0.9973	51109	strain-level	TRUE	FALSE	other_strain
0315-PSYCH-S0997V024-1	1113-IMTCDIF-P004-C2-1	Bacteroides_vulgatus	0.997299	51085	strain-level	TRUE	FALSE	other_strain
0315-PSYCH-S0997V024-1	1115-IMTCDIF-D003-1	Bacteroides_vulgatus	0.997339	51100	strain-level	TRUE	FALSE	other_strain
0315-PSYCH-S0997V024-1	1116-IMTCDIF-D002-3-3--1	Bacteroides_vulgatus	0.995342	40571	strain-level	TRUE	FALSE	other_strain
0315-PSYCH-S0997V024-1	1116-IMTCDIF-D003-1	Bacteroides_vulgatus	0.997273	50979	strain-level	TRUE	FALSE	other_strain
0315-PSYCH-S0997V024-1	1215-AUTGI-068H1--1-2--1	Bacteroides_vulgatus	0.996798	52463	strain-level	TRUE	FALSE	other_strain
0315-PSYCH-S0997V024-1	1216-AUTGI-809H1--1-2--1	Bacteroides_vulgatus	0.998057	59179	strain-level	TRUE	FALSE	other_strain
0315-PSYCH-S0997V024-1	1216-AUTGI-816H1--1-2--1	Bacteroides_vulgatus	0.99707	44704	strain-level	TRUE	FALSE	other_strain
0315-PSYCH-S1118V032-1	0415-IMTCDIF-P013-Cx-1	Bacteroides_vulgatus	0.996732	48047	strain-level	TRUE	FALSE	other_strain
0315-PSYCH-S1118V032-1	0513-IMTCDIF-P002-C3-1	Bacteroides_vulgatus	0.993845	40617	strain-level	TRUE	FALSE	other_strain
0315-PSYCH-S1118V032-1	0516-IMTCDIF-P013-C2-1	Bacteroides_vulgatus	0.996517	44218	strain-level	TRUE	FALSE	other_strain
0315-PSYCH-S1118V032-1	0616-AUTGI-088H1--1-2--1	Bacteroides_vulgatus	0.996168	32881	strain-level	TRUE	FALSE	other_strain
0315-PSYCH-S1118V032-1	0616-AUTGI-088H1--2-2--1	Bacteroides_vulgatus	0.996396	37734	strain-level	TRUE	FALSE	other_strain
0315-PSYCH-S1118V032-1	0915-IMTCDIF-D003-1	Bacteroides_vulgatus	0.996644	47975	strain-level	TRUE	FALSE	other_strain
0315-PSYCH-S1118V032-1	1113-IMTCDIF-P004-C2-1	Bacteroides_vulgatus	0.996644	47973	strain-level	TRUE	FALSE	other_strain
0315-PSYCH-S1118V032-1	1115-IMTCDIF-D003-1	Bacteroides_vulgatus	0.996651	48076	strain-level	TRUE	FALSE	other_strain
0315-PSYCH-S1118V032-1	1116-IMTCDIF-D002-3-3--1	Bacteroides_vulgatus	0.993661	39754	strain-level	TRUE	FALSE	other_strain
0315-PSYCH-S1118V032-1	1116-IMTCDIF-D003-1	Bacteroides_vulgatus	0.996659	47887	strain-level	TRUE	FALSE	other_strain
0315-PSYCH-S1118V032-1	1215-AUTGI-068H1--1-2--1	Bacteroides_vulgatus	0.995733	49922	strain-level	TRUE	FALSE	other_strain
0315-PSYCH-S1118V032-1	1216-AUTGI-809H1--1-2--1	Bacteroides_vulgatus	0.996764	51910	strain-level	TRUE	FALSE	other_strain
0315-PSYCH-S1118V032-1	1216-AUTGI-816H1--1-2--1	Bacteroides_vulgatus	0.995937	37655	strain-level	TRUE	FALSE	other_strain
0415-IMTCDIF-P013-Cx-1	0513-IMTCDIF-P002-C3-1	Bacteroides_vulgatus	0.994607	43203	strain-level	TRUE	FALSE	other_strain
0415-IMTCDIF-P013-Cx-1	0516-IMTCDIF-P013-C2-1	Bacteroides_vulgatus	1	57344	strain-level	TRUE	TRUE	shared_strain
0415-IMTCDIF-P013-Cx-1	0616-AUTGI-088H1--1-2--1	Bacteroides_vulgatus	0.99689	30546	strain-level	TRUE	FALSE	other_strain
0415-IMTCDIF-P013-Cx-1	0616-AUTGI-088H1--2-2--1	Bacteroides_vulgatus	0.997808	35591	strain-level	TRUE	FALSE	other_strain
0415-IMTCDIF-P013-Cx-1	0915-IMTCDIF-D003-1	Bacteroides_vulgatus	1	61916	strain-level	TRUE	TRUE	shared_strain
0415-IMTCDIF-P013-Cx-1	1113-IMTCDIF-P004-C2-1	Bacteroides_vulgatus	1	61919	strain-level	TRUE	TRUE	shared_strain
0415-IMTCDIF-P013-Cx-1	1115-IMTCDIF-D003-1	Bacteroides_vulgatus	1	61924	strain-level	TRUE	TRUE	shared_strain
0415-IMTCDIF-P013-Cx-1	1116-IMTCDIF-D002-3-3--1	Bacteroides_vulgatus	0.994509	42434	strain-level	TRUE	FALSE	other_strain
0415-IMTCDIF-P013-Cx-1	1116-IMTCDIF-D003-1	Bacteroides_vulgatus	1	61711	strain-level	TRUE	TRUE	shared_strain
0415-IMTCDIF-P013-Cx-1	1215-AUTGI-068H1--1-2--1	Bacteroides_vulgatus	0.997141	60170	strain-level	TRUE	FALSE	other_strain
0415-IMTCDIF-P013-Cx-1	1216-AUTGI-809H1--1-2--1	Bacteroides_vulgatus	0.997318	55554	strain-level	TRUE	FALSE	other_strain
0415-IMTCDIF-P013-Cx-1	1216-AUTGI-816H1--1-2--1	Bacteroides_vulgatus	0.996797	40279	strain-level	TRUE	FALSE	other_strain
0513-IMTCDIF-P002-C3-1	0516-IMTCDIF-P013-C2-1	Bacteroides_vulgatus	0.994673	40176	strain-level	TRUE	FALSE	other_strain
0513-IMTCDIF-P002-C3-1	0616-AUTGI-088H1--1-2--1	Bacteroides_vulgatus	0.995089	26062	strain-level	TRUE	FALSE	other_strain
0513-IMTCDIF-P002-C3-1	0616-AUTGI-088H1--2-2--1	Bacteroides_vulgatus	0.995054	31134	strain-level	TRUE	FALSE	other_strain
0513-IMTCDIF-P002-C3-1	0915-IMTCDIF-D003-1	Bacteroides_vulgatus	0.994369	43157	strain-level	TRUE	FALSE	other_strain
0513-IMTCDIF-P002-C3-1	1113-IMTCDIF-P004-C2-1	Bacteroides_vulgatus	0.994367	43136	strain-level	TRUE	FALSE	other_strain
0513-IMTCDIF-P002-C3-1	1115-IMTCDIF-D003-1	Bacteroides_vulgatus	0.994368	43148	strain-level	TRUE	FALSE	other_strain
0513-IMTCDIF-P002-C3-1	1116-IMTCDIF-D002-3-3--1	Bacteroides_vulgatus	1	47992	strain-level	TRUE	TRUE	shared_strain
0513-IMTCDIF-P002-C3-1	1116-IMTCDIF-D003-1	Bacteroides_vulgatus	0.994414	43140	strain-level	TRUE	FALSE	other_strain
0513-IMTCDIF-P002-C3-1	1215-AUTGI-068H1--1-2--1	Bacteroides_vulgatus	0.994304	44767	strain-level	TRUE	FALSE	other_strain
0513-IMTCDIF-P002-C3-1	1216-AUTGI-809H1--1-2--1	Bacteroides_vulgatus	0.996298	48078	strain-level	TRUE	FALSE	other_strain
0513-IMTCDIF-P002-C3-1	1216-AUTGI-816H1--1-2--1	Bacteroides_vulgatus	0.993914	36311	strain-level	TRUE	FALSE	other_strain
0516-IMTCDIF-P013-C2-1	0616-AUTGI-088H1--1-2--1	Bacteroides_vulgatus	0.996648	29237	strain-level	TRUE	FALSE	other_strain
0516-IMTCDIF-P013-C2-1	0616-AUTGI-088H1--2-2--1	Bacteroides_vulgatus	0.997403	34270	strain-level	TRUE	FALSE	other_strain
0516-IMTCDIF-P013-C2-1	0915-IMTCDIF-D003-1	Bacteroides_vulgatus	1	57311	strain-level	TRUE	TRUE	shared_strain
0516-IMTCDIF-P013-C2-1	1113-IMTCDIF-P004-C2-1	Bacteroides_vulgatus	1	57275	strain-level	TRUE	TRUE	shared_strain
0516-IMTCDIF-P013-C2-1	1115-IMTCDIF-D003-1	Bacteroides_vulgatus	1	57280	strain-level	TRUE	TRUE	shared_strain
0516-IMTCDIF-P013-C2-1	1116-IMTCDIF-D002-3-3--1	Bacteroides_vulgatus	0.994587	39535	strain-level	TRUE	FALSE	other_strain
0516-IMTCDIF-P013-C2-1	1116-IMTCDIF-D003-1	Bacteroides_vulgatus	1	57291	strain-level	TRUE	TRUE	shared_strain
0516-IMTCDIF-P013-C2-1	1215-AUTGI-068H1--1-2--1	Bacteroides_vulgatus	0.996876	55691	strain-level	TRUE	FALSE	other_strain
0516-IMTCDIF-P013-C2-1	1216-AUTGI-809H1--1-2--1	Bacteroides_vulgatus	0.997364	51597	strain-level	TRUE	FALSE	other_strain
0516-IMTCDIF-P013-C2-1	1216-AUTGI-816H1--1-2--1	Bacteroides_vulgatus	0.996558	38354	strain-level	TRUE	FALSE	other_strain
0616-AUTGI-088H1--1-2--1	0616-AUTGI-088H1--2-2--1	Bacteroides_vulgatus	0.999616	28637	strain-level	TRUE	TRUE	shared_strain
0616-AUTGI-088H1--1-2--1	0915-IMTCDIF-D003-1	Bacteroides_vulgatus	0.996759	30546	strain-level	TRUE	FALSE	other_strain
0616-AUTGI-088H1--1-2--1	1113-IMTCDIF-P004-C2-1	Bacteroides_vulgatus	0.996759	30545	strain-level	TRUE	FALSE	other_strain
0616-AUTGI-088H1--1-2--1	1115-IMTCDIF-D003-1	Bacteroides_vulgatus	0.996759	30546	strain-level	TRUE	FALSE	other_strain
0616-AUTGI-088H1--1-2--1	1116-IMTCDIF-D002-3-3--1	Bacteroides_vulgatus	0.994819	25863	strain-level	TRUE	FALSE	other_strain
0616-AUTGI-088H1--1-2--1	1116-IMTCDIF-D003-1	Bacteroides_vulgatus	0.996794	30253	strain-level	TRUE	FALSE	other_strain
0616-AUTGI-088H1--1-2--1	1215-AUTGI-068H1--1-2--1	Bacteroides_vulgatus	0.996485	31009	strain-level	TRUE	FALSE	other_strain
0616-AUTGI-088H1--1-2--1	1216-AUTGI-809H1--1-2--1	Bacteroides_vulgatus	0.998436	35796	strain-level	TRUE	FALSE	other_strain
0616-AUTGI-088H1--1-2--1	1216-AUTGI-816H1--1-2--1	Bacteroides_vulgatus	0.997203	27533	strain-level	TRUE	FALSE	other_strain
0616-AUTGI-088H1--2-2--1	0915-IMTCDIF-D003-1	Bacteroides_vulgatus	0.997696	35588	strain-level	TRUE	FALSE	other_strain
0616-AUTGI-088H1--2-2--1	1113-IMTCDIF-P004-C2-1	Bacteroides_vulgatus	0.997693	35541	strain-level	TRUE	FALSE	other_strain
0616-AUTGI-088H1--2-2--1	1115-IMTCDIF-D003-1	Bacteroides_vulgatus	0.997693	35549	strain-level	TRUE	FALSE	other_strain
0616-AUTGI-088H1--2-2--1	1116-IMTCDIF-D002-3-3--1	Bacteroides_vulgatus	0.995015	30892	strain-level	TRUE	FALSE	other_strain
0616-AUTGI-088H1--2-2--1	1116-IMTCDIF-D003-1	Bacteroides_vulgatus	0.997713	35418	strain-level	TRUE	FALSE	other_strain
0616-AUTGI-088H1--2-2--1	1215-AUTGI-068H1--1-2--1	Bacteroides_vulgatus	0.996557	36307	strain-level	TRUE	FALSE	other_strain
0616-AUTGI-088H1--2-2--1	1216-AUTGI-809H1--1-2--1	Bacteroides_vulgatus	0.998673	42968	strain-level	TRUE	FALSE	other_strain
0616-AUTGI-088H1--2-2--1	1216-AUTGI-816H1--1-2--1	Bacteroides_vulgatus	0.99695	32459	strain-level	TRUE	FALSE	other_strain
0915-IMTCDIF-D003-1	1113-IMTCDIF-P004-C2-1	Bacteroides_vulgatus	1	61870	strain-level	TRUE	TRUE	shared_strain
0915-IMTCDIF-D003-1	1115-IMTCDIF-D003-1	Bacteroides_vulgatus	1	61853	strain-level	TRUE	TRUE	shared_strain
0915-IMTCDIF-D003-1	1116-IMTCDIF-D002-3-3--1	Bacteroides_vulgatus	0.994267	42388	strain-level	TRUE	FALSE	other_strain
0915-IMTCDIF-D003-1	1116-IMTCDIF-D003-1	Bacteroides_vulgatus	1	61624	strain-level	TRUE	TRUE	shared_strain
0915-IMTCDIF-D003-1	1215-AUTGI-068H1--1-2--1	Bacteroides_vulgatus	0.997023	60118	strain-level	TRUE	FALSE	other_strain
0915-IMTCDIF-D003-1	1216-AUTGI-809H1--1-2--1	Bacteroides_vulgatus	0.997368	55471	strain-level	TRUE	FALSE	other_strain
0915-IMTCDIF-D003-1	1216-AUTGI-816H1--1-2--1	Bacteroides_vulgatus	0.996647	40264	strain-level	TRUE	FALSE	other_strain
1113-IMTCDIF-P004-C2-1	1115-IMTCDIF-D003-1	Bacteroides_vulgatus	1	61866	strain-level	TRUE	TRUE	shared_strain
1113-IMTCDIF-P004-C2-1	1116-IMTCDIF-D002-3-3--1	Bacteroides_vulgatus	0.994264	42367	strain-level	TRUE	FALSE	other_strain
1113-IMTCDIF-P004-C2-1	1116-IMTCDIF-D003-1	Bacteroides_vulgatus	1	61637	strain-level	TRUE	TRUE	shared_strain
1113-IMTCDIF-P004-C2-1	1215-AUTGI-068H1--1-2--1	Bacteroides_vulgatus	0.997022	60107	strain-level	TRUE	FALSE	other_strain
1113-IMTCDIF-P004-C2-1	1216-AUTGI-809H1--1-2--1	Bacteroides_vulgatus	0.997207	55490	strain-level	TRUE	FALSE	other_strain
1113-IMTCDIF-P004-C2-1	1216-AUTGI-816H1--1-2--1	Bacteroides_vulgatus	0.996647	40264	strain-level	TRUE	FALSE	other_strain
1115-IMTCDIF-D003-1	1116-IMTCDIF-D002-3-3--1	Bacteroides_vulgatus	0.994266	42378	strain-level	TRUE	FALSE	other_strain
1115-IMTCDIF-D003-1	1116-IMTCDIF-D003-1	Bacteroides_vulgatus	1	61669	strain-level	TRUE	TRUE	shared_strain
1115-IMTCDIF-D003-1	1215-AUTGI-068H1--1-2--1	Bacteroides_vulgatus	0.997026	60195	strain-level	TRUE	FALSE	other_strain
1115-IMTCDIF-D003-1	1216-AUTGI-809H1--1-2--1	Bacteroides_vulgatus	0.997172	55512	strain-level	TRUE	FALSE	other_strain
1115-IMTCDIF-D003-1	1216-AUTGI-816H1--1-2--1	Bacteroides_vulgatus	0.996648	40273	strain-level	TRUE	FALSE	other_strain
1116-IMTCDIF-D002-3-3--1	1116-IMTCDIF-D003-1	Bacteroides_vulgatus	0.994333	42347	strain-level	TRUE	FALSE	other_strain
1116-IMTCDIF-D002-3-3--1	1215-AUTGI-068H1--1-2--1	Bacteroides_vulgatus	0.994163	44026	strain-level	TRUE	FALSE	other_strain
1116-IMTCDIF-D002-3-3--1	1216-AUTGI-809H1--1-2--1	Bacteroides_vulgatus	0.9963	47844	strain-level	TRUE	FALSE	other_strain
1116-IMTCDIF-D002-3-3--1	1216-AUTGI-816H1--1-2--1	Bacteroides_vulgatus	0.993788	35738	strain-level	TRUE	FALSE	other_strain
1116-IMTCDIF-D003-1	1215-AUTGI-068H1--1-2--1	Bacteroides_vulgatus	0.997031	59951	strain-level	TRUE	FALSE	other_strain
1116-IMTCDIF-D003-1	1216-AUTGI-809H1--1-2--1	Bacteroides_vulgatus	0.997164	55354	strain-level	TRUE	FALSE	other_strain
1116-IMTCDIF-D003-1	1216-AUTGI-816H1--1-2--1	Bacteroides_vulgatus	0.996651	40008	strain-level	TRUE	FALSE	other_strain
1215-AUTGI-068H1--1-2--1	1216-AUTGI-809H1--1-2--1	Bacteroides_vulgatus	0.997688	57093	strain-level	TRUE	FALSE	other_strain
1215-AUTGI-068H1--1-2--1	1216-AUTGI-816H1--1-2--1	Bacteroides_vulgatus	0.997601	42096	strain-level	TRUE	FALSE	other_strain
1216-AUTGI-809H1--1-2--1	1216-AUTGI-816H1--1-2--1	Bacteroides_vulgatus	0.998411	50963	strain-level	TRUE	FALSE	other_strain
0114-IMTCDIF-P004-C3-1	0315-PSYCH-S1118V032-1	Clostridium_symbiosum	0.994814	2121	species-level	FALSE	FALSE	same_species
0114-IMTCDIF-P004-C3-1	0415-IMTCDIF-P013-Cx-1	Clostridium_symbiosum	1	12002	strain-level	TRUE	TRUE	shared_strain
0114-IMTCDIF-P004-C3-1	0813-IMTCDIF-P003-C1-1	Clostridium_symbiosum	0.996418	33226	strain-level	TRUE	FALSE	other_strain
0114-IMTCDIF-P004-C3-1	1214-IMTCDIF-P006-C2-1	Clostridium_symbiosum	0.99604	5303	strain-level	TRUE	FALSE	other_strain
0114-IMTCDIF-P004-C3-1	1214-IMTCDIF-P008-C2-1	Clostridium_symbiosum	0.999899	29792	strain-level	TRUE	TRUE	shared_strain
0315-PSYCH-S1118V032-1	0415-IMTCDIF-P013-Cx-1	Clostridium_symbiosum	0.995845	2888	species-level	FALSE	FALSE	same_species
0315-PSYCH-S1118V032-1	0813-IMTCDIF-P003-C1-1	Clostridium_symbiosum	0.994876	6636	strain-level	TRUE	FALSE	other_strain
0315-PSYCH-S1118V032-1	1214-IMTCDIF-P006-C2-1	Clostridium_symbiosum	0.999314	1457	species-level	FALSE	FALSE	same_species
0315-PSYCH-S1118V032-1	1214-IMTCDIF-P008-C2-1	Clostridium_symbiosum	0.994612	6125	strain-level	TRUE	FALSE	other_strain
0415-IMTCDIF-P013-Cx-1	0813-IMTCDIF-P003-C1-1	Clostridium_symbiosum	0.99652	44534	strain-level	TRUE	FALSE	other_strain
0415-IMTCDIF-P013-Cx-1	1214-IMTCDIF-P006-C2-1	Clostridium_symbiosum	0.995273	8251	strain-level	TRUE	FALSE	other_strain
0415-IMTCDIF-P013-Cx-1	1214-IMTCDIF-P008-C2-1	Clostridium_symbiosum	0.99995	40070	strain-level	TRUE	TRUE	shared_strain
0813-IMTCDIF-P003-C1-1	1214-IMTCDIF-P006-C2-1	Clostridium_symbiosum	0.996725	20766	strain-level	TRUE	FALSE	other_strain
0813-IMTCDIF-P003-C1-1	1214-IMTCDIF-P008-C2-1	Clostridium_symbiosum	0.996509	112014	strain-level	TRUE	FALSE	other_strain
1214-IMTCDIF-P006-C2-1	1214-IMTCDIF-P008-C2-1	Clostridium_symbiosum	0.995534	18586	strain-level	TRUE	FALSE	other_strain
0114-IMTCDIF-P004-C3-1	0115-IMTCDIF-D003-1	Bifidobacterium_longum	0.99958	90415	strain-level	TRUE	TRUE	shared_strain
0114-IMTCDIF-P004-C3-1	0116-AUTGI-565H1--1-2--1	Bifidobacterium_longum	0.996488	104484	strain-level	TRUE	FALSE	other_strain
0114-IMTCDIF-P004-C3-1	0116-IMTCDIF-P016-C2-1	Bifidobacterium_longum	0.999816	119437	strain-level	TRUE	TRUE	shared_strain
0114-IMTCDIF-P004-C3-1	0216-IMTCDIF-P009-C3-1	Bifidobacterium_longum	0.996447	110043	strain-level	TRUE	FALSE	other_strain
0114-IMTCDIF-P004-C3-1	0216-IMTCDIF-P017-C2-1	Bifidobacterium_longum	0.999992	119973	strain-level	TRUE	TRUE	shared_strain
0114-IMTCDIF-P004-C3-1	0216-IMTCDIF-P017-C3-1	Bifidobacterium_longum	1	119969	strain-level	TRUE	TRUE	shared_strain
0114-IMTCDIF-P004-C3-1	0216-IMTCDIF-P018-C2-1	Bifidobacterium_longum	0.997668	119638	strain-level	TRUE	FALSE	other_strain
0114-IMTCDIF-P004-C3-1	0313-IMTUC-P001-C5-1	Bifidobacterium_longum	0.99815	108676	strain-level	TRUE	FALSE	other_strain
0114-IMTCDIF-P004-C3-1	0315-PSYCH-S0997V024-1	Bifidobacterium_longum	0.997051	118688	strain-level	TRUE	FALSE	other_strain
0114-IMTCDIF-P004-C3-1	0315-PSYCH-S1118V032-1	Bifidobacterium_longum	0.998775	115077	strain-level	TRUE	FALSE	other_strain
0114-IMTCDIF-P004-C3-1	0415-IMTCDIF-P013-Cx-1	Bifidobacterium_longum	0.999469	103627	strain-level	TRUE	TRUE	shared_strain
0114-IMTCDIF-P004-C3-1	0513-IMTCDIF-P002-C3-1	Bifidobacterium_longum	0.996406	116319	strain-level	TRUE	FALSE	other_strain
0114-IMTCDIF-P004-C3-1	0516-IMTCDIF-P013-C2-1	Bifidobacterium_longum	0.999857	119136	strain-level	TRUE	TRUE	shared_strain
0114-IMTCDIF-P004-C3-1	0616-AUTGI-088H1--1-2--1	Bifidobacterium_longum	0.997743	119653	strain-level	TRUE	FALSE	other_strain
0114-IMTCDIF-P004-C3-1	0616-AUTGI-088H1--2-2--1	Bifidobacterium_longum	0.99768	119409	strain-level	TRUE	FALSE	other_strain
0114-IMTCDIF-P004-C3-1	0915-IMTCDIF-D003-1	Bifidobacterium_longum	0.999443	114996	strain-level	TRUE	TRUE	shared_strain
0114-IMTCDIF-P004-C3-1	1113-IMTCDIF-P004-C2-1	Bifidobacterium_longum	0.99988	116496	strain-level	TRUE	TRUE	shared_strain
0114-IMTCDIF-P004-C3-1	1115-IMTCDIF-D003-1	Bifidobacterium_longum	0.999608	104488	strain-level	TRUE	TRUE	shared_strain
0114-IMTCDIF-P004-C3-1	1116-IMTCDIF-D002-3-3--1	Bifidobacterium_longum	0.997428	115085	strain-level	TRUE	FALSE	other_strain
0114-IMTCDIF-P004-C3-1	1116-IMTCDIF-D003-1	Bifidobacterium_longum	0.999326	114291	strain-level	TRUE	TRUE	shared_strain
0114-IMTCDIF-P004-C3-1	1215-AUTGI-068H1--1-2--1	Bifidobacterium_longum	0.997018	114707	strain-level	TRUE	FALSE	other_strain
0114-IMTCDIF-P004-C3-1	1216-AUTGI-809H1--1-2--1	Bifidobacterium_longum	0.996855	48967	strain-level	TRUE	FALSE	other_strain
0114-IMTCDIF-P004-C3-1	1216-AUTGI-816H1--1-2--1	Bifidobacterium_longum	0.99601	107278	strain-level	TRUE	FALSE	other_strain
0115-IMTCDIF-D003-1	0116-AUTGI-565H1--1-2--1	Bifidobacterium_longum	0.995039	82240	strain-level	TRUE	FALSE	other_strain
0115-IMTCDIF-D003-1	0116-IMTCDIF-P016-C2-1	Bifidobacterium_longum	0.999978	90926	strain-level	TRUE	TRUE	shared_strain
0115-IMTCDIF-D003-1	0216-IMTCDIF-P009-C3-1	Bifidobacterium_longum	0.995361	83641	strain-level	TRUE	FALSE	other_strain
0115-IMTCDIF-D003-1	0216-IMTCDIF-P017-C2-1	Bifidobacterium_longum	0.999923	90931	strain-level	TRUE	TRUE	shared_strain
0115-IMTCDIF-D003-1	0216-IMTCDIF-P017-C3-1	Bifidobacterium_longum	0.99989	90863	strain-level	TRUE	TRUE	shared_strain
0115-IMTCDIF-D003-1	0216-IMTCDIF-P018-C2-1	Bifidobacterium_longum	0.996774	90833	strain-level	TRUE	FALSE	other_strain
0115-IMTCDIF-D003-1	0313-IMTUC-P001-C5-1	Bifidobacterium_longum	0.997135	84479	strain-level	TRUE	FALSE	other_strain
0115-IMTCDIF-D003-1	0315-PSYCH-S0997V024-1	Bifidobacterium_longum	0.995818	89676	strain-level	TRUE	FALSE	other_strain
0115-IMTCDIF-D003-1	0315-PSYCH-S1118V032-1	Bifidobacterium_longum	0.997986	87407	strain-level	TRUE	FALSE	other_strain
0115-IMTCDIF-D003-1	0415-IMTCDIF-P013-Cx-1	Bifidobacterium_longum	0.998247	82706	strain-level	TRUE	FALSE	other_strain
0115-IMTCDIF-D003-1	0513-IMTCDIF-P002-C3-1	Bifidobacterium_longum	0.995013	88028	strain-level	TRUE	FALSE	other_strain
0115-IMTCDIF-D003-1	0516-IMTCDIF-P013-C2-1	Bifidobacterium_longum	0.998604	90279	strain-level	TRUE	FALSE	other_strain
0115-IMTCDIF-D003-1	0616-AUTGI-088H1--1-2--1	Bifidobacterium_longum	0.997014	90743	strain-level	TRUE	FALSE	other_strain
0115-IMTCDIF-D003-1	0616-AUTGI-088H1--2-2--1	Bifidobacterium_longum	0.99685	90469	strain-level	TRUE	FALSE	other_strain
0115-IMTCDIF-D003-1	0915-IMTCDIF-D003-1	Bifidobacterium_longum	0.999689	89934	strain-level	TRUE	TRUE	shared_strain
0115-IMTCDIF-D003-1	1113-IMTCDIF-P004-C2-1	Bifidobacterium_longum	0.999565	89707	strain-level	TRUE	TRUE	shared_strain
0115-IMTCDIF-D003-1	1115-IMTCDIF-D003-1	Bifidobacterium_longum	0.998955	84224	strain-level	TRUE	FALSE	other_strain
0115-IMTCDIF-D003-1	1116-IMTCDIF-D002-3-3--1	Bifidobacterium_longum	0.996381	87595	strain-level	TRUE	FALSE	other_strain
0115-IMTCDIF-D003-1	1116-IMTCDIF-D003-1	Bifidobacterium_longum	0.999653	89337	strain-level	TRUE	TRUE	shared_strain
0115-IMTCDIF-D003-1	1215-AUTGI-068H1--1-2--1	Bifidobacterium_longum	0.995643	87450	strain-level	TRUE	FALSE	other_strain
0115-IMTCDIF-D003-1	1216-AUTGI-809H1--1-2--1	Bifidobacterium_longum	0.996513	39863	strain-level	TRUE	FALSE	other_strain
0115-IMTCDIF-D003-1	1216-AUTGI-816H1--1-2--1	Bifidobacterium_longum	0.994608	80488	strain-level	TRUE	FALSE	other_strain
0116-AUTGI-565H1--1-2--1	0116-IMTCDIF-P016-C2-1	Bifidobacterium_longum	0.996813	105111	strain-level	TRUE	FALSE	other_strain
0116-AUTGI-565H1--1-2--1	0216-IMTCDIF-P009-C3-1	Bifidobacterium_longum	0.994135	100082	strain-level	TRUE	FALSE	other_strain
0116-AUTGI-565H1--1-2--1	0216-IMTCDIF-P017-C2-1	Bifidobacterium_longum	0.997104	105334	strain-level	TRUE	FALSE	other_strain
0116-AUTGI-565H1--1-2--1	0216-IMTCDIF-P017-C3-1	Bifidobacterium_longum	0.996961	105305	strain-level	TRUE	FALSE	other_strain
0116-AUTGI-565H1--1-2--1	0216-IMTCDIF-P018-C2-1	Bifidobacterium_longum	0.995253	105108	strain-level	TRUE	FALSE	other_strain
0116-AUTGI-565H1--1-2--1	0313-IMTUC-P001-C5-1	Bifidobacterium_longum	0.995677	102015	strain-level	TRUE	FALSE	other_strain
0116-AUTGI-565H1--1-2--1	0315-PSYCH-S0997V024-1	Bifidobacterium_longum	0.994643	106224	strain-level	TRUE	FALSE	other_strain
0116-AUTGI-565H1--1-2--1	0315-PSYCH-S1118V032-1	Bifidobacterium_longum	0.996812	105080	strain-level	TRUE	FALSE	other_strain
0116-AUTGI-565H1--1-2--1	0415-IMTCDIF-P013-Cx-1	Bifidobacterium_longum	0.994748	93103	strain-level	TRUE	FALSE	other_strain
0116-AUTGI-565H1--1-2--1	0513-IMTCDIF-P002-C3-1	Bifidobacterium_longum	0.994144	106219	strain-level	TRUE	FALSE	other_strain
0116-AUTGI-565H1--1-2--1	0516-IMTCDIF-P013-C2-1	Bifidobacterium_longum	0.995347	103812	strain-level	TRUE	FALSE	other_strain
0116-AUTGI-565H1--1-2--1	0616-AUTGI-088H1--1-2--1	Bifidobacterium_longum	0.995997	106663	strain-level	TRUE	FALSE	other_strain
0116-AUTGI-565H1--1-2--1	0616-AUTGI-088H1--2-2--1	Bifidobacterium_longum	0.996083	106452	strain-level	TRUE	FALSE	other_strain
0116-AUTGI-565H1--1-2--1	0915-IMTCDIF-D003-1	Bifidobacterium_longum	0.995327	102286	strain-level	TRUE	FALSE	other_strain
0116-AUTGI-565H1--1-2--1	1113-IMTCDIF-P004-C2-1	Bifidobacterium_longum	0.99641	102518	strain-level	TRUE	FALSE	other_strain
0116-AUTGI-565H1--1-2--1	1115-IMTCDIF-D003-1	Bifidobacterium_longum	0.995694	93823	strain-level	TRUE	FALSE	other_strain
0116-AUTGI-565H1--1-2--1	1116-IMTCDIF-D002-3-3--1	Bifidobacterium_longum	0.994834	105300	strain-level	TRUE	FALSE	other_strain
0116-AUTGI-565H1--1-2--1	1116-IMTCDIF-D003-1	Bifidobacterium_longum	0.995162	101892	strain-level	TRUE	FALSE	other_strain
0116-AUTGI-565H1--1-2--1	1215-AUTGI-068H1--1-2--1	Bifidobacterium_longum	0.995687	103176	strain-level	TRUE	FALSE	other_strain
0116-AUTGI-565H1--1-2--1	1216-AUTGI-809H1--1-2--1	Bifidobacterium_longum	0.99514	46089	strain-level	TRUE	FALSE	other_strain
0116-AUTGI-565H1--1-2--1	1216-AUTGI-816H1--1-2--1	Bifidobacterium_longum	0.99403	98322	strain-level	TRUE	FALSE	other_strain
0116-IMTCDIF-P016-C2-1	0216-IMTCDIF-P009-C3-1	Bifidobacterium_longum	0.996804	110446	strain-level	TRUE	FALSE	other_strain
0116-IMTCDIF-P016-C2-1	0216-IMTCDIF-P017-C2-1	Bifidobacterium_longum	1	121028	strain-level	TRUE	TRUE	shared_strain
0116-IMTCDIF-P016-C2-1	0216-IMTCDIF-P017-C3-1	Bifidobacterium_longum	1	120967	strain-level	TRUE	TRUE	shared_strain
0116-IMTCDIF-P016-C2-1	0216-IMTCDIF-P018-C2-1	Bifidobacterium_longum	0.998317	120619	strain-level	TRUE	FALSE	other_strain
0116-IMTCDIF-P016-C2-1	0313-IMTUC-P001-C5-1	Bifidobacterium_longum	0.998337	109456	strain-level	TRUE	FALSE	other_strain
0116-IMTCDIF-P016-C2-1	0315-PSYCH-S0997V024-1	Bifidobacterium_longum	0.997196	118746	strain-level	TRUE	FALSE	other_strain
0116-IMTCDIF-P016-C2-1	0315-PSYCH-S1118V032-1	Bifidobacterium_longum	0.998734	115354	strain-level	TRUE	FALSE	other_strain
0116-IMTCDIF-P016-C2-1	0415-IMTCDIF-P013-Cx-1	Bifidobacterium_longum	0.999845	103388	strain-level	TRUE	TRUE	shared_strain
0116-IMTCDIF-P016-C2-1	0513-IMTCDIF-P002-C3-1	Bifidobacterium_longum	0.996535	116880	strain-level	TRUE	FALSE	other_strain
0116-IMTCDIF-P016-C2-1	0516-IMTCDIF-P013-C2-1	Bifidobacterium_longum	0.999664	118959	strain-level	TRUE	TRUE	shared_strain
0116-IMTCDIF-P016-C2-1	0616-AUTGI-088H1--1-2--1	Bifidobacterium_longum	0.997941	120466	strain-level	TRUE	FALSE	other_strain
0116-IMTCDIF-P016-C2-1	0616-AUTGI-088H1--2-2--1	Bifidobacterium_longum	0.997862	120226	strain-level	TRUE	FALSE	other_strain
0116-IMTCDIF-P016-C2-1	0915-IMTCDIF-D003-1	Bifidobacterium_longum	0.999983	116444	strain-level	TRUE	TRUE	shared_strain
0116-IMTCDIF-P016-C2-1	1113-IMTCDIF-P004-C2-1	Bifidobacterium_longum	0.999897	116375	strain-level	TRUE	TRUE	shared_strain
0116-IMTCDIF-P016-C2-1	1115-IMTCDIF-D003-1	Bifidobacterium_longum	0.999791	105202	strain-level	TRUE	TRUE	shared_strain
0116-IMTCDIF-P016-C2-1	1116-IMTCDIF-D002-3-3--1	Bifidobacterium_longum	0.997615	115739	strain-level	TRUE	FALSE	other_strain
0116-IMTCDIF-P016-C2-1	1116-IMTCDIF-D003-1	Bifidobacterium_longum	0.999983	115187	strain-level	TRUE	TRUE	shared_strain
0116-IMTCDIF-P016-C2-1	1215-AUTGI-068H1--1-2--1	Bifidobacterium_longum	0.997049	115202	strain-level	TRUE	FALSE	other_strain
0116-IMTCDIF-P016-C2-1	1216-AUTGI-809H1--1-2--1	Bifidobacterium_longum	0.997997	48917	strain-level	TRUE	FALSE	other_strain
0116-IMTCDIF-P016-C2-1	1216-AUTGI-816H1--1-2--1	Bifidobacterium_longum	0.996304	108217	strain-level	TRUE	FALSE	other_strain
0216-IMTCDIF-P009-C3-1	0216-IMTCDIF-P017-C2-1	Bifidobacterium_longum	0.997084	110782	strain-level	TRUE	FALSE	other_strain
0216-IMTCDIF-P009-C3-1	0216-IMTCDIF-P017-C3-1	Bifidobacterium_longum	0.996912	110748	strain-level	TRUE	FALSE	other_strain
0216-IMTCDIF-P009-C3-1	0216-IMTCDIF-P018-C2-1	Bifidobacterium_longum	0.994787	110873	strain-level	TRUE	FALSE	other_strain
0216-IMTCDIF-P009-C3-1	0313-IMTUC-P001-C5-1	Bifidobacterium_longum	0.998987	105673	strain-level	TRUE	FALSE	other_strain
0216-IMTCDIF-P009-C3-1	0315-PSYCH-S0997V024-1	Bifidobacterium_longum	0.995183	110452	strain-level	TRUE	FALSE	other_strain
0216-IMTCDIF-P009-C3-1	0315-PSYCH-S1118V032-1	Bifidobacterium_longum	0.996989	110263	strain-level	TRUE	FALSE	other_strain
0216-IMTCDIF-P009-C3-1	0415-IMTCDIF-P013-Cx-1	Bifidobacterium_longum	0.994873	96166	strain-level	TRUE	FALSE	other_strain
0216-IMTCDIF-P009-C3-1	0513-IMTCDIF-P002-C3-1	Bifidobacterium_longum	0.999946	111448	strain-level	TRUE	TRUE	shared_strain
0216-IMTCDIF-P009-C3-1	0516-IMTCDIF-P013-C2-1	Bifidobacterium_longum	0.995688	109684	strain-level	TRUE	FALSE	other_strain
0216-IMTCDIF-P009-C3-1	0616-AUTGI-088H1--1-2--1	Bifidobacterium_longum	0.996258	111691	strain-level	TRUE	FALSE	other_strain
0216-IMTCDIF-P009-C3-1	0616-AUTGI-088H1--2-2--1	Bifidobacterium_longum	0.996236	111569	strain-level	TRUE	FALSE	other_strain
0216-IMTCDIF-P009-C3-1	0915-IMTCDIF-D003-1	Bifidobacterium_longum	0.995671	106710	strain-level	TRUE	FALSE	other_strain
0216-IMTCDIF-P009-C3-1	1113-IMTCDIF-P004-C2-1	Bifidobacterium_longum	0.996207	107031	strain-level	TRUE	FALSE	other_strain
0216-IMTCDIF-P009-C3-1	1115-IMTCDIF-D003-1	Bifidobacterium_longum	0.995688	95781	strain-level	TRUE	FALSE	other_strain
0216-IMTCDIF-P009-C3-1	1116-IMTCDIF-D002-3-3--1	Bifidobacterium_longum	0.999005	109557	strain-level	TRUE	TRUE	shared_strain
0216-IMTCDIF-P009-C3-1	1116-IMTCDIF-D003-1	Bifidobacterium_longum	0.995152	105397	strain-level	TRUE	FALSE	other_strain
0216-IMTCDIF-P009-C3-1	1215-AUTGI-068H1--1-2--1	Bifidobacterium_longum	0.996418	109155	strain-level	TRUE	FALSE	other_strain
0216-IMTCDIF-P009-C3-1	1216-AUTGI-809H1--1-2--1	Bifidobacterium_longum	0.993807	46662	strain-level	TRUE	FALSE	other_strain
0216-IMTCDIF-P009-C3-1	1216-AUTGI-816H1--1-2--1	Bifidobacterium_longum	0.994136	105565	strain-level	TRUE	FALSE	other_strain
0216-IMTCDIF-P017-C2-1	0216-IMTCDIF-P017-C3-1	Bifidobacterium_longum	1	121499	strain-level	TRUE	TRUE	shared_strain
0216-IMTCDIF-P017-C2-1	0216-IMTCDIF-P018-C2-1	Bifidobacterium_longum	0.998891	120849	strain-level	TRUE	FALSE	other_strain
0216-IMTCDIF-P017-C2-1	0313-IMTUC-P001-C5-1	Bifidobacterium_longum	0.998568	109609	strain-level	TRUE	FALSE	other_strain
0216-IMTCDIF-P017-C2-1	0315-PSYCH-S0997V024-1	Bifidobacterium_longum	0.997562	119353	strain-level	TRUE	FALSE	other_strain
0216-IMTCDIF-P017-C2-1	0315-PSYCH-S1118V032-1	Bifidobacterium_longum	0.998833	115665	strain-level	TRUE	FALSE	other_strain
0216-IMTCDIF-P017-C2-1	0415-IMTCDIF-P013-Cx-1	Bifidobacterium_longum	0.99999	103668	strain-level	TRUE	TRUE	shared_strain
0216-IMTCDIF-P017-C2-1	0513-IMTCDIF-P002-C3-1	Bifidobacterium_longum	0.996914	117318	strain-level	TRUE	FALSE	other_strain
0216-IMTCDIF-P017-C2-1	0516-IMTCDIF-P013-C2-1	Bifidobacterium_longum	0.999992	119547	strain-level	TRUE	TRUE	shared_strain
0216-IMTCDIF-P017-C2-1	0616-AUTGI-088H1--1-2--1	Bifidobacterium_longum	0.998174	120999	strain-level	TRUE	FALSE	other_strain
0216-IMTCDIF-P017-C2-1	0616-AUTGI-088H1--2-2--1	Bifidobacterium_longum	0.998111	120726	strain-level	TRUE	FALSE	other_strain
0216-IMTCDIF-P017-C2-1	0915-IMTCDIF-D003-1	Bifidobacterium_longum	0.999837	116382	strain-level	TRUE	TRUE	shared_strain
0216-IMTCDIF-P017-C2-1	1113-IMTCDIF-P004-C2-1	Bifidobacterium_longum	0.99988	116502	strain-level	TRUE	TRUE	shared_strain
0216-IMTCDIF-P017-C2-1	1115-IMTCDIF-D003-1	Bifidobacterium_longum	0.999791	105166	strain-level	TRUE	TRUE	shared_strain
0216-IMTCDIF-P017-C2-1	1116-IMTCDIF-D002-3-3--1	Bifidobacterium_longum	0.997857	116178	strain-level	TRUE	FALSE	other_strain
0216-IMTCDIF-P017-C2-1	1116-IMTCDIF-D003-1	Bifidobacterium_longum	0.999939	115267	strain-level	TRUE	TRUE	shared_strain
0216-IMTCDIF-P017-C2-1	1215-AUTGI-068H1--1-2--1	Bifidobacterium_longum	0.997368	115490	strain-level	TRUE	FALSE	other_strain
0216-IMTCDIF-P017-C2-1	1216-AUTGI-809H1--1-2--1	Bifidobacterium_longum	0.997978	48969	strain-level	TRUE	FALSE	other_strain
0216-IMTCDIF-P017-C2-1	1216-AUTGI-816H1--1-2--1	Bifidobacterium_longum	0.99661	108555	strain-level	TRUE	FALSE	other_strain
0216-IMTCDIF-P017-C3-1	0216-IMTCDIF-P018-C2-1	Bifidobacterium_longum	0.998775	120793	strain-level	TRUE	FALSE	other_strain
0216-IMTCDIF-P017-C3-1	0313-IMTUC-P001-C5-1	Bifidobacterium_longum	0.99843	109573	strain-level	TRUE	FALSE	other_strain
0216-IMTCDIF-P017-C3-1	0315-PSYCH-S0997V024-1	Bifidobacterium_longum	0.997486	119344	strain-level	TRUE	FALSE	other_strain
0216-IMTCDIF-P017-C3-1	0315-PSYCH-S1118V032-1	Bifidobacterium_longum	0.998781	115624	strain-level	TRUE	FALSE	other_strain
0216-IMTCDIF-P017-C3-1	0415-IMTCDIF-P013-Cx-1	Bifidobacterium_longum	0.99999	103662	strain-level	TRUE	TRUE	shared_strain
0216-IMTCDIF-P017-C3-1	0513-IMTCDIF-P002-C3-1	Bifidobacterium_longum	0.9967	117276	strain-level	TRUE	FALSE	other_strain
0216-IMTCDIF-P017-C3-1	0516-IMTCDIF-P013-C2-1	Bifidobacterium_longum	1	119533	strain-level	TRUE	TRUE	shared_strain
0216-IMTCDIF-P017-C3-1	0616-AUTGI-088H1--1-2--1	Bifidobacterium_longum	0.998024	120975	strain-level	TRUE	FALSE	other_strain
0216-IMTCDIF-P017-C3-1	0616-AUTGI-088H1--2-2--1	Bifidobacterium_longum	0.997937	120712	strain-level	TRUE	FALSE	other_strain
0216-IMTCDIF-P017-C3-1	0915-IMTCDIF-D003-1	Bifidobacterium_longum	0.999837	116335	strain-level	TRUE	TRUE	shared_strain
0216-IMTCDIF-P017-C3-1	1113-IMTCDIF-P004-C2-1	Bifidobacterium_longum	0.999888	116505	strain-level	TRUE	TRUE	shared_strain
0216-IMTCDIF-P017-C3-1	1115-IMTCDIF-D003-1	Bifidobacterium_longum	0.999753	105225	strain-level	TRUE	TRUE	shared_strain
0216-IMTCDIF-P017-C3-1	1116-IMTCDIF-D002-3-3--1	Bifidobacterium_longum	0.997736	116160	strain-level	TRUE	FALSE	other_strain
0216-IMTCDIF-P017-C3-1	1116-IMTCDIF-D003-1	Bifidobacterium_longum	0.999948	115222	strain-level	TRUE	TRUE	shared_strain
0216-IMTCDIF-P017-C3-1	1215-AUTGI-068H1--1-2--1	Bifidobacterium_longum	0.997263	115449	strain-level	TRUE	FALSE	other_strain
0216-IMTCDIF-P017-C3-1	1216-AUTGI-809H1--1-2--1	Bifidobacterium_longum	0.997936	48937	strain-level	TRUE	FALSE	other_strain
0216-IMTCDIF-P017-C3-1	1216-AUTGI-816H1--1-2--1	Bifidobacterium_longum	0.996416	108527	strain-level	TRUE	FALSE	other_strain
0216-IMTCDIF-P018-C2-1	0313-IMTUC-P001-C5-1	Bifidobacterium_longum	0.996624	109584	strain-level	TRUE	FALSE	other_strain
0216-IMTCDIF-P018-C2-1	0315-PSYCH-S0997V024-1	Bifidobacterium_longum	0.995144	118814	strain-level	TRUE	FALSE	other_strain
0216-IMTCDIF-P018-C2-1	0315-PSYCH-S1118V032-1	Bifidobacterium_longum	0.997764	115841	strain-level	TRUE	FALSE	other_strain
0216-IMTCDIF-P018-C2-1	0415-IMTCDIF-P013-Cx-1	Bifidobacterium_longum	0.997054	103521	strain-level	TRUE	FALSE	other_strain
0216-IMTCDIF-P018-C2-1	0513-IMTCDIF-P002-C3-1	Bifidobacterium_longum	0.994888	117183	strain-level	TRUE	FALSE	other_strain
0216-IMTCDIF-P018-C2-1	0516-IMTCDIF-P013-C2-1	Bifidobacterium_longum	0.998061	119115	strain-level	TRUE	FALSE	other_strain
0216-IMTCDIF-P018-C2-1	0616-AUTGI-088H1--1-2--1	Bifidobacterium_longum	0.996715	120541	strain-level	TRUE	FALSE	other_strain
0216-IMTCDIF-P018-C2-1	0616-AUTGI-088H1--2-2--1	Bifidobacterium_longum	0.996683	120290	strain-level	TRUE	FALSE	other_strain
0216-IMTCDIF-P018-C2-1	0915-IMTCDIF-D003-1	Bifidobacterium_longum	0.997122	116043	strain-level	TRUE	FALSE	other_strain
0216-IMTCDIF-P018-C2-1	1113-IMTCDIF-P004-C2-1	Bifidobacterium_longum	0.997336	116386	strain-level	TRUE	FALSE	other_strain
0216-IMTCDIF-P018-C2-1	1115-IMTCDIF-D003-1	Bifidobacterium_longum	0.997265	104923	strain-level	TRUE	FALSE	other_strain
0216-IMTCDIF-P018-C2-1	1116-IMTCDIF-D002-3-3--1	Bifidobacterium_longum	0.995725	115783	strain-level	TRUE	FALSE	other_strain
0216-IMTCDIF-P018-C2-1	1116-IMTCDIF-D003-1	Bifidobacterium_longum	0.997052	115005	strain-level	TRUE	FALSE	other_strain
0216-IMTCDIF-P018-C2-1	1215-AUTGI-068H1--1-2--1	Bifidobacterium_longum	0.995124	115666	strain-level	TRUE	FALSE	other_strain
0216-IMTCDIF-P018-C2-1	1216-AUTGI-809H1--1-2--1	Bifidobacterium_longum	0.995332	49055	strain-level	TRUE	FALSE	other_strain
0216-IMTCDIF-P018-C2-1	1216-AUTGI-816H1--1-2--1	Bifidobacterium_longum	0.994715	108222	strain-level	TRUE	FALSE	other_strain
0313-IMTUC-P001-C5-1	0315-PSYCH-S0997V024-1	Bifidobacterium_longum	0.996988	110903	strain-level	TRUE	FALSE	other_strain
0313-IMTUC-P001-C5-1	0315-PSYCH-S1118V032-1	Bifidobacterium_longum	0.998517	110553	strain-level	TRUE	FALSE	other_strain
0313-IMTUC-P001-C5-1	0415-IMTCDIF-P013-Cx-1	Bifidobacterium_longum	0.996793	96030	strain-level	TRUE	FALSE	other_strain
0313-IMTUC-P001-C5-1	0513-IMTCDIF-P002-C3-1	Bifidobacterium_longum	0.999414	110937	strain-level	TRUE	TRUE	shared_strain
0313-IMTUC-P001-C5-1	0516-IMTCDIF-P013-C2-1	Bifidobacterium_longum	0.997066	108046	strain-level	TRUE	FALSE	other_strain
0313-IMTUC-P001-C5-1	0616-AUTGI-088H1--1-2--1	Bifidobacterium_longum	0.99817	112009	strain-level	TRUE	FALSE	other_strain
0313-IMTUC-P001-C5-1	0616-AUTGI-088H1--2-2--1	Bifidobacterium_longum	0.998015	111859	strain-level	TRUE	FALSE	other_strain
0313-IMTUC-P001-C5-1	0915-IMTCDIF-D003-1	Bifidobacterium_longum	0.997417	106483	strain-level	TRUE	FALSE	other_strain
0313-IMTUC-P001-C5-1	1113-IMTCDIF-P004-C2-1	Bifidobacterium_longum	0.998191	106682	strain-level	TRUE	FALSE	other_strain
0313-IMTUC-P001-C5-1	1115-IMTCDIF-D003-1	Bifidobacterium_longum	0.997286	96891	strain-level	TRUE	FALSE	other_strain
0313-IMTUC-P001-C5-1	1116-IMTCDIF-D002-3-3--1	Bifidobacterium_longum	0.999004	109481	strain-level	TRUE	TRUE	shared_strain
0313-IMTUC-P001-C5-1	1116-IMTCDIF-D003-1	Bifidobacterium_longum	0.997021	105418	strain-level	TRUE	FALSE	other_strain
0313-IMTUC-P001-C5-1	1215-AUTGI-068H1--1-2--1	Bifidobacterium_longum	0.997216	108476	strain-level	TRUE	FALSE	other_strain
0313-IMTUC-P001-C5-1	1216-AUTGI-809H1--1-2--1	Bifidobacterium_longum	0.996424	47533	strain-level	TRUE	FALSE	other_strain
0313-IMTUC-P001-C5-1	1216-AUTGI-816H1--1-2--1	Bifidobacterium_longum	0.995857	103554	strain-level	TRUE	FALSE	other_strain
0315-PSYCH-S0997V024-1	0315-PSYCH-S1118V032-1	Bifidobacterium_longum	0.997302	116391	strain-level	TRUE	FALSE	other_strain
0315-PSYCH-S0997V024-1	0415-IMTCDIF-P013-Cx-1	Bifidobacterium_longum	0.995567	102859	strain-level	TRUE	FALSE	other_strain
0315-PSYCH-S0997V024-1	0513-IMTCDIF-P002-C3-1	Bifidobacterium_longum	0.995329	118809	strain-level	TRUE	FALSE	other_strain
0315-PSYCH-S0997V024-1	0516-IMTCDIF-P013-C2-1	Bifidobacterium_longum	0.996151	118206	strain-level	TRUE	FALSE	other_strain
0315-PSYCH-S0997V024-1	0616-AUTGI-088H1--1-2--1	Bifidobacterium_longum	0.997176	121807	strain-level	TRUE	FALSE	other_strain
0315-PSYCH-S0997V024-1	0616-AUTGI-088H1--2-2--1	Bifidobacterium_longum	0.997119	121478	strain-level	TRUE	FALSE	other_strain
0315-PSYCH-S0997V024-1	0915-IMTCDIF-D003-1	Bifidobacterium_longum	0.996174	114228	strain-level	TRUE	FALSE	other_strain
0315-PSYCH-S0997V024-1	1113-IMTCDIF-P004-C2-1	Bifidobacterium_longum	0.996952	115172	strain-level	TRUE	FALSE	other_strain
0315-PSYCH-S0997V024-1	1115-IMTCDIF-D003-1	Bifidobacterium_longum	0.996494	103527	strain-level	TRUE	FALSE	other_strain
0315-PSYCH-S0997V024-1	1116-IMTCDIF-D002-3-3--1	Bifidobacterium_longum	0.997053	118068	strain-level	TRUE	FALSE	other_strain
0315-PSYCH-S0997V024-1	1116-IMTCDIF-D003-1	Bifidobacterium_longum	0.995596	113543	strain-level	TRUE	FALSE	other_strain
0315-PSYCH-S0997V024-1	1215-AUTGI-068H1--1-2--1	Bifidobacterium_longum	0.995128	115960	strain-level	TRUE	FALSE	other_strain
0315-PSYCH-S0997V024-1	1216-AUTGI-809H1--1-2--1	Bifidobacterium_longum	0.99518	49173	strain-level	TRUE	FALSE	other_strain
0315-PSYCH-S0997V024-1	1216-AUTGI-816H1--1-2--1	Bifidobacterium_longum	0.994944	109767	strain-level	TRUE	FALSE	other_strain
0315-PSYCH-S1118V032-1	0415-IMTCDIF-P013-Cx-1	Bifidobacterium_longum	0.998004	100213	strain-level	TRUE	FALSE	other_strain
0315-PSYCH-S1118V032-1	0513-IMTCDIF-P002-C3-1	Bifidobacterium_longum	0.997061	116363	strain-level	TRUE	FALSE	other_strain
0315-PSYCH-S1118V032-1	0516-IMTCDIF-P013-C2-1	Bifidobacterium_longum	0.997949	115061	strain-level	TRUE	FALSE	other_strain
0315-PSYCH-S1118V032-1	0616-AUTGI-088H1--1-2--1	Bifidobacterium_longum	0.998625	117814	strain-level	TRUE	FALSE	other_strain
0315-PSYCH-S1118V032-1	0616-AUTGI-088H1--2-2--1	Bifidobacterium_longum	0.998529	117646	strain-level	TRUE	FALSE	other_strain
0315-PSYCH-S1118V032-1	0915-IMTCDIF-D003-1	Bifidobacterium_longum	0.997912	111092	strain-level	TRUE	FALSE	other_strain
0315-PSYCH-S1118V032-1	1113-IMTCDIF-P004-C2-1	Bifidobacterium_longum	0.998508	111957	strain-level	TRUE	FALSE	other_strain
0315-PSYCH-S1118V032-1	1115-IMTCDIF-D003-1	Bifidobacterium_longum	0.998149	100511	strain-level	TRUE	FALSE	other_strain
0315-PSYCH-S1118V032-1	1116-IMTCDIF-D002-3-3--1	Bifidobacterium_longum	0.997622	114390	strain-level	TRUE	FALSE	other_strain
0315-PSYCH-S1118V032-1	1116-IMTCDIF-D003-1	Bifidobacterium_longum	0.997767	110145	strain-level	TRUE	FALSE	other_strain
0315-PSYCH-S1118V032-1	1215-AUTGI-068H1--1-2--1	Bifidobacterium_longum	0.997486	113381	strain-level	TRUE	FALSE	other_strain
0315-PSYCH-S1118V032-1	1216-AUTGI-809H1--1-2--1	Bifidobacterium_longum	0.997518	48339	strain-level	TRUE	FALSE	other_strain
0315-PSYCH-S1118V032-1	1216-AUTGI-816H1--1-2--1	Bifidobacterium_longum	0.996185	107988	strain-level	TRUE	FALSE	other_strain
0415-IMTCDIF-P013-Cx-1	0513-IMTCDIF-P002-C3-1	Bifidobacterium_longum	0.995002	101033	strain-level	TRUE	FALSE	other_strain
0415-IMTCDIF-P013-Cx-1	0516-IMTCDIF-P013-C2-1	Bifidobacterium_longum	0.999711	103662	strain-level	TRUE	TRUE	shared_strain
0415-IMTCDIF-P013-Cx-1	0616-AUTGI-088H1--1-2--1	Bifidobacterium_longum	0.996454	103510	strain-level	TRUE	FALSE	other_strain
0415-IMTCDIF-P013-Cx-1	0616-AUTGI-088H1--2-2--1	Bifidobacterium_longum	0.996366	103187	strain-level	TRUE	FALSE	other_strain
0415-IMTCDIF-P013-Cx-1	0915-IMTCDIF-D003-1	Bifidobacterium_longum	0.997836	100761	strain-level	TRUE	FALSE	other_strain
0415-IMTCDIF-P013-Cx-1	1113-IMTCDIF-P004-C2-1	Bifidobacterium_longum	0.999	101974	strain-level	TRUE	FALSE	other_strain
0415-IMTCDIF-P013-Cx-1	1115-IMTCDIF-D003-1	Bifidobacterium_longum	0.998281	94245	strain-level	TRUE	FALSE	other_strain
0415-IMTCDIF-P013-Cx-1	1116-IMTCDIF-D002-3-3--1	Bifidobacterium_longum	0.996239	100504	strain-level	TRUE	FALSE	other_strain
0415-IMTCDIF-P013-Cx-1	1116-IMTCDIF-D003-1	Bifidobacterium_longum	0.998305	100903	strain-level	TRUE	FALSE	other_strain
0415-IMTCDIF-P013-Cx-1	1215-AUTGI-068H1--1-2--1	Bifidobacterium_longum	0.995311	99385	strain-level	TRUE	FALSE	other_strain
0415-IMTCDIF-P013-Cx-1	1216-AUTGI-809H1--1-2--1	Bifidobacterium_longum	0.995567	45341	strain-level	TRUE	FALSE	other_strain
0415-IMTCDIF-P013-Cx-1	1216-AUTGI-816H1--1-2--1	Bifidobacterium_longum	0.994138	92467	strain-level	TRUE	FALSE	other_strain
0513-IMTCDIF-P002-C3-1	0516-IMTCDIF-P013-C2-1	Bifidobacterium_longum	0.995622	115819	strain-level	TRUE	FALSE	other_strain
0513-IMTCDIF-P002-C3-1	0616-AUTGI-088H1--1-2--1	Bifidobacterium_longum	0.996701	119749	strain-level	TRUE	FALSE	other_strain
0513-IMTCDIF-P002-C3-1	0616-AUTGI-088H1--2-2--1	Bifidobacterium_longum	0.996567	119438	strain-level	TRUE	FALSE	other_strain
0513-IMTCDIF-P002-C3-1	0915-IMTCDIF-D003-1	Bifidobacterium_longum	0.995517	112433	strain-level	TRUE	FALSE	other_strain
0513-IMTCDIF-P002-C3-1	1113-IMTCDIF-P004-C2-1	Bifidobacterium_longum	0.996282	112969	strain-level	TRUE	FALSE	other_strain
0513-IMTCDIF-P002-C3-1	1115-IMTCDIF-D003-1	Bifidobacterium_longum	0.9956	101373	strain-level	TRUE	FALSE	other_strain
0513-IMTCDIF-P002-C3-1	1116-IMTCDIF-D002-3-3--1	Bifidobacterium_longum	0.998948	116933	strain-level	TRUE	FALSE	other_strain
0513-IMTCDIF-P002-C3-1	1116-IMTCDIF-D003-1	Bifidobacterium_longum	0.994999	111367	strain-level	TRUE	FALSE	other_strain
0513-IMTCDIF-P002-C3-1	1215-AUTGI-068H1--1-2--1	Bifidobacterium_longum	0.995823	115880	strain-level	TRUE	FALSE	other_strain
0513-IMTCDIF-P002-C3-1	1216-AUTGI-809H1--1-2--1	Bifidobacterium_longum	0.994543	48743	strain-level	TRUE	FALSE	other_strain
0513-IMTCDIF-P002-C3-1	1216-AUTGI-816H1--1-2--1	Bifidobacterium_longum	0.994233	109237	strain-level	TRUE	FALSE	other_strain
0516-IMTCDIF-P013-C2-1	0616-AUTGI-088H1--1-2--1	Bifidobacterium_longum	0.996798	118978	strain-level	TRUE	FALSE	other_strain
0516-IMTCDIF-P013-C2-1	0616-AUTGI-088H1--2-2--1	Bifidobacterium_longum	0.996748	118680	strain-level	TRUE	FALSE	other_strain
0516-IMTCDIF-P013-C2-1	0915-IMTCDIF-D003-1	Bifidobacterium_longum	0.997789	114408	strain-level	TRUE	FALSE	other_strain
0516-IMTCDIF-P013-C2-1	1113-IMTCDIF-P004-C2-1	Bifidobacterium_longum	0.999021	115479	strain-level	TRUE	TRUE	shared_strain
0516-IMTCDIF-P013-C2-1	1115-IMTCDIF-D003-1	Bifidobacterium_longum	0.998761	104092	strain-level	TRUE	FALSE	other_strain
0516-IMTCDIF-P013-C2-1	1116-IMTCDIF-D002-3-3--1	Bifidobacterium_longum	0.996552	114843	strain-level	TRUE	FALSE	other_strain
0516-IMTCDIF-P013-C2-1	1116-IMTCDIF-D003-1	Bifidobacterium_longum	0.998277	113766	strain-level	TRUE	FALSE	other_strain
0516-IMTCDIF-P013-C2-1	1215-AUTGI-068H1--1-2--1	Bifidobacterium_longum	0.995735	113941	strain-level	TRUE	FALSE	other_strain
0516-IMTCDIF-P013-C2-1	1216-AUTGI-809H1--1-2--1	Bifidobacterium_longum	0.996143	48480	strain-level	TRUE	FALSE	other_strain
0516-IMTCDIF-P013-C2-1	1216-AUTGI-816H1--1-2--1	Bifidobacterium_longum	0.994939	106505	strain-level	TRUE	FALSE	other_strain
0616-AUTGI-088H1--1-2--1	0616-AUTGI-088H1--2-2--1	Bifidobacterium_longum	1	123438	strain-level	TRUE	TRUE	shared_strain
0616-AUTGI-088H1--1-2--1	0915-IMTCDIF-D003-1	Bifidobacterium_longum	0.997169	115872	strain-level	TRUE	FALSE	other_strain
0616-AUTGI-088H1--1-2--1	1113-IMTCDIF-P004-C2-1	Bifidobacterium_longum	0.997781	116290	strain-level	TRUE	FALSE	other_strain
0616-AUTGI-088H1--1-2--1	1115-IMTCDIF-D003-1	Bifidobacterium_longum	0.997328	104780	strain-level	TRUE	FALSE	other_strain
0616-AUTGI-088H1--1-2--1	1116-IMTCDIF-D002-3-3--1	Bifidobacterium_longum	0.997463	118239	strain-level	TRUE	FALSE	other_strain
0616-AUTGI-088H1--1-2--1	1116-IMTCDIF-D003-1	Bifidobacterium_longum	0.996614	114879	strain-level	TRUE	FALSE	other_strain
0616-AUTGI-088H1--1-2--1	1215-AUTGI-068H1--1-2--1	Bifidobacterium_longum	0.996647	117812	strain-level	TRUE	FALSE	other_strain
0616-AUTGI-088H1--1-2--1	1216-AUTGI-809H1--1-2--1	Bifidobacterium_longum	0.996622	49432	strain-level	TRUE	FALSE	other_strain
0616-AUTGI-088H1--1-2--1	1216-AUTGI-816H1--1-2--1	Bifidobacterium_longum	0.996081	110738	strain-level	TRUE	FALSE	other_strain
0616-AUTGI-088H1--2-2--1	0915-IMTCDIF-D003-1	Bifidobacterium_longum	0.997051	115627	strain-level	TRUE	FALSE	other_strain
0616-AUTGI-088H1--2-2--1	1113-IMTCDIF-P004-C2-1	Bifidobacterium_longum	0.997708	116061	strain-level	TRUE	FALSE	other_strain
0616-AUTGI-088H1--2-2--1	1115-IMTCDIF-D003-1	Bifidobacterium_longum	0.997246	104557	strain-level	TRUE	FALSE	other_strain
0616-AUTGI-088H1--2-2--1	1116-IMTCDIF-D002-3-3--1	Bifidobacterium_longum	0.997322	118019	strain-level	TRUE	FALSE	other_strain
0616-AUTGI-088H1--2-2--1	1116-IMTCDIF-D003-1	Bifidobacterium_longum	0.996502	114628	strain-level	TRUE	FALSE	other_strain
0616-AUTGI-088H1--2-2--1	1215-AUTGI-068H1--1-2--1	Bifidobacterium_longum	0.996785	117573	strain-level	TRUE	FALSE	other_strain
0616-AUTGI-088H1--2-2--1	1216-AUTGI-809H1--1-2--1	Bifidobacterium_longum	0.996501	49446	strain-level	TRUE	FALSE	other_strain
0616-AUTGI-088H1--2-2--1	1216-AUTGI-816H1--1-2--1	Bifidobacterium_longum	0.995997	110657	strain-level	TRUE	FALSE	other_strain
0915-IMTCDIF-D003-1	1113-IMTCDIF-P004-C2-1	Bifidobacterium_longum	0.999744	113115	strain-level	TRUE	TRUE	shared_strain
0915-IMTCDIF-D003-1	1115-IMTCDIF-D003-1	Bifidobacterium_longum	0.999003	103346	strain-level	TRUE	TRUE	shared_strain
0915-IMTCDIF-D003-1	1116-IMTCDIF-D002-3-3--1	Bifidobacterium_longum	0.996469	111592	strain-level	TRUE	FALSE	other_strain
0915-IMTCDIF-D003-1	1116-IMTCDIF-D003-1	Bifidobacterium_longum	0.999706	112231	strain-level	TRUE	TRUE	shared_strain
0915-IMTCDIF-D003-1	1215-AUTGI-068H1--1-2--1	Bifidobacterium_longum	0.995913	111578	strain-level	TRUE	FALSE	other_strain
0915-IMTCDIF-D003-1	1216-AUTGI-809H1--1-2--1	Bifidobacterium_longum	0.996616	47580	strain-level	TRUE	FALSE	other_strain
0915-IMTCDIF-D003-1	1216-AUTGI-816H1--1-2--1	Bifidobacterium_longum	0.995112	104346	strain-level	TRUE	FALSE	other_strain
1113-IMTCDIF-P004-C2-1	1115-IMTCDIF-D003-1	Bifidobacterium_longum	0.999613	103382	strain-level	TRUE	TRUE	shared_strain
1113-IMTCDIF-P004-C2-1	1116-IMTCDIF-D002-3-3--1	Bifidobacterium_longum	0.997269	112064	strain-level	TRUE	FALSE	other_strain
1113-IMTCDIF-P004-C2-1	1116-IMTCDIF-D003-1	Bifidobacterium_longum	0.999413	112405	strain-level	TRUE	TRUE	shared_strain
1113-IMTCDIF-P004-C2-1	1215-AUTGI-068H1--1-2--1	Bifidobacterium_longum	0.996673	111824	strain-level	TRUE	FALSE	other_strain
1113-IMTCDIF-P004-C2-1	1216-AUTGI-809H1--1-2--1	Bifidobacterium_longum	0.996911	48562	strain-level	TRUE	FALSE	other_strain
1113-IMTCDIF-P004-C2-1	1216-AUTGI-816H1--1-2--1	Bifidobacterium_longum	0.995703	104500	strain-level	TRUE	FALSE	other_strain
1115-IMTCDIF-D003-1	1116-IMTCDIF-D002-3-3--1	Bifidobacterium_longum	0.996549	101142	strain-level	TRUE	FALSE	other_strain
1115-IMTCDIF-D003-1	1116-IMTCDIF-D003-1	Bifidobacterium_longum	0.998955	102404	strain-level	TRUE	FALSE	other_strain
1115-IMTCDIF-D003-1	1215-AUTGI-068H1--1-2--1	Bifidobacterium_longum	0.995784	100340	strain-level	TRUE	FALSE	other_strain
1115-IMTCDIF-D003-1	1216-AUTGI-809H1--1-2--1	Bifidobacterium_longum	0.996358	45308	strain-level	TRUE	FALSE	other_strain
1115-IMTCDIF-D003-1	1216-AUTGI-816H1--1-2--1	Bifidobacterium_longum	0.995092	93325	strain-level	TRUE	FALSE	other_strain
1116-IMTCDIF-D002-3-3--1	1116-IMTCDIF-D003-1	Bifidobacterium_longum	0.996209	110799	strain-level	TRUE	FALSE	other_strain
1116-IMTCDIF-D002-3-3--1	1215-AUTGI-068H1--1-2--1	Bifidobacterium_longum	0.996133	114044	strain-level	TRUE	FALSE	other_strain
1116-IMTCDIF-D002-3-3--1	1216-AUTGI-809H1--1-2--1	Bifidobacterium_longum	0.995506	48505	strain-level	TRUE	FALSE	other_strain
1116-IMTCDIF-D002-3-3--1	1216-AUTGI-816H1--1-2--1	Bifidobacterium_longum	0.995392	107213	strain-level	TRUE	FALSE	other_strain
1116-IMTCDIF-D003-1	1215-AUTGI-068H1--1-2--1	Bifidobacterium_longum	0.995453	109964	strain-level	TRUE	FALSE	other_strain
1116-IMTCDIF-D003-1	1216-AUTGI-809H1--1-2--1	Bifidobacterium_longum	0.996366	47887	strain-level	TRUE	FALSE	other_strain
1116-IMTCDIF-D003-1	1216-AUTGI-816H1--1-2--1	Bifidobacterium_longum	0.994531	103133	strain-level	TRUE	FALSE	other_strain
1215-AUTGI-068H1--1-2--1	1216-AUTGI-809H1--1-2--1	Bifidobacterium_longum	0.995432	47724	strain-level	TRUE	FALSE	other_strain
1215-AUTGI-068H1--1-2--1	1216-AUTGI-816H1--1-2--1	Bifidobacterium_longum	0.995529	106682	strain-level	TRUE	FALSE	other_strain
1216-AUTGI-809H1--1-2--1	1216-AUTGI-816H1--1-2--1	Bifidobacterium_longum	0.994281	44762	strain-level	TRUE	FALSE	other_strain
0313-IMTUC-P001-C5-1	0616-AUTGI-088H1--1-2--1	Prevotella_copri	0.99623	54115	strain-level	TRUE	FALSE	other_strain
0313-IMTUC-P001-C5-1	0616-AUTGI-088H1--2-2--1	Prevotella_copri	0.99653	53886	strain-level	TRUE	FALSE	other_strain
0313-IMTUC-P001-C5-1	1216-AUTGI-809H1--1-2--1	Prevotella_copri	0.972175	14699	strain-level	TRUE	FALSE	other_strain
0616-AUTGI-088H1--1-2--1	0616-AUTGI-088H1--2-2--1	Prevotella_copri	0.999851	53793	strain-level	TRUE	TRUE	shared_strain
0616-AUTGI-088H1--1-2--1	1216-AUTGI-809H1--1-2--1	Prevotella_copri	0.96858	12317	strain-level	TRUE	FALSE	other_strain
0616-AUTGI-088H1--2-2--1	1216-AUTGI-809H1--1-2--1	Prevotella_copri	0.969675	12234	strain-level	TRUE	FALSE	other_strain
0116-AUTGI-565H1--1-2--1	0616-AUTGI-088H1--1-2--1	Coprococcus_eutactus	0.969642	32380	strain-level	TRUE	FALSE	other_strain
0116-AUTGI-565H1--1-2--1	0616-AUTGI-088H1--2-2--1	Coprococcus_eutactus	0.969597	32332	strain-level	TRUE	FALSE	other_strain
0116-AUTGI-565H1--1-2--1	0813-IMTCDIF-P003-C1-1	Coprococcus_eutactus	0.984143	11667	strain-level	TRUE	FALSE	other_strain
0116-AUTGI-565H1--1-2--1	1116-IMTCDIF-D002-3-3--1	Coprococcus_eutactus	0.968163	29494	strain-level	TRUE	FALSE	other_strain
0116-AUTGI-565H1--1-2--1	1214-IMTCDIF-P006-C2-1	Coprococcus_eutactus	0.965235	27499	strain-level	TRUE	FALSE	other_strain
0116-AUTGI-565H1--1-2--1	1215-AUTGI-068H1--1-2--1	Coprococcus_eutactus	0.971711	30400	strain-level	TRUE	FALSE	other_strain
0616-AUTGI-088H1--1-2--1	0616-AUTGI-088H1--2-2--1	Coprococcus_eutactus	0.999977	177407	strain-level	TRUE	TRUE	shared_strain
0616-AUTGI-088H1--1-2--1	0813-IMTCDIF-P003-C1-1	Coprococcus_eutactus	0.969495	10654	strain-level	TRUE	FALSE	other_strain
0616-AUTGI-088H1--1-2--1	1116-IMTCDIF-D002-3-3--1	Coprococcus_eutactus	0.990232	162162	strain-level	TRUE	FALSE	other_strain
0616-AUTGI-088H1--1-2--1	1214-IMTCDIF-P006-C2-1	Coprococcus_eutactus	0.989489	161267	strain-level	TRUE	FALSE	other_strain
0616-AUTGI-088H1--1-2--1	1215-AUTGI-068H1--1-2--1	Coprococcus_eutactus	0.990508	168455	strain-level	TRUE	FALSE	other_strain
0616-AUTGI-088H1--2-2--1	0813-IMTCDIF-P003-C1-1	Coprococcus_eutactus	0.969155	10504	strain-level	TRUE	FALSE	other_strain
0616-AUTGI-088H1--2-2--1	1116-IMTCDIF-D002-3-3--1	Coprococcus_eutactus	0.99025	162053	strain-level	TRUE	FALSE	other_strain
0616-AUTGI-088H1--2-2--1	1214-IMTCDIF-P006-C2-1	Coprococcus_eutactus	0.989506	161052	strain-level	TRUE	FALSE	other_strain
0616-AUTGI-088H1--2-2--1	1215-AUTGI-068H1--1-2--1	Coprococcus_eutactus	0.990629	168071	strain-level	TRUE	FALSE	other_strain
0813-IMTCDIF-P003-C1-1	1116-IMTCDIF-D002-3-3--1	Coprococcus_eutactus	0.970003	11301	strain-level	TRUE	FALSE	other_strain
0813-IMTCDIF-P003-C1-1	1214-IMTCDIF-P006-C2-1	Coprococcus_eutactus	0.96634	9596	strain-level	TRUE	FALSE	other_strain
0813-IMTCDIF-P003-C1-1	1215-AUTGI-068H1--1-2--1	Coprococcus_eutactus	0.968996	11031	strain-level	TRUE	FALSE	other_strain
1116-IMTCDIF-D002-3-3--1	1214-IMTCDIF-P006-C2-1	Coprococcus_eutactus	0.990909	151030	strain-level	TRUE	FALSE	other_strain
1116-IMTCDIF-D002-3-3--1	1215-AUTGI-068H1--1-2--1	Coprococcus_eutactus	0.990734	158543	strain-level	TRUE	FALSE	other_strain
1214-IMTCDIF-P006-C2-1	1215-AUTGI-068H1--1-2--1	Coprococcus_eutactus	0.989214	158728	strain-level	TRUE	FALSE	other_strain
0415-IMTCDIF-P013-Cx-1	0516-IMTCDIF-P013-C2-1	Clostridium_citroniae	1	3375	species-level	FALSE	FALSE	same_species
0116-AUTGI-565H1--1-2--1	0216-IMTCDIF-P009-C3-1	Blautia_sp_CAG_52	0.98569	17121	strain-level	TRUE	FALSE	other_strain
0116-AUTGI-565H1--1-2--1	0313-IMTUC-P001-C5-1	Blautia_sp_CAG_52	0.985401	15549	strain-level	TRUE	FALSE	other_strain
0116-AUTGI-565H1--1-2--1	0315-PSYCH-S0997V024-1	Blautia_sp_CAG_52	0.98483	19315	strain-level	TRUE	FALSE	other_strain
0116-AUTGI-565H1--1-2--1	0315-PSYCH-S1118V032-1	Blautia_sp_CAG_52	0.970868	6213	strain-level	TRUE	FALSE	other_strain
0116-AUTGI-565H1--1-2--1	0415-IMTCDIF-P010-C2-1	Blautia_sp_CAG_52	0.975092	18709	strain-level	TRUE	FALSE	other_strain
0116-AUTGI-565H1--1-2--1	0513-IMTCDIF-P002-C3-1	Blautia_sp_CAG_52	0.982737	5561	strain-level	TRUE	FALSE	other_strain
0116-AUTGI-565H1--1-2--1	0616-AUTGI-088H1--1-2--1	Blautia_sp_CAG_52	0.989075	17940	strain-level	TRUE	FALSE	other_strain
0116-AUTGI-565H1--1-2--1	0616-AUTGI-088H1--2-2--1	Blautia_sp_CAG_52	0.990568	16963	strain-level	TRUE	FALSE	other_strain
0116-AUTGI-565H1--1-2--1	0915-IMTCDIF-D003-1	Blautia_sp_CAG_52	0.969651	5239	strain-level	TRUE	FALSE	other_strain
0116-AUTGI-565H1--1-2--1	1116-IMTCDIF-D003-1	Blautia_sp_CAG_52	0.985871	5733	strain-level	TRUE	FALSE	other_strain
0116-AUTGI-565H1--1-2--1	1215-AUTGI-068H1--1-2--1	Blautia_sp_CAG_52	0.982747	12114	strain-level	TRUE	FALSE	other_strain
0116-AUTGI-565H1--1-2--1	1216-AUTGI-809H1--1-2--1	Blautia_sp_CAG_52	0.98457	17045	strain-level	TRUE	FALSE	other_strain
0116-AUTGI-565H1--1-2--1	1216-AUTGI-816H1--1-2--1	Blautia_sp_CAG_52	0.984443	16777	strain-level	TRUE	FALSE	other_strain
0216-IMTCDIF-P009-C3-1	0313-IMTUC-P001-C5-1	Blautia_sp_CAG_52	0.991552	17755	strain-level	TRUE	FALSE	other_strain
0216-IMTCDIF-P009-C3-1	0315-PSYCH-S0997V024-1	Blautia_sp_CAG_52	0.987313	19626	strain-level	TRUE	FALSE	other_strain
0216-IMTCDIF-P009-C3-1	0315-PSYCH-S1118V032-1	Blautia_sp_CAG_52	0.973531	7367	strain-level	TRUE	FALSE	other_strain
0216-IMTCDIF-P009-C3-1	0415-IMTCDIF-P010-C2-1	Blautia_sp_CAG_52	0.980809	18759	strain-level	TRUE	FALSE	other_strain
0216-IMTCDIF-P009-C3-1	0513-IMTCDIF-P002-C3-1	Blautia_sp_CAG_52	0.99933	5969	strain-level	TRUE	TRUE	shared_strain
0216-IMTCDIF-P009-C3-1	0616-AUTGI-088H1--1-2--1	Blautia_sp_CAG_52	0.992497	19858	strain-level	TRUE	FALSE	other_strain
0216-IMTCDIF-P009-C3-1	0616-AUTGI-088H1--2-2--1	Blautia_sp_CAG_52	0.993595	18735	strain-level	TRUE	FALSE	other_strain
0216-IMTCDIF-P009-C3-1	0915-IMTCDIF-D003-1	Blautia_sp_CAG_52	0.965649	5240	strain-level	TRUE	FALSE	other_strain
0216-IMTCDIF-P009-C3-1	1116-IMTCDIF-D003-1	Blautia_sp_CAG_52	0.990209	5413	strain-level	TRUE	FALSE	other_strain
0216-IMTCDIF-P009-C3-1	1215-AUTGI-068H1--1-2--1	Blautia_sp_CAG_52	0.988545	12309	strain-level	TRUE	FALSE	other_strain
0216-IMTCDIF-P009-C3-1	1216-AUTGI-809H1--1-2--1	Blautia_sp_CAG_52	0.98737	16864	strain-level	TRUE	FALSE	other_strain
0216-IMTCDIF-P009-C3-1	1216-AUTGI-816H1--1-2--1	Blautia_sp_CAG_52	0.987395	17215	strain-level	TRUE	FALSE	other_strain
0313-IMTUC-P001-C5-1	0315-PSYCH-S0997V024-1	Blautia_sp_CAG_52	0.987424	17653	strain-level	TRUE	FALSE	other_strain
0313-IMTUC-P001-C5-1	0315-PSYCH-S1118V032-1	Blautia_sp_CAG_52	0.969902	7376	strain-level	TRUE	FALSE	other_strain
0313-IMTUC-P001-C5-1	0415-IMTCDIF-P010-C2-1	Blautia_sp_CAG_52	0.97668	17067	strain-level	TRUE	FALSE	other_strain
0313-IMTUC-P001-C5-1	0513-IMTCDIF-P002-C3-1	Blautia_sp_CAG_52	0.991416	5475	strain-level	TRUE	FALSE	other_strain
0313-IMTUC-P001-C5-1	0616-AUTGI-088H1--1-2--1	Blautia_sp_CAG_52	0.991933	17603	strain-level	TRUE	FALSE	other_strain
0313-IMTUC-P001-C5-1	0616-AUTGI-088H1--2-2--1	Blautia_sp_CAG_52	0.993732	16753	strain-level	TRUE	FALSE	other_strain
0313-IMTUC-P001-C5-1	0915-IMTCDIF-D003-1	Blautia_sp_CAG_52	0.961057	5033	strain-level	TRUE	FALSE	other_strain
0313-IMTUC-P001-C5-1	1116-IMTCDIF-D003-1	Blautia_sp_CAG_52	0.985921	5256	strain-level	TRUE	FALSE	other_strain
0313-IMTUC-P001-C5-1	1215-AUTGI-068H1--1-2--1	Blautia_sp_CAG_52	0.984072	11489	strain-level	TRUE	FALSE	other_strain
0313-IMTUC-P001-C5-1	1216-AUTGI-809H1--1-2--1	Blautia_sp_CAG_52	0.98388	15447	strain-level	TRUE	FALSE	other_strain
0313-IMTUC-P001-C5-1	1216-AUTGI-816H1--1-2--1	Blautia_sp_CAG_52	0.986835	15876	strain-level	TRUE	FALSE	other_strain
0315-PSYCH-S0997V024-1	0315-PSYCH-S1118V032-1	Blautia_sp_CAG_52	0.964976	7195	strain-level	TRUE	FALSE	other_strain
0315-PSYCH-S0997V024-1	0415-IMTCDIF-P010-C2-1	Blautia_sp_CAG_52	0.977365	22178	strain-level	TRUE	FALSE	other_strain
0315-PSYCH-S0997V024-1	0513-IMTCDIF-P002-C3-1	Blautia_sp_CAG_52	0.987734	6033	strain-level	TRUE	FALSE	other_strain
0315-PSYCH-S0997V024-1	0616-AUTGI-088H1--1-2--1	Blautia_sp_CAG_52	0.98778	21441	strain-level	TRUE	FALSE	other_strain
0315-PSYCH-S0997V024-1	0616-AUTGI-088H1--2-2--1	Blautia_sp_CAG_52	0.988558	19927	strain-level	TRUE	FALSE	other_strain
0315-PSYCH-S0997V024-1	0915-IMTCDIF-D003-1	Blautia_sp_CAG_52	0.964341	5833	strain-level	TRUE	FALSE	other_strain
0315-PSYCH-S0997V024-1	1116-IMTCDIF-D003-1	Blautia_sp_CAG_52	0.987993	6163	strain-level	TRUE	FALSE	other_strain
0315-PSYCH-S0997V024-1	1215-AUTGI-068H1--1-2--1	Blautia_sp_CAG_52	0.983985	14174	strain-level	TRUE	FALSE	other_strain
0315-PSYCH-S0997V024-1	1216-AUTGI-809H1--1-2--1	Blautia_sp_CAG_52	0.987657	20416	strain-level	TRUE	FALSE	other_strain
0315-PSYCH-S0997V024-1	1216-AUTGI-816H1--1-2--1	Blautia_sp_CAG_52	0.981003	20424	strain-level	TRUE	FALSE	other_strain
0315-PSYCH-S1118V032-1	0415-IMTCDIF-P010-C2-1	Blautia_sp_CAG_52	0.979864	7946	strain-level	TRUE	FALSE	other_strain
0315-PSYCH-S1118V032-1	0513-IMTCDIF-P002-C3-1	Blautia_sp_CAG_52	0.975328	2513	species-level	FALSE	FALSE	same_species
0315-PSYCH-S1118V032-1	0616-AUTGI-088H1--1-2--1	Blautia_sp_CAG_52	0.975874	8041	strain-level	TRUE	FALSE	other_strain
0315-PSYCH-S1118V032-1	0616-AUTGI-088H1--2-2--1	Blautia_sp_CAG_52	0.975893	7757	strain-level	TRUE	FALSE	other_strain
0315-PSYCH-S1118V032-1	0915-IMTCDIF-D003-1	Blautia_sp_CAG_52	0.971737	4175	species-level	FALSE	FALSE	same_species
0315-PSYCH-S1118V032-1	1116-IMTCDIF-D003-1	Blautia_sp_CAG_52	0.975843	3353	species-level	FALSE	FALSE	same_species
0315-PSYCH-S1118V032-1	1215-AUTGI-068H1--1-2--1	Blautia_sp_CAG_52	0.969975	6328	strain-level	TRUE	FALSE	other_strain
0315-PSYCH-S1118V032-1	1216-AUTGI-809H1--1-2--1	Blautia_sp_CAG_52	0.968586	7258	strain-level	TRUE	FALSE	other_strain
0315-PSYCH-S1118V032-1	1216-AUTGI-816H1--1-2--1	Blautia_sp_CAG_52	0.971758	8144	strain-level	TRUE	FALSE	other_strain
0415-IMTCDIF-P010-C2-1	0513-IMTCDIF-P002-C3-1	Blautia_sp_CAG_52	0.979392	5920	strain-level	TRUE	FALSE	other_strain
0415-IMTCDIF-P010-C2-1	0616-AUTGI-088H1--1-2--1	Blautia_sp_CAG_52	0.980403	19595	strain-level	TRUE	FALSE	other_strain
0415-IMTCDIF-P010-C2-1	0616-AUTGI-088H1--2-2--1	Blautia_sp_CAG_52	0.982517	18418	strain-level	TRUE	FALSE	other_strain
0415-IMTCDIF-P010-C2-1	0915-IMTCDIF-D003-1	Blautia_sp_CAG_52	0.966538	6455	strain-level	TRUE	FALSE	other_strain
0415-IMTCDIF-P010-C2-1	1116-IMTCDIF-D003-1	Blautia_sp_CAG_52	0.984411	8147	strain-level	TRUE	FALSE	other_strain
0415-IMTCDIF-P010-C2-1	1215-AUTGI-068H1--1-2--1	Blautia_sp_CAG_52	0.983246	16235	strain-level	TRUE	FALSE	other_strain
0415-IMTCDIF-P010-C2-1	1216-AUTGI-809H1--1-2--1	Blautia_sp_CAG_52	0.983251	22210	strain-level	TRUE	FALSE	other_strain
0415-IMTCDIF-P010-C2-1	1216-AUTGI-816H1--1-2--1	Blautia_sp_CAG_52	0.981734	19380	strain-level	TRUE	FALSE	other_strain
0513-IMTCDIF-P002-C3-1	0616-AUTGI-088H1--1-2--1	Blautia_sp_CAG_52	0.991056	5926	strain-level	TRUE	FALSE	other_strain
0513-IMTCDIF-P002-C3-1	0616-AUTGI-088H1--2-2--1	Blautia_sp_CAG_52	0.993295	5667	strain-level	TRUE	FALSE	other_strain
0513-IMTCDIF-P002-C3-1	0915-IMTCDIF-D003-1	Blautia_sp_CAG_52	0.969264	2310	species-level	FALSE	FALSE	same_species
0513-IMTCDIF-P002-C3-1	1116-IMTCDIF-D003-1	Blautia_sp_CAG_52	0.986562	2158	species-level	FALSE	FALSE	same_species
0513-IMTCDIF-P002-C3-1	1215-AUTGI-068H1--1-2--1	Blautia_sp_CAG_52	0.982783	4240	species-level	FALSE	FALSE	same_species
0513-IMTCDIF-P002-C3-1	1216-AUTGI-809H1--1-2--1	Blautia_sp_CAG_52	0.984231	5327	strain-level	TRUE	FALSE	other_strain
0513-IMTCDIF-P002-C3-1	1216-AUTGI-816H1--1-2--1	Blautia_sp_CAG_52	0.986694	5336	strain-level	TRUE	FALSE	other_strain
0616-AUTGI-088H1--1-2--1	0616-AUTGI-088H1--2-2--1	Blautia_sp_CAG_52	0.999695	22975	strain-level	TRUE	TRUE	shared_strain
0616-AUTGI-088H1--1-2--1	0915-IMTCDIF-D003-1	Blautia_sp_CAG_52	0.972824	5998	strain-level	TRUE	FALSE	other_strain
0616-AUTGI-088H1--1-2--1	1116-IMTCDIF-D003-1	Blautia_sp_CAG_52	0.991844	6376	strain-level	TRUE	FALSE	other_strain
0616-AUTGI-088H1--1-2--1	1215-AUTGI-068H1--1-2--1	Blautia_sp_CAG_52	0.989985	13679	strain-level	TRUE	FALSE	other_strain
0616-AUTGI-088H1--1-2--1	1216-AUTGI-809H1--1-2--1	Blautia_sp_CAG_52	0.990694	19450	strain-level	TRUE	FALSE	other_strain
0616-AUTGI-088H1--1-2--1	1216-AUTGI-816H1--1-2--1	Blautia_sp_CAG_52	0.991627	21498	strain-level	TRUE	FALSE	other_strain
0616-AUTGI-088H1--2-2--1	0915-IMTCDIF-D003-1	Blautia_sp_CAG_52	0.971756	5842	strain-level	TRUE	FALSE	other_strain
0616-AUTGI-088H1--2-2--1	1116-IMTCDIF-D003-1	Blautia_sp_CAG_52	0.993261	6232	strain-level	TRUE	FALSE	other_strain
0616-AUTGI-088H1--2-2--1	1215-AUTGI-068H1--1-2--1	Blautia_sp_CAG_52	0.991259	13500	strain-level	TRUE	FALSE	other_strain
0616-AUTGI-088H1--2-2--1	1216-AUTGI-809H1--1-2--1	Blautia_sp_CAG_52	0.992585	18207	strain-level	TRUE	FALSE	other_strain
0616-AUTGI-088H1--2-2--1	1216-AUTGI-816H1--1-2--1	Blautia_sp_CAG_52	0.992138	20478	strain-level	TRUE	FALSE	other_strain
0915-IMTCDIF-D003-1	1116-IMTCDIF-D003-1	Blautia_sp_CAG_52	0.968688	2523	species-level	FALSE	FALSE	same_species
0915-IMTCDIF-D003-1	1215-AUTGI-068H1--1-2--1	Blautia_sp_CAG_52	0.964813	4945	species-level	FALSE	FALSE	same_species
0915-IMTCDIF-D003-1	1216-AUTGI-809H1--1-2--1	Blautia_sp_CAG_52	0.969429	6215	strain-level	TRUE	FALSE	other_strain
0915-IMTCDIF-D003-1	1216-AUTGI-816H1--1-2--1	Blautia_sp_CAG_52	0.969943	6521	strain-level	TRUE	FALSE	other_strain
1116-IMTCDIF-D003-1	1215-AUTGI-068H1--1-2--1	Blautia_sp_CAG_52	0.998972	5835	strain-level	TRUE	FALSE	other_strain
1116-IMTCDIF-D003-1	1216-AUTGI-809H1--1-2--1	Blautia_sp_CAG_52	0.992091	7966	strain-level	TRUE	FALSE	other_strain
1116-IMTCDIF-D003-1	1216-AUTGI-816H1--1-2--1	Blautia_sp_CAG_52	0.987094	5966	strain-level	TRUE	FALSE	other_strain
1215-AUTGI-068H1--1-2--1	1216-AUTGI-809H1--1-2--1	Blautia_sp_CAG_52	0.991499	15999	strain-level	TRUE	FALSE	other_strain
1215-AUTGI-068H1--1-2--1	1216-AUTGI-816H1--1-2--1	Blautia_sp_CAG_52	0.986338	13980	strain-level	TRUE	FALSE	other_strain
1216-AUTGI-809H1--1-2--1	1216-AUTGI-816H1--1-2--1	Blautia_sp_CAG_52	0.98808	18204	strain-level	TRUE	FALSE	other_strain
0616-AUTGI-088H1--1-2--1	0616-AUTGI-088H1--2-2--1	Ruminococcus_sp_AF31_8BH	0.998693	9948	strain-level	TRUE	FALSE	other_strain
0116-IMTCDIF-P016-C2-1	0216-IMTCDIF-P017-C2-1	Blautia_sp_CAG_257	0.99485	3107	species-level	FALSE	FALSE	same_species
0116-IMTCDIF-P016-C2-1	0216-IMTCDIF-P018-C2-1	Blautia_sp_CAG_257	0.996753	924	species-level	FALSE	FALSE	same_species
0116-IMTCDIF-P016-C2-1	0415-IMTCDIF-P010-C2-1	Blautia_sp_CAG_257	0.996512	860	species-level	FALSE	FALSE	same_species
0116-IMTCDIF-P016-C2-1	0415-IMTCDIF-P013-Cx-1	Blautia_sp_CAG_257	0.997024	1680	species-level	FALSE	FALSE	same_species
0116-IMTCDIF-P016-C2-1	0516-IMTCDIF-P013-C2-1	Blautia_sp_CAG_257	0.994911	7664	strain-level	TRUE	FALSE	other_strain
0116-IMTCDIF-P016-C2-1	0915-IMTCDIF-D003-1	Blautia_sp_CAG_257	0.997867	4219	species-level	FALSE	FALSE	same_species
0116-IMTCDIF-P016-C2-1	1116-IMTCDIF-D003-1	Blautia_sp_CAG_257	0.999398	1662	species-level	FALSE	FALSE	same_species
0216-IMTCDIF-P017-C2-1	0216-IMTCDIF-P018-C2-1	Blautia_sp_CAG_257	0.999138	3480	species-level	FALSE	FALSE	same_species
0216-IMTCDIF-P017-C2-1	0415-IMTCDIF-P010-C2-1	Blautia_sp_CAG_257	0.997828	2302	species-level	FALSE	FALSE	same_species
0216-IMTCDIF-P017-C2-1	0415-IMTCDIF-P013-Cx-1	Blautia_sp_CAG_257	0.998163	5444	strain-level	TRUE	FALSE	other_strain
0216-IMTCDIF-P017-C2-1	0516-IMTCDIF-P013-C2-1	Blautia_sp_CAG_257	0.99993	28726	strain-level	TRUE	TRUE	shared_strain
0216-IMTCDIF-P017-C2-1	0915-IMTCDIF-D003-1	Blautia_sp_CAG_257	0.999154	13005	strain-level	TRUE	TRUE	shared_strain
0216-IMTCDIF-P017-C2-1	1116-IMTCDIF-D003-1	Blautia_sp_CAG_257	0.999733	3751	species-level	FALSE	FALSE	same_species
0216-IMTCDIF-P018-C2-1	0415-IMTCDIF-P010-C2-1	Blautia_sp_CAG_257	1	469	species-level	FALSE	FALSE	same_species
0216-IMTCDIF-P018-C2-1	0415-IMTCDIF-P013-Cx-1	Blautia_sp_CAG_257	1	1614	species-level	FALSE	FALSE	same_species
0216-IMTCDIF-P018-C2-1	0516-IMTCDIF-P013-C2-1	Blautia_sp_CAG_257	0.999219	7679	strain-level	TRUE	TRUE	shared_strain
0216-IMTCDIF-P018-C2-1	0915-IMTCDIF-D003-1	Blautia_sp_CAG_257	0.997336	3754	species-level	FALSE	FALSE	same_species
0216-IMTCDIF-P018-C2-1	1116-IMTCDIF-D003-1	Blautia_sp_CAG_257	1	1717	species-level	FALSE	FALSE	same_species
0415-IMTCDIF-P010-C2-1	0415-IMTCDIF-P013-Cx-1	Blautia_sp_CAG_257	0.992175	639	species-level	FALSE	FALSE	same_species
0415-IMTCDIF-P010-C2-1	0516-IMTCDIF-P013-C2-1	Blautia_sp_CAG_257	0.994287	5426	strain-level	TRUE	FALSE	other_strain
0415-IMTCDIF-P010-C2-1	0915-IMTCDIF-D003-1	Blautia_sp_CAG_257	0.996336	2729	species-level	FALSE	FALSE	same_species
0415-IMTCDIF-P010-C2-1	1116-IMTCDIF-D003-1	Blautia_sp_CAG_257	1	1350	species-level	FALSE	FALSE	same_species
0415-IMTCDIF-P013-Cx-1	0516-IMTCDIF-P013-C2-1	Blautia_sp_CAG_257	0.999234	11755	strain-level	TRUE	TRUE	shared_strain
0415-IMTCDIF-P013-Cx-1	0915-IMTCDIF-D003-1	Blautia_sp_CAG_257	0.996286	5655	strain-level	TRUE	FALSE	other_strain
0415-IMTCDIF-P013-Cx-1	1116-IMTCDIF-D003-1	Blautia_sp_CAG_257	0.995438	2192	species-level	FALSE	FALSE	same_species
0516-IMTCDIF-P013-C2-1	0915-IMTCDIF-D003-1	Blautia_sp_CAG_257	0.999143	31507	strain-level	TRUE	TRUE	shared_strain
0516-IMTCDIF-P013-C2-1	1116-IMTCDIF-D003-1	Blautia_sp_CAG_257	0.997011	11376	strain-level	TRUE	FALSE	other_strain
0915-IMTCDIF-D003-1	1116-IMTCDIF-D003-1	Blautia_sp_CAG_257	0.999841	6295	strain-level	TRUE	TRUE	shared_strain
0415-IMTCDIF-P008-C4-1	0415-IMTCDIF-P014-C1-1	Enterococcus_avium	0.994835	63499	strain-level	TRUE	FALSE	other_strain
0114-IMTCDIF-P004-C3-1	0313-IMTUC-P001-C5-1	Clostridium_sp_CAG_58	0.977976	3360	species-level	FALSE	FALSE	same_species
0114-IMTCDIF-P004-C3-1	0315-PSYCH-S0997V024-1	Clostridium_sp_CAG_58	0.979098	2727	species-level	FALSE	FALSE	same_species
0114-IMTCDIF-P004-C3-1	0513-IMTCDIF-P002-C3-1	Clostridium_sp_CAG_58	0.975288	5382	strain-level	TRUE	FALSE	other_strain
0313-IMTUC-P001-C5-1	0315-PSYCH-S0997V024-1	Clostridium_sp_CAG_58	0.984499	2774	species-level	FALSE	FALSE	same_species
0313-IMTUC-P001-C5-1	0513-IMTCDIF-P002-C3-1	Clostridium_sp_CAG_58	1	7038	strain-level	TRUE	TRUE	shared_strain
0315-PSYCH-S0997V024-1	0513-IMTCDIF-P002-C3-1	Clostridium_sp_CAG_58	0.985007	6670	strain-level	TRUE	FALSE	other_strain
0114-IMTCDIF-P004-C3-1	0216-IMTCDIF-P017-C2-1	Erysipelatoclostridium_ramosum	0.999788	4708	species-level	FALSE	FALSE	same_species
0114-IMTCDIF-P004-C3-1	0216-IMTCDIF-P017-C3-1	Erysipelatoclostridium_ramosum	0.999442	3585	species-level	FALSE	FALSE	same_species
0114-IMTCDIF-P004-C3-1	0415-IMTCDIF-P010-C2-1	Erysipelatoclostridium_ramosum	0.998083	6781	strain-level	TRUE	FALSE	other_strain
0114-IMTCDIF-P004-C3-1	0415-IMTCDIF-P013-Cx-1	Erysipelatoclostridium_ramosum	1	1632	species-level	FALSE	FALSE	same_species
0114-IMTCDIF-P004-C3-1	0516-IMTCDIF-P013-C2-1	Erysipelatoclostridium_ramosum	0.999136	6946	strain-level	TRUE	TRUE	shared_strain
0114-IMTCDIF-P004-C3-1	0614-IMTCDIF-P005-C1-1	Erysipelatoclostridium_ramosum	1	219	species-level	FALSE	FALSE	same_species
0114-IMTCDIF-P004-C3-1	1214-IMTCDIF-P006-C2-1	Erysipelatoclostridium_ramosum	0.997754	7124	strain-level	TRUE	FALSE	other_strain
0114-IMTCDIF-P004-C3-1	1214-IMTCDIF-P008-C2-1	Erysipelatoclostridium_ramosum	0.999446	7219	strain-level	TRUE	TRUE	shared_strain
0216-IMTCDIF-P017-C2-1	0216-IMTCDIF-P017-C3-1	Erysipelatoclostridium_ramosum	0.999835	42483	strain-level	TRUE	TRUE	shared_strain
0216-IMTCDIF-P017-C2-1	0415-IMTCDIF-P010-C2-1	Erysipelatoclostridium_ramosum	0.998926	61441	strain-level	TRUE	FALSE	other_strain
0216-IMTCDIF-P017-C2-1	0415-IMTCDIF-P013-Cx-1	Erysipelatoclostridium_ramosum	0.999859	14145	strain-level	TRUE	TRUE	shared_strain
0216-IMTCDIF-P017-C2-1	0516-IMTCDIF-P013-C2-1	Erysipelatoclostridium_ramosum	0.999879	65918	strain-level	TRUE	TRUE	shared_strain
0216-IMTCDIF-P017-C2-1	0614-IMTCDIF-P005-C1-1	Erysipelatoclostridium_ramosum	0.999042	3132	species-level	FALSE	FALSE	same_species
0216-IMTCDIF-P017-C2-1	1214-IMTCDIF-P006-C2-1	Erysipelatoclostridium_ramosum	0.998624	67577	strain-level	TRUE	FALSE	other_strain
0216-IMTCDIF-P017-C2-1	1214-IMTCDIF-P008-C2-1	Erysipelatoclostridium_ramosum	0.999514	67851	strain-level	TRUE	TRUE	shared_strain
0216-IMTCDIF-P017-C3-1	0415-IMTCDIF-P010-C2-1	Erysipelatoclostridium_ramosum	0.998229	71722	strain-level	TRUE	FALSE	other_strain
0216-IMTCDIF-P017-C3-1	0415-IMTCDIF-P013-Cx-1	Erysipelatoclostridium_ramosum	0.999808	15630	strain-level	TRUE	TRUE	shared_strain
0216-IMTCDIF-P017-C3-1	0516-IMTCDIF-P013-C2-1	Erysipelatoclostridium_ramosum	0.999961	75963	strain-level	TRUE	TRUE	shared_strain
0216-IMTCDIF-P017-C3-1	0614-IMTCDIF-P005-C1-1	Erysipelatoclostridium_ramosum	0.999277	4150	species-level	FALSE	FALSE	same_species
0216-IMTCDIF-P017-C3-1	1214-IMTCDIF-P006-C2-1	Erysipelatoclostridium_ramosum	0.998468	78314	strain-level	TRUE	FALSE	other_strain
0216-IMTCDIF-P017-C3-1	1214-IMTCDIF-P008-C2-1	Erysipelatoclostridium_ramosum	0.999263	78688	strain-level	TRUE	TRUE	shared_strain
0415-IMTCDIF-P010-C2-1	0415-IMTCDIF-P013-Cx-1	Erysipelatoclostridium_ramosum	0.998788	22278	strain-level	TRUE	FALSE	other_strain
0415-IMTCDIF-P010-C2-1	0516-IMTCDIF-P013-C2-1	Erysipelatoclostridium_ramosum	0.998602	118713	strain-level	TRUE	FALSE	other_strain
0415-IMTCDIF-P010-C2-1	0614-IMTCDIF-P005-C1-1	Erysipelatoclostridium_ramosum	0.999023	6142	strain-level	TRUE	TRUE	shared_strain
0415-IMTCDIF-P010-C2-1	1214-IMTCDIF-P006-C2-1	Erysipelatoclostridium_ramosum	0.998317	123625	strain-level	TRUE	FALSE	other_strain
0415-IMTCDIF-P010-C2-1	1214-IMTCDIF-P008-C2-1	Erysipelatoclostridium_ramosum	0.999237	124579	strain-level	TRUE	TRUE	shared_strain
0415-IMTCDIF-P013-Cx-1	0516-IMTCDIF-P013-C2-1	Erysipelatoclostridium_ramosum	0.999918	24381	strain-level	TRUE	TRUE	shared_strain
0415-IMTCDIF-P013-Cx-1	0614-IMTCDIF-P005-C1-1	Erysipelatoclostridium_ramosum	1	1181	species-level	FALSE	FALSE	same_species
0415-IMTCDIF-P013-Cx-1	1214-IMTCDIF-P006-C2-1	Erysipelatoclostridium_ramosum	0.998523	25055	strain-level	TRUE	FALSE	other_strain
0415-IMTCDIF-P013-Cx-1	1214-IMTCDIF-P008-C2-1	Erysipelatoclostridium_ramosum	0.999411	25459	strain-level	TRUE	TRUE	shared_strain
0516-IMTCDIF-P013-C2-1	0614-IMTCDIF-P005-C1-1	Erysipelatoclostridium_ramosum	0.999359	6242	strain-level	TRUE	TRUE	shared_strain
0516-IMTCDIF-P013-C2-1	1214-IMTCDIF-P006-C2-1	Erysipelatoclostridium_ramosum	0.998615	133532	strain-level	TRUE	FALSE	other_strain
0516-IMTCDIF-P013-C2-1	1214-IMTCDIF-P008-C2-1	Erysipelatoclostridium_ramosum	0.999425	133839	strain-level	TRUE	TRUE	shared_strain
0614-IMTCDIF-P005-C1-1	1214-IMTCDIF-P006-C2-1	Erysipelatoclostridium_ramosum	0.999052	6331	strain-level	TRUE	TRUE	shared_strain
0614-IMTCDIF-P005-C1-1	1214-IMTCDIF-P008-C2-1	Erysipelatoclostridium_ramosum	0.999211	6338	strain-level	TRUE	TRUE	shared_strain
1214-IMTCDIF-P006-C2-1	1214-IMTCDIF-P008-C2-1	Erysipelatoclostridium_ramosum	0.999248	142292	strain-level	TRUE	TRUE	shared_strain
0216-IMTCDIF-P009-C3-1	0513-IMTCDIF-P002-C3-1	Bacteroides_cellulosilyticus	1	44825	strain-level	TRUE	TRUE	shared_strain
0216-IMTCDIF-P009-C3-1	1116-IMTCDIF-D002-3-3--1	Bacteroides_cellulosilyticus	1	8507	strain-level	TRUE	TRUE	shared_strain
0216-IMTCDIF-P009-C3-1	1215-AUTGI-068H1--1-2--1	Bacteroides_cellulosilyticus	0.991201	9546	strain-level	TRUE	FALSE	other_strain
0513-IMTCDIF-P002-C3-1	1116-IMTCDIF-D002-3-3--1	Bacteroides_cellulosilyticus	1	14413	strain-level	TRUE	TRUE	shared_strain
0513-IMTCDIF-P002-C3-1	1215-AUTGI-068H1--1-2--1	Bacteroides_cellulosilyticus	0.989228	16153	strain-level	TRUE	FALSE	other_strain
1116-IMTCDIF-D002-3-3--1	1215-AUTGI-068H1--1-2--1	Bacteroides_cellulosilyticus	0.989383	3014	species-level	FALSE	FALSE	same_species
0114-IMTCDIF-P004-C3-1	0115-IMTCDIF-D003-1	Bifidobacterium_pseudocatenulatum	0.994642	41991	strain-level	TRUE	FALSE	other_strain
0114-IMTCDIF-P004-C3-1	0116-AUTGI-565H1--1-2--1	Bifidobacterium_pseudocatenulatum	0.992305	76800	strain-level	TRUE	FALSE	other_strain
0114-IMTCDIF-P004-C3-1	0116-IMTCDIF-P016-C2-1	Bifidobacterium_pseudocatenulatum	0.996909	81533	strain-level	TRUE	FALSE	other_strain
0114-IMTCDIF-P004-C3-1	0216-IMTCDIF-P009-C3-1	Bifidobacterium_pseudocatenulatum	0.993047	80686	strain-level	TRUE	FALSE	other_strain
0114-IMTCDIF-P004-C3-1	0216-IMTCDIF-P017-C2-1	Bifidobacterium_pseudocatenulatum	0.995045	84755	strain-level	TRUE	FALSE	other_strain
0114-IMTCDIF-P004-C3-1	0216-IMTCDIF-P017-C3-1	Bifidobacterium_pseudocatenulatum	0.994487	83981	strain-level	TRUE	FALSE	other_strain
0114-IMTCDIF-P004-C3-1	0216-IMTCDIF-P018-C2-1	Bifidobacterium_pseudocatenulatum	0.996938	83290	strain-level	TRUE	FALSE	other_strain
0114-IMTCDIF-P004-C3-1	0313-IMTUC-P001-C5-1	Bifidobacterium_pseudocatenulatum	0.994503	74589	strain-level	TRUE	FALSE	other_strain
0114-IMTCDIF-P004-C3-1	0315-PSYCH-S1118V032-1	Bifidobacterium_pseudocatenulatum	0.990575	80001	strain-level	TRUE	FALSE	other_strain
0114-IMTCDIF-P004-C3-1	0513-IMTCDIF-P002-C3-1	Bifidobacterium_pseudocatenulatum	0.995234	82047	strain-level	TRUE	FALSE	other_strain
0114-IMTCDIF-P004-C3-1	0616-AUTGI-088H1--1-2--1	Bifidobacterium_pseudocatenulatum	0.99446	76708	strain-level	TRUE	FALSE	other_strain
0114-IMTCDIF-P004-C3-1	0616-AUTGI-088H1--2-2--1	Bifidobacterium_pseudocatenulatum	0.994308	76596	strain-level	TRUE	FALSE	other_strain
0114-IMTCDIF-P004-C3-1	0915-IMTCDIF-D003-1	Bifidobacterium_pseudocatenulatum	0.993893	68441	strain-level	TRUE	FALSE	other_strain
0114-IMTCDIF-P004-C3-1	1113-IMTCDIF-P004-C2-1	Bifidobacterium_pseudocatenulatum	0.999988	81131	strain-level	TRUE	TRUE	shared_strain
0114-IMTCDIF-P004-C3-1	1115-IMTCDIF-D003-1	Bifidobacterium_pseudocatenulatum	0.993858	18235	strain-level	TRUE	FALSE	other_strain
0114-IMTCDIF-P004-C3-1	1116-IMTCDIF-D002-3-3--1	Bifidobacterium_pseudocatenulatum	0.992456	73699	strain-level	TRUE	FALSE	other_strain
0114-IMTCDIF-P004-C3-1	1116-IMTCDIF-D003-1	Bifidobacterium_pseudocatenulatum	0.995102	77379	strain-level	TRUE	FALSE	other_strain
0114-IMTCDIF-P004-C3-1	1215-AUTGI-068H1--1-2--1	Bifidobacterium_pseudocatenulatum	0.993682	76292	strain-level	TRUE	FALSE	other_strain
0114-IMTCDIF-P004-C3-1	1216-AUTGI-809H1--1-2--1	Bifidobacterium_pseudocatenulatum	0.992812	72065	strain-level	TRUE	FALSE	other_strain
0114-IMTCDIF-P004-C3-1	1216-AUTGI-816H1--1-2--1	Bifidobacterium_pseudocatenulatum	0.992458	67750	strain-level	TRUE	FALSE	other_strain
0115-IMTCDIF-D003-1	0116-AUTGI-565H1--1-2--1	Bifidobacterium_pseudocatenulatum	0.993072	44891	strain-level	TRUE	FALSE	other_strain
0115-IMTCDIF-D003-1	0116-IMTCDIF-P016-C2-1	Bifidobacterium_pseudocatenulatum	1	46044	strain-level	TRUE	TRUE	shared_strain
0115-IMTCDIF-D003-1	0216-IMTCDIF-P009-C3-1	Bifidobacterium_pseudocatenulatum	0.993572	44492	strain-level	TRUE	FALSE	other_strain
0115-IMTCDIF-D003-1	0216-IMTCDIF-P017-C2-1	Bifidobacterium_pseudocatenulatum	1	46091	strain-level	TRUE	TRUE	shared_strain
0115-IMTCDIF-D003-1	0216-IMTCDIF-P017-C3-1	Bifidobacterium_pseudocatenulatum	0.999978	46091	strain-level	TRUE	TRUE	shared_strain
0115-IMTCDIF-D003-1	0216-IMTCDIF-P018-C2-1	Bifidobacterium_pseudocatenulatum	1	46116	strain-level	TRUE	TRUE	shared_strain
0115-IMTCDIF-D003-1	0313-IMTUC-P001-C5-1	Bifidobacterium_pseudocatenulatum	0.995025	43615	strain-level	TRUE	FALSE	other_strain
0115-IMTCDIF-D003-1	0315-PSYCH-S1118V032-1	Bifidobacterium_pseudocatenulatum	0.991092	45802	strain-level	TRUE	FALSE	other_strain
0115-IMTCDIF-D003-1	0513-IMTCDIF-P002-C3-1	Bifidobacterium_pseudocatenulatum	0.99558	45018	strain-level	TRUE	FALSE	other_strain
0115-IMTCDIF-D003-1	0616-AUTGI-088H1--1-2--1	Bifidobacterium_pseudocatenulatum	0.995121	43660	strain-level	TRUE	FALSE	other_strain
0115-IMTCDIF-D003-1	0616-AUTGI-088H1--2-2--1	Bifidobacterium_pseudocatenulatum	0.995175	43522	strain-level	TRUE	FALSE	other_strain
0115-IMTCDIF-D003-1	0915-IMTCDIF-D003-1	Bifidobacterium_pseudocatenulatum	0.999953	42712	strain-level	TRUE	TRUE	shared_strain
0115-IMTCDIF-D003-1	1113-IMTCDIF-P004-C2-1	Bifidobacterium_pseudocatenulatum	0.994847	41334	strain-level	TRUE	FALSE	other_strain
0115-IMTCDIF-D003-1	1115-IMTCDIF-D003-1	Bifidobacterium_pseudocatenulatum	0.993887	10633	strain-level	TRUE	FALSE	other_strain
0115-IMTCDIF-D003-1	1116-IMTCDIF-D002-3-3--1	Bifidobacterium_pseudocatenulatum	0.992679	43576	strain-level	TRUE	FALSE	other_strain
0115-IMTCDIF-D003-1	1116-IMTCDIF-D003-1	Bifidobacterium_pseudocatenulatum	0.997672	45111	strain-level	TRUE	FALSE	other_strain
0115-IMTCDIF-D003-1	1215-AUTGI-068H1--1-2--1	Bifidobacterium_pseudocatenulatum	0.99293	44981	strain-level	TRUE	FALSE	other_strain
0115-IMTCDIF-D003-1	1216-AUTGI-809H1--1-2--1	Bifidobacterium_pseudocatenulatum	0.993065	42971	strain-level	TRUE	FALSE	other_strain
0115-IMTCDIF-D003-1	1216-AUTGI-816H1--1-2--1	Bifidobacterium_pseudocatenulatum	0.992288	39291	strain-level	TRUE	FALSE	other_strain
0116-AUTGI-565H1--1-2--1	0116-IMTCDIF-P016-C2-1	Bifidobacterium_pseudocatenulatum	0.996524	86312	strain-level	TRUE	FALSE	other_strain
0116-AUTGI-565H1--1-2--1	0216-IMTCDIF-P009-C3-1	Bifidobacterium_pseudocatenulatum	0.993366	82458	strain-level	TRUE	FALSE	other_strain
0116-AUTGI-565H1--1-2--1	0216-IMTCDIF-P017-C2-1	Bifidobacterium_pseudocatenulatum	0.992686	83679	strain-level	TRUE	FALSE	other_strain
0116-AUTGI-565H1--1-2--1	0216-IMTCDIF-P017-C3-1	Bifidobacterium_pseudocatenulatum	0.992338	83397	strain-level	TRUE	FALSE	other_strain
0116-AUTGI-565H1--1-2--1	0216-IMTCDIF-P018-C2-1	Bifidobacterium_pseudocatenulatum	0.996028	83839	strain-level	TRUE	FALSE	other_strain
0116-AUTGI-565H1--1-2--1	0313-IMTUC-P001-C5-1	Bifidobacterium_pseudocatenulatum	0.995506	78554	strain-level	TRUE	FALSE	other_strain
0116-AUTGI-565H1--1-2--1	0315-PSYCH-S1118V032-1	Bifidobacterium_pseudocatenulatum	0.991314	84960	strain-level	TRUE	FALSE	other_strain
0116-AUTGI-565H1--1-2--1	0513-IMTCDIF-P002-C3-1	Bifidobacterium_pseudocatenulatum	0.996171	84627	strain-level	TRUE	FALSE	other_strain
0116-AUTGI-565H1--1-2--1	0616-AUTGI-088H1--1-2--1	Bifidobacterium_pseudocatenulatum	0.996104	84448	strain-level	TRUE	FALSE	other_strain
0116-AUTGI-565H1--1-2--1	0616-AUTGI-088H1--2-2--1	Bifidobacterium_pseudocatenulatum	0.995934	84368	strain-level	TRUE	FALSE	other_strain
0116-AUTGI-565H1--1-2--1	0915-IMTCDIF-D003-1	Bifidobacterium_pseudocatenulatum	0.992508	71411	strain-level	TRUE	FALSE	other_strain
0116-AUTGI-565H1--1-2--1	1113-IMTCDIF-P004-C2-1	Bifidobacterium_pseudocatenulatum	0.992488	73884	strain-level	TRUE	FALSE	other_strain
0116-AUTGI-565H1--1-2--1	1115-IMTCDIF-D003-1	Bifidobacterium_pseudocatenulatum	0.993986	18457	strain-level	TRUE	FALSE	other_strain
0116-AUTGI-565H1--1-2--1	1116-IMTCDIF-D002-3-3--1	Bifidobacterium_pseudocatenulatum	0.993013	78580	strain-level	TRUE	FALSE	other_strain
0116-AUTGI-565H1--1-2--1	1116-IMTCDIF-D003-1	Bifidobacterium_pseudocatenulatum	0.995866	83946	strain-level	TRUE	FALSE	other_strain
0116-AUTGI-565H1--1-2--1	1215-AUTGI-068H1--1-2--1	Bifidobacterium_pseudocatenulatum	0.994182	80787	strain-level	TRUE	FALSE	other_strain
0116-AUTGI-565H1--1-2--1	1216-AUTGI-809H1--1-2--1	Bifidobacterium_pseudocatenulatum	0.994922	77591	strain-level	TRUE	FALSE	other_strain
0116-AUTGI-565H1--1-2--1	1216-AUTGI-816H1--1-2--1	Bifidobacterium_pseudocatenulatum	0.994353	72254	strain-level	TRUE	FALSE	other_strain
0116-IMTCDIF-P016-C2-1	0216-IMTCDIF-P009-C3-1	Bifidobacterium_pseudocatenulatum	0.99673	84410	strain-level	TRUE	FALSE	other_strain
0116-IMTCDIF-P016-C2-1	0216-IMTCDIF-P017-C2-1	Bifidobacterium_pseudocatenulatum	0.999932	88547	strain-level	TRUE	TRUE	shared_strain
0116-IMTCDIF-P016-C2-1	0216-IMTCDIF-P017-C3-1	Bifidobacterium_pseudocatenulatum	0.999932	88248	strain-level	TRUE	TRUE	shared_strain
0116-IMTCDIF-P016-C2-1	0216-IMTCDIF-P018-C2-1	Bifidobacterium_pseudocatenulatum	0.999966	89416	strain-level	TRUE	TRUE	shared_strain
0116-IMTCDIF-P016-C2-1	0313-IMTUC-P001-C5-1	Bifidobacterium_pseudocatenulatum	0.997539	82489	strain-level	TRUE	FALSE	other_strain
0116-IMTCDIF-P016-C2-1	0315-PSYCH-S1118V032-1	Bifidobacterium_pseudocatenulatum	0.994004	95734	strain-level	TRUE	FALSE	other_strain
0116-IMTCDIF-P016-C2-1	0513-IMTCDIF-P002-C3-1	Bifidobacterium_pseudocatenulatum	0.998335	89488	strain-level	TRUE	FALSE	other_strain
0116-IMTCDIF-P016-C2-1	0616-AUTGI-088H1--1-2--1	Bifidobacterium_pseudocatenulatum	0.997704	88832	strain-level	TRUE	FALSE	other_strain
0116-IMTCDIF-P016-C2-1	0616-AUTGI-088H1--2-2--1	Bifidobacterium_pseudocatenulatum	0.997566	88736	strain-level	TRUE	FALSE	other_strain
0116-IMTCDIF-P016-C2-1	0915-IMTCDIF-D003-1	Bifidobacterium_pseudocatenulatum	0.999946	74265	strain-level	TRUE	TRUE	shared_strain
0116-IMTCDIF-P016-C2-1	1113-IMTCDIF-P004-C2-1	Bifidobacterium_pseudocatenulatum	0.997057	78139	strain-level	TRUE	FALSE	other_strain
0116-IMTCDIF-P016-C2-1	1115-IMTCDIF-D003-1	Bifidobacterium_pseudocatenulatum	1	20199	strain-level	TRUE	TRUE	shared_strain
0116-IMTCDIF-P016-C2-1	1116-IMTCDIF-D002-3-3--1	Bifidobacterium_pseudocatenulatum	0.996033	80152	strain-level	TRUE	FALSE	other_strain
0116-IMTCDIF-P016-C2-1	1116-IMTCDIF-D003-1	Bifidobacterium_pseudocatenulatum	0.999989	92625	strain-level	TRUE	TRUE	shared_strain
0116-IMTCDIF-P016-C2-1	1215-AUTGI-068H1--1-2--1	Bifidobacterium_pseudocatenulatum	0.996349	90376	strain-level	TRUE	FALSE	other_strain
0116-IMTCDIF-P016-C2-1	1216-AUTGI-809H1--1-2--1	Bifidobacterium_pseudocatenulatum	0.996644	78958	strain-level	TRUE	FALSE	other_strain
0116-IMTCDIF-P016-C2-1	1216-AUTGI-816H1--1-2--1	Bifidobacterium_pseudocatenulatum	0.996374	78590	strain-level	TRUE	FALSE	other_strain
0216-IMTCDIF-P009-C3-1	0216-IMTCDIF-P017-C2-1	Bifidobacterium_pseudocatenulatum	0.993373	87671	strain-level	TRUE	FALSE	other_strain
0216-IMTCDIF-P009-C3-1	0216-IMTCDIF-P017-C3-1	Bifidobacterium_pseudocatenulatum	0.993344	86845	strain-level	TRUE	FALSE	other_strain
0216-IMTCDIF-P009-C3-1	0216-IMTCDIF-P018-C2-1	Bifidobacterium_pseudocatenulatum	0.99653	86179	strain-level	TRUE	FALSE	other_strain
0216-IMTCDIF-P009-C3-1	0313-IMTUC-P001-C5-1	Bifidobacterium_pseudocatenulatum	0.99829	83610	strain-level	TRUE	FALSE	other_strain
0216-IMTCDIF-P009-C3-1	0315-PSYCH-S1118V032-1	Bifidobacterium_pseudocatenulatum	0.991455	84261	strain-level	TRUE	FALSE	other_strain
0216-IMTCDIF-P009-C3-1	0513-IMTCDIF-P002-C3-1	Bifidobacterium_pseudocatenulatum	1	91789	strain-level	TRUE	TRUE	shared_strain
0216-IMTCDIF-P009-C3-1	0616-AUTGI-088H1--1-2--1	Bifidobacterium_pseudocatenulatum	0.996455	82374	strain-level	TRUE	FALSE	other_strain
0216-IMTCDIF-P009-C3-1	0616-AUTGI-088H1--2-2--1	Bifidobacterium_pseudocatenulatum	0.996281	82286	strain-level	TRUE	FALSE	other_strain
0216-IMTCDIF-P009-C3-1	0915-IMTCDIF-D003-1	Bifidobacterium_pseudocatenulatum	0.993417	70940	strain-level	TRUE	FALSE	other_strain
0216-IMTCDIF-P009-C3-1	1113-IMTCDIF-P004-C2-1	Bifidobacterium_pseudocatenulatum	0.993175	77511	strain-level	TRUE	FALSE	other_strain
0216-IMTCDIF-P009-C3-1	1115-IMTCDIF-D003-1	Bifidobacterium_pseudocatenulatum	0.995385	18201	strain-level	TRUE	FALSE	other_strain
0216-IMTCDIF-P009-C3-1	1116-IMTCDIF-D002-3-3--1	Bifidobacterium_pseudocatenulatum	0.999763	80235	strain-level	TRUE	TRUE	shared_strain
0216-IMTCDIF-P009-C3-1	1116-IMTCDIF-D003-1	Bifidobacterium_pseudocatenulatum	0.995913	81975	strain-level	TRUE	FALSE	other_strain
0216-IMTCDIF-P009-C3-1	1215-AUTGI-068H1--1-2--1	Bifidobacterium_pseudocatenulatum	0.994682	79540	strain-level	TRUE	FALSE	other_strain
0216-IMTCDIF-P009-C3-1	1216-AUTGI-809H1--1-2--1	Bifidobacterium_pseudocatenulatum	0.994678	77785	strain-level	TRUE	FALSE	other_strain
0216-IMTCDIF-P009-C3-1	1216-AUTGI-816H1--1-2--1	Bifidobacterium_pseudocatenulatum	0.993641	73438	strain-level	TRUE	FALSE	other_strain
0216-IMTCDIF-P017-C2-1	0216-IMTCDIF-P017-C3-1	Bifidobacterium_pseudocatenulatum	0.999978	91214	strain-level	TRUE	TRUE	shared_strain
0216-IMTCDIF-P017-C2-1	0216-IMTCDIF-P018-C2-1	Bifidobacterium_pseudocatenulatum	0.999923	90478	strain-level	TRUE	TRUE	shared_strain
0216-IMTCDIF-P017-C2-1	0313-IMTUC-P001-C5-1	Bifidobacterium_pseudocatenulatum	0.994611	81458	strain-level	TRUE	FALSE	other_strain
0216-IMTCDIF-P017-C2-1	0315-PSYCH-S1118V032-1	Bifidobacterium_pseudocatenulatum	0.991449	87122	strain-level	TRUE	FALSE	other_strain
0216-IMTCDIF-P017-C2-1	0513-IMTCDIF-P002-C3-1	Bifidobacterium_pseudocatenulatum	0.995438	89215	strain-level	TRUE	FALSE	other_strain
0216-IMTCDIF-P017-C2-1	0616-AUTGI-088H1--1-2--1	Bifidobacterium_pseudocatenulatum	0.995049	83819	strain-level	TRUE	FALSE	other_strain
0216-IMTCDIF-P017-C2-1	0616-AUTGI-088H1--2-2--1	Bifidobacterium_pseudocatenulatum	0.994936	83724	strain-level	TRUE	FALSE	other_strain
0216-IMTCDIF-P017-C2-1	0915-IMTCDIF-D003-1	Bifidobacterium_pseudocatenulatum	0.999987	74386	strain-level	TRUE	TRUE	shared_strain
0216-IMTCDIF-P017-C2-1	1113-IMTCDIF-P004-C2-1	Bifidobacterium_pseudocatenulatum	0.995136	81206	strain-level	TRUE	FALSE	other_strain
0216-IMTCDIF-P017-C2-1	1115-IMTCDIF-D003-1	Bifidobacterium_pseudocatenulatum	0.99565	18392	strain-level	TRUE	FALSE	other_strain
0216-IMTCDIF-P017-C2-1	1116-IMTCDIF-D002-3-3--1	Bifidobacterium_pseudocatenulatum	0.992979	80333	strain-level	TRUE	FALSE	other_strain
0216-IMTCDIF-P017-C2-1	1116-IMTCDIF-D003-1	Bifidobacterium_pseudocatenulatum	0.997367	83930	strain-level	TRUE	FALSE	other_strain
0216-IMTCDIF-P017-C2-1	1215-AUTGI-068H1--1-2--1	Bifidobacterium_pseudocatenulatum	0.993408	83439	strain-level	TRUE	FALSE	other_strain
0216-IMTCDIF-P017-C2-1	1216-AUTGI-809H1--1-2--1	Bifidobacterium_pseudocatenulatum	0.993082	78350	strain-level	TRUE	FALSE	other_strain
0216-IMTCDIF-P017-C2-1	1216-AUTGI-816H1--1-2--1	Bifidobacterium_pseudocatenulatum	0.992412	73933	strain-level	TRUE	FALSE	other_strain
0216-IMTCDIF-P017-C3-1	0216-IMTCDIF-P018-C2-1	Bifidobacterium_pseudocatenulatum	0.999856	90085	strain-level	TRUE	TRUE	shared_strain
0216-IMTCDIF-P017-C3-1	0313-IMTUC-P001-C5-1	Bifidobacterium_pseudocatenulatum	0.994602	80956	strain-level	TRUE	FALSE	other_strain
0216-IMTCDIF-P017-C3-1	0315-PSYCH-S1118V032-1	Bifidobacterium_pseudocatenulatum	0.991304	86711	strain-level	TRUE	FALSE	other_strain
0216-IMTCDIF-P017-C3-1	0513-IMTCDIF-P002-C3-1	Bifidobacterium_pseudocatenulatum	0.995484	88347	strain-level	TRUE	FALSE	other_strain
0216-IMTCDIF-P017-C3-1	0616-AUTGI-088H1--1-2--1	Bifidobacterium_pseudocatenulatum	0.994814	83490	strain-level	TRUE	FALSE	other_strain
0216-IMTCDIF-P017-C3-1	0616-AUTGI-088H1--2-2--1	Bifidobacterium_pseudocatenulatum	0.994688	83391	strain-level	TRUE	FALSE	other_strain
0216-IMTCDIF-P017-C3-1	0915-IMTCDIF-D003-1	Bifidobacterium_pseudocatenulatum	0.999987	74386	strain-level	TRUE	TRUE	shared_strain
0216-IMTCDIF-P017-C3-1	1113-IMTCDIF-P004-C2-1	Bifidobacterium_pseudocatenulatum	0.994671	80498	strain-level	TRUE	FALSE	other_strain
0216-IMTCDIF-P017-C3-1	1115-IMTCDIF-D003-1	Bifidobacterium_pseudocatenulatum	0.995052	18392	strain-level	TRUE	FALSE	other_strain
0216-IMTCDIF-P017-C3-1	1116-IMTCDIF-D002-3-3--1	Bifidobacterium_pseudocatenulatum	0.992657	80217	strain-level	TRUE	FALSE	other_strain
0216-IMTCDIF-P017-C3-1	1116-IMTCDIF-D003-1	Bifidobacterium_pseudocatenulatum	0.99723	83740	strain-level	TRUE	FALSE	other_strain
0216-IMTCDIF-P017-C3-1	1215-AUTGI-068H1--1-2--1	Bifidobacterium_pseudocatenulatum	0.993068	83093	strain-level	TRUE	FALSE	other_strain
0216-IMTCDIF-P017-C3-1	1216-AUTGI-809H1--1-2--1	Bifidobacterium_pseudocatenulatum	0.992822	78154	strain-level	TRUE	FALSE	other_strain
0216-IMTCDIF-P017-C3-1	1216-AUTGI-816H1--1-2--1	Bifidobacterium_pseudocatenulatum	0.99227	73352	strain-level	TRUE	FALSE	other_strain
0216-IMTCDIF-P018-C2-1	0313-IMTUC-P001-C5-1	Bifidobacterium_pseudocatenulatum	0.997952	81045	strain-level	TRUE	FALSE	other_strain
0216-IMTCDIF-P018-C2-1	0315-PSYCH-S1118V032-1	Bifidobacterium_pseudocatenulatum	0.994385	87794	strain-level	TRUE	FALSE	other_strain
0216-IMTCDIF-P018-C2-1	0513-IMTCDIF-P002-C3-1	Bifidobacterium_pseudocatenulatum	0.998356	88195	strain-level	TRUE	FALSE	other_strain
0216-IMTCDIF-P018-C2-1	0616-AUTGI-088H1--1-2--1	Bifidobacterium_pseudocatenulatum	0.997992	84651	strain-level	TRUE	FALSE	other_strain
0216-IMTCDIF-P018-C2-1	0616-AUTGI-088H1--2-2--1	Bifidobacterium_pseudocatenulatum	0.997823	84516	strain-level	TRUE	FALSE	other_strain
0216-IMTCDIF-P018-C2-1	0915-IMTCDIF-D003-1	Bifidobacterium_pseudocatenulatum	1	74386	strain-level	TRUE	TRUE	shared_strain
0216-IMTCDIF-P018-C2-1	1113-IMTCDIF-P004-C2-1	Bifidobacterium_pseudocatenulatum	0.997079	79755	strain-level	TRUE	FALSE	other_strain
0216-IMTCDIF-P018-C2-1	1115-IMTCDIF-D003-1	Bifidobacterium_pseudocatenulatum	0.997813	18747	strain-level	TRUE	FALSE	other_strain
0216-IMTCDIF-P018-C2-1	1116-IMTCDIF-D002-3-3--1	Bifidobacterium_pseudocatenulatum	0.996007	80399	strain-level	TRUE	FALSE	other_strain
0216-IMTCDIF-P018-C2-1	1116-IMTCDIF-D003-1	Bifidobacterium_pseudocatenulatum	0.998808	84704	strain-level	TRUE	FALSE	other_strain
0216-IMTCDIF-P018-C2-1	1215-AUTGI-068H1--1-2--1	Bifidobacterium_pseudocatenulatum	0.996449	84192	strain-level	TRUE	FALSE	other_strain
0216-IMTCDIF-P018-C2-1	1216-AUTGI-809H1--1-2--1	Bifidobacterium_pseudocatenulatum	0.9963	78384	strain-level	TRUE	FALSE	other_strain
0216-IMTCDIF-P018-C2-1	1216-AUTGI-816H1--1-2--1	Bifidobacterium_pseudocatenulatum	0.996082	73246	strain-level	TRUE	FALSE	other_strain
0313-IMTUC-P001-C5-1	0315-PSYCH-S1118V032-1	Bifidobacterium_pseudocatenulatum	0.992769	82283	strain-level	TRUE	FALSE	other_strain
0313-IMTUC-P001-C5-1	0513-IMTCDIF-P002-C3-1	Bifidobacterium_pseudocatenulatum	0.999977	87856	strain-level	TRUE	TRUE	shared_strain
0313-IMTUC-P001-C5-1	0616-AUTGI-088H1--1-2--1	Bifidobacterium_pseudocatenulatum	0.997622	80310	strain-level	TRUE	FALSE	other_strain
0313-IMTUC-P001-C5-1	0616-AUTGI-088H1--2-2--1	Bifidobacterium_pseudocatenulatum	0.997545	80254	strain-level	TRUE	FALSE	other_strain
0313-IMTUC-P001-C5-1	0915-IMTCDIF-D003-1	Bifidobacterium_pseudocatenulatum	0.994801	68096	strain-level	TRUE	FALSE	other_strain
0313-IMTUC-P001-C5-1	1113-IMTCDIF-P004-C2-1	Bifidobacterium_pseudocatenulatum	0.994658	72257	strain-level	TRUE	FALSE	other_strain
0313-IMTUC-P001-C5-1	1115-IMTCDIF-D003-1	Bifidobacterium_pseudocatenulatum	0.996759	18819	strain-level	TRUE	FALSE	other_strain
0313-IMTUC-P001-C5-1	1116-IMTCDIF-D002-3-3--1	Bifidobacterium_pseudocatenulatum	0.998159	75521	strain-level	TRUE	FALSE	other_strain
0313-IMTUC-P001-C5-1	1116-IMTCDIF-D003-1	Bifidobacterium_pseudocatenulatum	0.996861	80926	strain-level	TRUE	FALSE	other_strain
0313-IMTUC-P001-C5-1	1215-AUTGI-068H1--1-2--1	Bifidobacterium_pseudocatenulatum	0.996379	80925	strain-level	TRUE	FALSE	other_strain
0313-IMTUC-P001-C5-1	1216-AUTGI-809H1--1-2--1	Bifidobacterium_pseudocatenulatum	0.996836	76175	strain-level	TRUE	FALSE	other_strain
0313-IMTUC-P001-C5-1	1216-AUTGI-816H1--1-2--1	Bifidobacterium_pseudocatenulatum	0.995364	72900	strain-level	TRUE	FALSE	other_strain
0315-PSYCH-S1118V032-1	0513-IMTCDIF-P002-C3-1	Bifidobacterium_pseudocatenulatum	0.993361	89314	strain-level	TRUE	FALSE	other_strain
0315-PSYCH-S1118V032-1	0616-AUTGI-088H1--1-2--1	Bifidobacterium_pseudocatenulatum	0.994227	87649	strain-level	TRUE	FALSE	other_strain
0315-PSYCH-S1118V032-1	0616-AUTGI-088H1--2-2--1	Bifidobacterium_pseudocatenulatum	0.99426	87638	strain-level	TRUE	FALSE	other_strain
0315-PSYCH-S1118V032-1	0915-IMTCDIF-D003-1	Bifidobacterium_pseudocatenulatum	0.991875	73844	strain-level	TRUE	FALSE	other_strain
0315-PSYCH-S1118V032-1	1113-IMTCDIF-P004-C2-1	Bifidobacterium_pseudocatenulatum	0.990953	76823	strain-level	TRUE	FALSE	other_strain
0315-PSYCH-S1118V032-1	1115-IMTCDIF-D003-1	Bifidobacterium_pseudocatenulatum	0.993074	19780	strain-level	TRUE	FALSE	other_strain
0315-PSYCH-S1118V032-1	1116-IMTCDIF-D002-3-3--1	Bifidobacterium_pseudocatenulatum	0.990853	78826	strain-level	TRUE	FALSE	other_strain
0315-PSYCH-S1118V032-1	1116-IMTCDIF-D003-1	Bifidobacterium_pseudocatenulatum	0.993258	91070	strain-level	TRUE	FALSE	other_strain
0315-PSYCH-S1118V032-1	1215-AUTGI-068H1--1-2--1	Bifidobacterium_pseudocatenulatum	0.991057	88896	strain-level	TRUE	FALSE	other_strain
0315-PSYCH-S1118V032-1	1216-AUTGI-809H1--1-2--1	Bifidobacterium_pseudocatenulatum	0.991473	78101	strain-level	TRUE	FALSE	other_strain
0315-PSYCH-S1118V032-1	1216-AUTGI-816H1--1-2--1	Bifidobacterium_pseudocatenulatum	0.991505	77926	strain-level	TRUE	FALSE	other_strain
0513-IMTCDIF-P002-C3-1	0616-AUTGI-088H1--1-2--1	Bifidobacterium_pseudocatenulatum	0.998098	87299	strain-level	TRUE	FALSE	other_strain
0513-IMTCDIF-P002-C3-1	0616-AUTGI-088H1--2-2--1	Bifidobacterium_pseudocatenulatum	0.997971	87249	strain-level	TRUE	FALSE	other_strain
0513-IMTCDIF-P002-C3-1	0915-IMTCDIF-D003-1	Bifidobacterium_pseudocatenulatum	0.995825	71848	strain-level	TRUE	FALSE	other_strain
0513-IMTCDIF-P002-C3-1	1113-IMTCDIF-P004-C2-1	Bifidobacterium_pseudocatenulatum	0.995354	78562	strain-level	TRUE	FALSE	other_strain
0513-IMTCDIF-P002-C3-1	1115-IMTCDIF-D003-1	Bifidobacterium_pseudocatenulatum	0.997206	19327	strain-level	TRUE	FALSE	other_strain
0513-IMTCDIF-P002-C3-1	1116-IMTCDIF-D002-3-3--1	Bifidobacterium_pseudocatenulatum	0.999975	80399	strain-level	TRUE	TRUE	shared_strain
0513-IMTCDIF-P002-C3-1	1116-IMTCDIF-D003-1	Bifidobacterium_pseudocatenulatum	0.997793	86559	strain-level	TRUE	FALSE	other_strain
0513-IMTCDIF-P002-C3-1	1215-AUTGI-068H1--1-2--1	Bifidobacterium_pseudocatenulatum	0.99722	84542	strain-level	TRUE	FALSE	other_strain
0513-IMTCDIF-P002-C3-1	1216-AUTGI-809H1--1-2--1	Bifidobacterium_pseudocatenulatum	0.997227	79708	strain-level	TRUE	FALSE	other_strain
0513-IMTCDIF-P002-C3-1	1216-AUTGI-816H1--1-2--1	Bifidobacterium_pseudocatenulatum	0.995959	77695	strain-level	TRUE	FALSE	other_strain
0616-AUTGI-088H1--1-2--1	0616-AUTGI-088H1--2-2--1	Bifidobacterium_pseudocatenulatum	0.999978	89180	strain-level	TRUE	TRUE	shared_strain
0616-AUTGI-088H1--1-2--1	0915-IMTCDIF-D003-1	Bifidobacterium_pseudocatenulatum	0.995279	69902	strain-level	TRUE	FALSE	other_strain
0616-AUTGI-088H1--1-2--1	1113-IMTCDIF-P004-C2-1	Bifidobacterium_pseudocatenulatum	0.994719	73469	strain-level	TRUE	FALSE	other_strain
0616-AUTGI-088H1--1-2--1	1115-IMTCDIF-D003-1	Bifidobacterium_pseudocatenulatum	0.996572	19252	strain-level	TRUE	FALSE	other_strain
0616-AUTGI-088H1--1-2--1	1116-IMTCDIF-D002-3-3--1	Bifidobacterium_pseudocatenulatum	0.996019	78127	strain-level	TRUE	FALSE	other_strain
0616-AUTGI-088H1--1-2--1	1116-IMTCDIF-D003-1	Bifidobacterium_pseudocatenulatum	0.997271	86098	strain-level	TRUE	FALSE	other_strain
0616-AUTGI-088H1--1-2--1	1215-AUTGI-068H1--1-2--1	Bifidobacterium_pseudocatenulatum	0.996308	82343	strain-level	TRUE	FALSE	other_strain
0616-AUTGI-088H1--1-2--1	1216-AUTGI-809H1--1-2--1	Bifidobacterium_pseudocatenulatum	0.997019	77150	strain-level	TRUE	FALSE	other_strain
0616-AUTGI-088H1--1-2--1	1216-AUTGI-816H1--1-2--1	Bifidobacterium_pseudocatenulatum	0.996911	75758	strain-level	TRUE	FALSE	other_strain
0616-AUTGI-088H1--2-2--1	0915-IMTCDIF-D003-1	Bifidobacterium_pseudocatenulatum	0.995198	69765	strain-level	TRUE	FALSE	other_strain
0616-AUTGI-088H1--2-2--1	1113-IMTCDIF-P004-C2-1	Bifidobacterium_pseudocatenulatum	0.994586	73328	strain-level	TRUE	FALSE	other_strain
0616-AUTGI-088H1--2-2--1	1115-IMTCDIF-D003-1	Bifidobacterium_pseudocatenulatum	0.996507	19182	strain-level	TRUE	FALSE	other_strain
0616-AUTGI-088H1--2-2--1	1116-IMTCDIF-D002-3-3--1	Bifidobacterium_pseudocatenulatum	0.9958	78095	strain-level	TRUE	FALSE	other_strain
0616-AUTGI-088H1--2-2--1	1116-IMTCDIF-D003-1	Bifidobacterium_pseudocatenulatum	0.997106	86046	strain-level	TRUE	FALSE	other_strain
0616-AUTGI-088H1--2-2--1	1215-AUTGI-068H1--1-2--1	Bifidobacterium_pseudocatenulatum	0.996107	82190	strain-level	TRUE	FALSE	other_strain
0616-AUTGI-088H1--2-2--1	1216-AUTGI-809H1--1-2--1	Bifidobacterium_pseudocatenulatum	0.99702	77180	strain-level	TRUE	FALSE	other_strain
0616-AUTGI-088H1--2-2--1	1216-AUTGI-816H1--1-2--1	Bifidobacterium_pseudocatenulatum	0.996883	75725	strain-level	TRUE	FALSE	other_strain
0915-IMTCDIF-D003-1	1113-IMTCDIF-P004-C2-1	Bifidobacterium_pseudocatenulatum	0.994078	66699	strain-level	TRUE	FALSE	other_strain
0915-IMTCDIF-D003-1	1115-IMTCDIF-D003-1	Bifidobacterium_pseudocatenulatum	0.995103	17155	strain-level	TRUE	FALSE	other_strain
0915-IMTCDIF-D003-1	1116-IMTCDIF-D002-3-3--1	Bifidobacterium_pseudocatenulatum	0.992598	69174	strain-level	TRUE	FALSE	other_strain
0915-IMTCDIF-D003-1	1116-IMTCDIF-D003-1	Bifidobacterium_pseudocatenulatum	0.997363	71667	strain-level	TRUE	FALSE	other_strain
0915-IMTCDIF-D003-1	1215-AUTGI-068H1--1-2--1	Bifidobacterium_pseudocatenulatum	0.993149	71372	strain-level	TRUE	FALSE	other_strain
0915-IMTCDIF-D003-1	1216-AUTGI-809H1--1-2--1	Bifidobacterium_pseudocatenulatum	0.993155	67644	strain-level	TRUE	FALSE	other_strain
0915-IMTCDIF-D003-1	1216-AUTGI-816H1--1-2--1	Bifidobacterium_pseudocatenulatum	0.992689	62237	strain-level	TRUE	FALSE	other_strain
1113-IMTCDIF-P004-C2-1	1115-IMTCDIF-D003-1	Bifidobacterium_pseudocatenulatum	0.993855	17902	strain-level	TRUE	FALSE	other_strain
1113-IMTCDIF-P004-C2-1	1116-IMTCDIF-D002-3-3--1	Bifidobacterium_pseudocatenulatum	0.992568	71316	strain-level	TRUE	FALSE	other_strain
1113-IMTCDIF-P004-C2-1	1116-IMTCDIF-D003-1	Bifidobacterium_pseudocatenulatum	0.995266	74782	strain-level	TRUE	FALSE	other_strain
1113-IMTCDIF-P004-C2-1	1215-AUTGI-068H1--1-2--1	Bifidobacterium_pseudocatenulatum	0.99379	73431	strain-level	TRUE	FALSE	other_strain
1113-IMTCDIF-P004-C2-1	1216-AUTGI-809H1--1-2--1	Bifidobacterium_pseudocatenulatum	0.992994	69940	strain-level	TRUE	FALSE	other_strain
1113-IMTCDIF-P004-C2-1	1216-AUTGI-816H1--1-2--1	Bifidobacterium_pseudocatenulatum	0.992541	66227	strain-level	TRUE	FALSE	other_strain
1115-IMTCDIF-D003-1	1116-IMTCDIF-D002-3-3--1	Bifidobacterium_pseudocatenulatum	0.994952	17632	strain-level	TRUE	FALSE	other_strain
1115-IMTCDIF-D003-1	1116-IMTCDIF-D003-1	Bifidobacterium_pseudocatenulatum	0.99985	19952	strain-level	TRUE	TRUE	shared_strain
1115-IMTCDIF-D003-1	1215-AUTGI-068H1--1-2--1	Bifidobacterium_pseudocatenulatum	0.994033	19441	strain-level	TRUE	FALSE	other_strain
1115-IMTCDIF-D003-1	1216-AUTGI-809H1--1-2--1	Bifidobacterium_pseudocatenulatum	0.994873	17750	strain-level	TRUE	FALSE	other_strain
1115-IMTCDIF-D003-1	1216-AUTGI-816H1--1-2--1	Bifidobacterium_pseudocatenulatum	0.993279	18002	strain-level	TRUE	FALSE	other_strain
1116-IMTCDIF-D002-3-3--1	1116-IMTCDIF-D003-1	Bifidobacterium_pseudocatenulatum	0.995059	78734	strain-level	TRUE	FALSE	other_strain
1116-IMTCDIF-D002-3-3--1	1215-AUTGI-068H1--1-2--1	Bifidobacterium_pseudocatenulatum	0.994087	75593	strain-level	TRUE	FALSE	other_strain
1116-IMTCDIF-D002-3-3--1	1216-AUTGI-809H1--1-2--1	Bifidobacterium_pseudocatenulatum	0.994354	74917	strain-level	TRUE	FALSE	other_strain
1116-IMTCDIF-D002-3-3--1	1216-AUTGI-816H1--1-2--1	Bifidobacterium_pseudocatenulatum	0.993122	68046	strain-level	TRUE	FALSE	other_strain
1116-IMTCDIF-D003-1	1215-AUTGI-068H1--1-2--1	Bifidobacterium_pseudocatenulatum	0.995573	86070	strain-level	TRUE	FALSE	other_strain
1116-IMTCDIF-D003-1	1216-AUTGI-809H1--1-2--1	Bifidobacterium_pseudocatenulatum	0.996138	77421	strain-level	TRUE	FALSE	other_strain
1116-IMTCDIF-D003-1	1216-AUTGI-816H1--1-2--1	Bifidobacterium_pseudocatenulatum	0.995713	77674	strain-level	TRUE	FALSE	other_strain
1215-AUTGI-068H1--1-2--1	1216-AUTGI-809H1--1-2--1	Bifidobacterium_pseudocatenulatum	0.994198	75494	strain-level	TRUE	FALSE	other_strain
1215-AUTGI-068H1--1-2--1	1216-AUTGI-816H1--1-2--1	Bifidobacterium_pseudocatenulatum	0.994268	73627	strain-level	TRUE	FALSE	other_strain
1216-AUTGI-809H1--1-2--1	1216-AUTGI-816H1--1-2--1	Bifidobacterium_pseudocatenulatum	0.994717	68712	strain-level	TRUE	FALSE	other_strain
0115-IMTCDIF-P008-C3-1	0116-IMTCDIF-P017-C1-1	Escherichia_coli	0.993764	13630	strain-level	TRUE	FALSE	other_strain
0115-IMTCDIF-P008-C3-1	0116-IMTCDIF-P018-C0-1	Escherichia_coli	0.976235	12792	strain-level	TRUE	FALSE	other_strain
0115-IMTCDIF-P008-C3-1	0313-IMTUC-P001-C5-1	Escherichia_coli	0.983235	12049	strain-level	TRUE	FALSE	other_strain
0115-IMTCDIF-P008-C3-1	0415-IMTCDIF-P014-C1-1	Escherichia_coli	0.982449	14016	strain-level	TRUE	FALSE	other_strain
0115-IMTCDIF-P008-C3-1	0516-IMTCDIF-P013-C2-1	Escherichia_coli	0.966197	5532	strain-level	TRUE	FALSE	other_strain
0115-IMTCDIF-P008-C3-1	0614-IMTCDIF-P005-C1-1	Escherichia_coli	0.995023	13662	strain-level	TRUE	FALSE	other_strain
0115-IMTCDIF-P008-C3-1	0813-IMTCDIF-P003-C1-1	Escherichia_coli	0.977768	12999	strain-level	TRUE	FALSE	other_strain
0115-IMTCDIF-P008-C3-1	0915-IMTCDIF-P015-C1-1	Escherichia_coli	0.977342	13152	strain-level	TRUE	FALSE	other_strain
0115-IMTCDIF-P008-C3-1	1214-IMTCDIF-P006-C2-1	Escherichia_coli	0.990457	14042	strain-level	TRUE	FALSE	other_strain
0115-IMTCDIF-P008-C3-1	1214-IMTCDIF-P008-C2-1	Escherichia_coli	0.979384	10332	strain-level	TRUE	FALSE	other_strain
0115-IMTCDIF-P008-C3-1	1215-AUTGI-068H1--1-2--1	Escherichia_coli	0.992963	13216	strain-level	TRUE	FALSE	other_strain
0115-IMTCDIF-P008-C3-1	1216-AUTGI-809H1--1-2--1	Escherichia_coli	0.979634	4321	species-level	FALSE	FALSE	same_species
0115-IMTCDIF-P008-C3-1	1216-AUTGI-816H1--1-2--1	Escherichia_coli	0.992052	13714	strain-level	TRUE	FALSE	other_strain
0116-IMTCDIF-P017-C1-1	0116-IMTCDIF-P018-C0-1	Escherichia_coli	0.981771	16732	strain-level	TRUE	FALSE	other_strain
0116-IMTCDIF-P017-C1-1	0313-IMTUC-P001-C5-1	Escherichia_coli	0.989659	15762	strain-level	TRUE	FALSE	other_strain
0116-IMTCDIF-P017-C1-1	0415-IMTCDIF-P014-C1-1	Escherichia_coli	0.989537	17872	strain-level	TRUE	FALSE	other_strain
0116-IMTCDIF-P017-C1-1	0516-IMTCDIF-P013-C2-1	Escherichia_coli	0.974866	5610	strain-level	TRUE	FALSE	other_strain
0116-IMTCDIF-P017-C1-1	0614-IMTCDIF-P005-C1-1	Escherichia_coli	0.99422	16609	strain-level	TRUE	FALSE	other_strain
0116-IMTCDIF-P017-C1-1	0813-IMTCDIF-P003-C1-1	Escherichia_coli	0.987192	14678	strain-level	TRUE	FALSE	other_strain
0116-IMTCDIF-P017-C1-1	0915-IMTCDIF-P015-C1-1	Escherichia_coli	0.981787	17021	strain-level	TRUE	FALSE	other_strain
0116-IMTCDIF-P017-C1-1	1214-IMTCDIF-P006-C2-1	Escherichia_coli	0.996626	13632	strain-level	TRUE	FALSE	other_strain
0116-IMTCDIF-P017-C1-1	1214-IMTCDIF-P008-C2-1	Escherichia_coli	0.986369	13792	strain-level	TRUE	FALSE	other_strain
0116-IMTCDIF-P017-C1-1	1215-AUTGI-068H1--1-2--1	Escherichia_coli	0.993377	15853	strain-level	TRUE	FALSE	other_strain
0116-IMTCDIF-P017-C1-1	1216-AUTGI-809H1--1-2--1	Escherichia_coli	0.984688	5094	strain-level	TRUE	FALSE	other_strain
0116-IMTCDIF-P017-C1-1	1216-AUTGI-816H1--1-2--1	Escherichia_coli	0.996918	13628	strain-level	TRUE	FALSE	other_strain
0116-IMTCDIF-P018-C0-1	0313-IMTUC-P001-C5-1	Escherichia_coli	0.990739	17277	strain-level	TRUE	FALSE	other_strain
0116-IMTCDIF-P018-C0-1	0415-IMTCDIF-P014-C1-1	Escherichia_coli	0.991428	20531	strain-level	TRUE	FALSE	other_strain
0116-IMTCDIF-P018-C0-1	0516-IMTCDIF-P013-C2-1	Escherichia_coli	0.970304	5893	strain-level	TRUE	FALSE	other_strain
0116-IMTCDIF-P018-C0-1	0614-IMTCDIF-P005-C1-1	Escherichia_coli	0.993326	18281	strain-level	TRUE	FALSE	other_strain
0116-IMTCDIF-P018-C0-1	0813-IMTCDIF-P003-C1-1	Escherichia_coli	0.980331	15659	strain-level	TRUE	FALSE	other_strain
0116-IMTCDIF-P018-C0-1	0915-IMTCDIF-P015-C1-1	Escherichia_coli	0.987056	19314	strain-level	TRUE	FALSE	other_strain
0116-IMTCDIF-P018-C0-1	1214-IMTCDIF-P006-C2-1	Escherichia_coli	0.975045	12783	strain-level	TRUE	FALSE	other_strain
0116-IMTCDIF-P018-C0-1	1214-IMTCDIF-P008-C2-1	Escherichia_coli	0.985353	14679	strain-level	TRUE	FALSE	other_strain
0116-IMTCDIF-P018-C0-1	1215-AUTGI-068H1--1-2--1	Escherichia_coli	0.988411	16826	strain-level	TRUE	FALSE	other_strain
0116-IMTCDIF-P018-C0-1	1216-AUTGI-809H1--1-2--1	Escherichia_coli	0.989544	5356	strain-level	TRUE	FALSE	other_strain
0116-IMTCDIF-P018-C0-1	1216-AUTGI-816H1--1-2--1	Escherichia_coli	0.976268	13231	strain-level	TRUE	FALSE	other_strain
0313-IMTUC-P001-C5-1	0415-IMTCDIF-P014-C1-1	Escherichia_coli	0.995311	18768	strain-level	TRUE	FALSE	other_strain
0313-IMTUC-P001-C5-1	0516-IMTCDIF-P013-C2-1	Escherichia_coli	0.976518	5664	strain-level	TRUE	FALSE	other_strain
0313-IMTUC-P001-C5-1	0614-IMTCDIF-P005-C1-1	Escherichia_coli	0.995155	16099	strain-level	TRUE	FALSE	other_strain
0313-IMTUC-P001-C5-1	0813-IMTCDIF-P003-C1-1	Escherichia_coli	0.990205	14701	strain-level	TRUE	FALSE	other_strain
0313-IMTUC-P001-C5-1	0915-IMTCDIF-P015-C1-1	Escherichia_coli	0.990403	18234	strain-level	TRUE	FALSE	other_strain
0313-IMTUC-P001-C5-1	1214-IMTCDIF-P006-C2-1	Escherichia_coli	0.983224	12041	strain-level	TRUE	FALSE	other_strain
0313-IMTUC-P001-C5-1	1214-IMTCDIF-P008-C2-1	Escherichia_coli	0.992554	13967	strain-level	TRUE	FALSE	other_strain
0313-IMTUC-P001-C5-1	1215-AUTGI-068H1--1-2--1	Escherichia_coli	0.991526	16286	strain-level	TRUE	FALSE	other_strain
0313-IMTUC-P001-C5-1	1216-AUTGI-809H1--1-2--1	Escherichia_coli	0.995341	5795	strain-level	TRUE	FALSE	other_strain
0313-IMTUC-P001-C5-1	1216-AUTGI-816H1--1-2--1	Escherichia_coli	0.983853	12572	strain-level	TRUE	FALSE	other_strain
0415-IMTCDIF-P014-C1-1	0516-IMTCDIF-P013-C2-1	Escherichia_coli	0.977013	5960	strain-level	TRUE	FALSE	other_strain
0415-IMTCDIF-P014-C1-1	0614-IMTCDIF-P005-C1-1	Escherichia_coli	0.994387	19418	strain-level	TRUE	FALSE	other_strain
0415-IMTCDIF-P014-C1-1	0813-IMTCDIF-P003-C1-1	Escherichia_coli	0.989174	16812	strain-level	TRUE	FALSE	other_strain
0415-IMTCDIF-P014-C1-1	0915-IMTCDIF-P015-C1-1	Escherichia_coli	0.996508	21762	strain-level	TRUE	FALSE	other_strain
0415-IMTCDIF-P014-C1-1	1214-IMTCDIF-P006-C2-1	Escherichia_coli	0.982807	14017	strain-level	TRUE	FALSE	other_strain
0415-IMTCDIF-P014-C1-1	1214-IMTCDIF-P008-C2-1	Escherichia_coli	0.993093	15637	strain-level	TRUE	FALSE	other_strain
0415-IMTCDIF-P014-C1-1	1215-AUTGI-068H1--1-2--1	Escherichia_coli	0.996085	18901	strain-level	TRUE	FALSE	other_strain
0415-IMTCDIF-P014-C1-1	1216-AUTGI-809H1--1-2--1	Escherichia_coli	0.992985	6272	strain-level	TRUE	FALSE	other_strain
0415-IMTCDIF-P014-C1-1	1216-AUTGI-816H1--1-2--1	Escherichia_coli	0.983782	14428	strain-level	TRUE	FALSE	other_strain
0516-IMTCDIF-P013-C2-1	0614-IMTCDIF-P005-C1-1	Escherichia_coli	0.97917	5617	strain-level	TRUE	FALSE	other_strain
0516-IMTCDIF-P013-C2-1	0813-IMTCDIF-P003-C1-1	Escherichia_coli	0.971479	5680	strain-level	TRUE	FALSE	other_strain
0516-IMTCDIF-P013-C2-1	0915-IMTCDIF-P015-C1-1	Escherichia_coli	0.969604	5889	strain-level	TRUE	FALSE	other_strain
0516-IMTCDIF-P013-C2-1	1214-IMTCDIF-P006-C2-1	Escherichia_coli	0.967101	5532	strain-level	TRUE	FALSE	other_strain
0516-IMTCDIF-P013-C2-1	1214-IMTCDIF-P008-C2-1	Escherichia_coli	0.972705	4836	species-level	FALSE	FALSE	same_species
0516-IMTCDIF-P013-C2-1	1215-AUTGI-068H1--1-2--1	Escherichia_coli	0.973336	5888	strain-level	TRUE	FALSE	other_strain
0516-IMTCDIF-P013-C2-1	1216-AUTGI-809H1--1-2--1	Escherichia_coli	0.967905	2368	species-level	FALSE	FALSE	same_species
0516-IMTCDIF-P013-C2-1	1216-AUTGI-816H1--1-2--1	Escherichia_coli	0.967275	5531	strain-level	TRUE	FALSE	other_strain
0614-IMTCDIF-P005-C1-1	0813-IMTCDIF-P003-C1-1	Escherichia_coli	0.988559	16520	strain-level	TRUE	FALSE	other_strain
0614-IMTCDIF-P005-C1-1	0915-IMTCDIF-P015-C1-1	Escherichia_coli	0.989932	18275	strain-level	TRUE	FALSE	other_strain
0614-IMTCDIF-P005-C1-1	1214-IMTCDIF-P006-C2-1	Escherichia_coli	0.999707	13663	strain-level	TRUE	TRUE	shared_strain
0614-IMTCDIF-P005-C1-1	1214-IMTCDIF-P008-C2-1	Escherichia_coli	0.99067	13934	strain-level	TRUE	FALSE	other_strain
0614-IMTCDIF-P005-C1-1	1215-AUTGI-068H1--1-2--1	Escherichia_coli	0.994517	16961	strain-level	TRUE	FALSE	other_strain
0614-IMTCDIF-P005-C1-1	1216-AUTGI-809H1--1-2--1	Escherichia_coli	0.994438	5394	strain-level	TRUE	FALSE	other_strain
0614-IMTCDIF-P005-C1-1	1216-AUTGI-816H1--1-2--1	Escherichia_coli	0.997513	14074	strain-level	TRUE	FALSE	other_strain
0813-IMTCDIF-P003-C1-1	0915-IMTCDIF-P015-C1-1	Escherichia_coli	0.980446	16058	strain-level	TRUE	FALSE	other_strain
0813-IMTCDIF-P003-C1-1	1214-IMTCDIF-P006-C2-1	Escherichia_coli	0.978998	12999	strain-level	TRUE	FALSE	other_strain
0813-IMTCDIF-P003-C1-1	1214-IMTCDIF-P008-C2-1	Escherichia_coli	0.989039	12408	strain-level	TRUE	FALSE	other_strain
0813-IMTCDIF-P003-C1-1	1215-AUTGI-068H1--1-2--1	Escherichia_coli	0.986074	15008	strain-level	TRUE	FALSE	other_strain
0813-IMTCDIF-P003-C1-1	1216-AUTGI-809H1--1-2--1	Escherichia_coli	0.984945	5314	strain-level	TRUE	FALSE	other_strain
0813-IMTCDIF-P003-C1-1	1216-AUTGI-816H1--1-2--1	Escherichia_coli	0.979538	13586	strain-level	TRUE	FALSE	other_strain
0915-IMTCDIF-P015-C1-1	1214-IMTCDIF-P006-C2-1	Escherichia_coli	0.97642	13147	strain-level	TRUE	FALSE	other_strain
0915-IMTCDIF-P015-C1-1	1214-IMTCDIF-P008-C2-1	Escherichia_coli	0.986909	15354	strain-level	TRUE	FALSE	other_strain
0915-IMTCDIF-P015-C1-1	1215-AUTGI-068H1--1-2--1	Escherichia_coli	0.994556	18368	strain-level	TRUE	FALSE	other_strain
0915-IMTCDIF-P015-C1-1	1216-AUTGI-809H1--1-2--1	Escherichia_coli	0.990756	6166	strain-level	TRUE	FALSE	other_strain
0915-IMTCDIF-P015-C1-1	1216-AUTGI-816H1--1-2--1	Escherichia_coli	0.976971	13722	strain-level	TRUE	FALSE	other_strain
1214-IMTCDIF-P006-C2-1	1214-IMTCDIF-P008-C2-1	Escherichia_coli	0.980916	10323	strain-level	TRUE	FALSE	other_strain
1214-IMTCDIF-P006-C2-1	1215-AUTGI-068H1--1-2--1	Escherichia_coli	0.995763	13217	strain-level	TRUE	FALSE	other_strain
1214-IMTCDIF-P006-C2-1	1216-AUTGI-809H1--1-2--1	Escherichia_coli	0.980097	4321	species-level	FALSE	FALSE	same_species
1214-IMTCDIF-P006-C2-1	1216-AUTGI-816H1--1-2--1	Escherichia_coli	0.9965	13716	strain-level	TRUE	FALSE	other_strain
1214-IMTCDIF-P008-C2-1	1215-AUTGI-068H1--1-2--1	Escherichia_coli	0.991017	13804	strain-level	TRUE	FALSE	other_strain
1214-IMTCDIF-P008-C2-1	1216-AUTGI-809H1--1-2--1	Escherichia_coli	0.98973	5258	strain-level	TRUE	FALSE	other_strain
1214-IMTCDIF-P008-C2-1	1216-AUTGI-816H1--1-2--1	Escherichia_coli	0.982387	10731	strain-level	TRUE	FALSE	other_strain
1215-AUTGI-068H1--1-2--1	1216-AUTGI-809H1--1-2--1	Escherichia_coli	0.991744	5693	strain-level	TRUE	FALSE	other_strain
1215-AUTGI-068H1--1-2--1	1216-AUTGI-816H1--1-2--1	Escherichia_coli	0.997735	13689	strain-level	TRUE	FALSE	other_strain
1216-AUTGI-809H1--1-2--1	1216-AUTGI-816H1--1-2--1	Escherichia_coli	0.981563	4773	species-level	FALSE	FALSE	same_species
0114-IMTCDIF-P004-C3-1	0116-AUTGI-565H1--1-2--1	Fusicatenibacter_saccharivorans	0.990429	25285	strain-level	TRUE	FALSE	other_strain
0114-IMTCDIF-P004-C3-1	0216-IMTCDIF-P009-C3-1	Fusicatenibacter_saccharivorans	0.988985	27689	strain-level	TRUE	FALSE	other_strain
0114-IMTCDIF-P004-C3-1	0313-IMTUC-P001-C5-1	Fusicatenibacter_saccharivorans	0.988679	27029	strain-level	TRUE	FALSE	other_strain
0114-IMTCDIF-P004-C3-1	0315-PSYCH-S0997V024-1	Fusicatenibacter_saccharivorans	0.996305	26523	strain-level	TRUE	FALSE	other_strain
0114-IMTCDIF-P004-C3-1	0315-PSYCH-S1118V032-1	Fusicatenibacter_saccharivorans	0.987867	24150	strain-level	TRUE	FALSE	other_strain
0114-IMTCDIF-P004-C3-1	0513-IMTCDIF-P002-C3-1	Fusicatenibacter_saccharivorans	0.989089	28136	strain-level	TRUE	FALSE	other_strain
0114-IMTCDIF-P004-C3-1	0616-AUTGI-088H1--1-2--1	Fusicatenibacter_saccharivorans	0.993972	23887	strain-level	TRUE	FALSE	other_strain
0114-IMTCDIF-P004-C3-1	0616-AUTGI-088H1--2-2--1	Fusicatenibacter_saccharivorans	0.993956	23826	strain-level	TRUE	FALSE	other_strain
0114-IMTCDIF-P004-C3-1	0813-IMTCDIF-P003-C1-1	Fusicatenibacter_saccharivorans	0.987591	23853	strain-level	TRUE	FALSE	other_strain
0114-IMTCDIF-P004-C3-1	1116-IMTCDIF-D002-3-3--1	Fusicatenibacter_saccharivorans	0.988703	12835	strain-level	TRUE	FALSE	other_strain
0114-IMTCDIF-P004-C3-1	1215-AUTGI-068H1--1-2--1	Fusicatenibacter_saccharivorans	0.993382	26747	strain-level	TRUE	FALSE	other_strain
0114-IMTCDIF-P004-C3-1	1216-AUTGI-809H1--1-2--1	Fusicatenibacter_saccharivorans	0.993081	25870	strain-level	TRUE	FALSE	other_strain
0114-IMTCDIF-P004-C3-1	1216-AUTGI-816H1--1-2--1	Fusicatenibacter_saccharivorans	0.991407	26183	strain-level	TRUE	FALSE	other_strain
0116-AUTGI-565H1--1-2--1	0216-IMTCDIF-P009-C3-1	Fusicatenibacter_saccharivorans	0.995791	37067	strain-level	TRUE	FALSE	other_strain
0116-AUTGI-565H1--1-2--1	0313-IMTUC-P001-C5-1	Fusicatenibacter_saccharivorans	0.991403	34663	strain-level	TRUE	FALSE	other_strain
0116-AUTGI-565H1--1-2--1	0315-PSYCH-S0997V024-1	Fusicatenibacter_saccharivorans	0.992176	32209	strain-level	TRUE	FALSE	other_strain
0116-AUTGI-565H1--1-2--1	0315-PSYCH-S1118V032-1	Fusicatenibacter_saccharivorans	0.99358	28038	strain-level	TRUE	FALSE	other_strain
0116-AUTGI-565H1--1-2--1	0513-IMTCDIF-P002-C3-1	Fusicatenibacter_saccharivorans	0.994232	36235	strain-level	TRUE	FALSE	other_strain
0116-AUTGI-565H1--1-2--1	0616-AUTGI-088H1--1-2--1	Fusicatenibacter_saccharivorans	0.992312	28224	strain-level	TRUE	FALSE	other_strain
0116-AUTGI-565H1--1-2--1	0616-AUTGI-088H1--2-2--1	Fusicatenibacter_saccharivorans	0.992308	28081	strain-level	TRUE	FALSE	other_strain
0116-AUTGI-565H1--1-2--1	0813-IMTCDIF-P003-C1-1	Fusicatenibacter_saccharivorans	0.989778	31599	strain-level	TRUE	FALSE	other_strain
0116-AUTGI-565H1--1-2--1	1116-IMTCDIF-D002-3-3--1	Fusicatenibacter_saccharivorans	0.995697	15569	strain-level	TRUE	FALSE	other_strain
0116-AUTGI-565H1--1-2--1	1215-AUTGI-068H1--1-2--1	Fusicatenibacter_saccharivorans	0.992586	34261	strain-level	TRUE	FALSE	other_strain
0116-AUTGI-565H1--1-2--1	1216-AUTGI-809H1--1-2--1	Fusicatenibacter_saccharivorans	0.995085	29297	strain-level	TRUE	FALSE	other_strain
0116-AUTGI-565H1--1-2--1	1216-AUTGI-816H1--1-2--1	Fusicatenibacter_saccharivorans	0.990121	31177	strain-level	TRUE	FALSE	other_strain
0216-IMTCDIF-P009-C3-1	0313-IMTUC-P001-C5-1	Fusicatenibacter_saccharivorans	0.994128	44451	strain-level	TRUE	FALSE	other_strain
0216-IMTCDIF-P009-C3-1	0315-PSYCH-S0997V024-1	Fusicatenibacter_saccharivorans	0.99411	36332	strain-level	TRUE	FALSE	other_strain
0216-IMTCDIF-P009-C3-1	0315-PSYCH-S1118V032-1	Fusicatenibacter_saccharivorans	0.993722	34246	strain-level	TRUE	FALSE	other_strain
0216-IMTCDIF-P009-C3-1	0513-IMTCDIF-P002-C3-1	Fusicatenibacter_saccharivorans	0.999183	47715	strain-level	TRUE	TRUE	shared_strain
0216-IMTCDIF-P009-C3-1	0616-AUTGI-088H1--1-2--1	Fusicatenibacter_saccharivorans	0.993129	33913	strain-level	TRUE	FALSE	other_strain
0216-IMTCDIF-P009-C3-1	0616-AUTGI-088H1--2-2--1	Fusicatenibacter_saccharivorans	0.993129	33182	strain-level	TRUE	FALSE	other_strain
0216-IMTCDIF-P009-C3-1	0813-IMTCDIF-P003-C1-1	Fusicatenibacter_saccharivorans	0.989903	40407	strain-level	TRUE	FALSE	other_strain
0216-IMTCDIF-P009-C3-1	1116-IMTCDIF-D002-3-3--1	Fusicatenibacter_saccharivorans	0.998301	17656	strain-level	TRUE	FALSE	other_strain
0216-IMTCDIF-P009-C3-1	1215-AUTGI-068H1--1-2--1	Fusicatenibacter_saccharivorans	0.993278	41211	strain-level	TRUE	FALSE	other_strain
0216-IMTCDIF-P009-C3-1	1216-AUTGI-809H1--1-2--1	Fusicatenibacter_saccharivorans	0.993515	36240	strain-level	TRUE	FALSE	other_strain
0216-IMTCDIF-P009-C3-1	1216-AUTGI-816H1--1-2--1	Fusicatenibacter_saccharivorans	0.988801	38844	strain-level	TRUE	FALSE	other_strain
0313-IMTUC-P001-C5-1	0315-PSYCH-S0997V024-1	Fusicatenibacter_saccharivorans	0.991258	35576	strain-level	TRUE	FALSE	other_strain
0313-IMTUC-P001-C5-1	0315-PSYCH-S1118V032-1	Fusicatenibacter_saccharivorans	0.992226	40393	strain-level	TRUE	FALSE	other_strain
0313-IMTUC-P001-C5-1	0513-IMTCDIF-P002-C3-1	Fusicatenibacter_saccharivorans	0.99363	45212	strain-level	TRUE	FALSE	other_strain
0313-IMTUC-P001-C5-1	0616-AUTGI-088H1--1-2--1	Fusicatenibacter_saccharivorans	0.989991	31771	strain-level	TRUE	FALSE	other_strain
0313-IMTUC-P001-C5-1	0616-AUTGI-088H1--2-2--1	Fusicatenibacter_saccharivorans	0.990958	30967	strain-level	TRUE	FALSE	other_strain
0313-IMTUC-P001-C5-1	0813-IMTCDIF-P003-C1-1	Fusicatenibacter_saccharivorans	0.987723	39343	strain-level	TRUE	FALSE	other_strain
0313-IMTUC-P001-C5-1	1116-IMTCDIF-D002-3-3--1	Fusicatenibacter_saccharivorans	0.992422	16232	strain-level	TRUE	FALSE	other_strain
0313-IMTUC-P001-C5-1	1215-AUTGI-068H1--1-2--1	Fusicatenibacter_saccharivorans	0.990599	39678	strain-level	TRUE	FALSE	other_strain
0313-IMTUC-P001-C5-1	1216-AUTGI-809H1--1-2--1	Fusicatenibacter_saccharivorans	0.99413	41911	strain-level	TRUE	FALSE	other_strain
0313-IMTUC-P001-C5-1	1216-AUTGI-816H1--1-2--1	Fusicatenibacter_saccharivorans	0.989466	44808	strain-level	TRUE	FALSE	other_strain
0315-PSYCH-S0997V024-1	0315-PSYCH-S1118V032-1	Fusicatenibacter_saccharivorans	0.992207	28872	strain-level	TRUE	FALSE	other_strain
0315-PSYCH-S0997V024-1	0513-IMTCDIF-P002-C3-1	Fusicatenibacter_saccharivorans	0.993987	37253	strain-level	TRUE	FALSE	other_strain
0315-PSYCH-S0997V024-1	0616-AUTGI-088H1--1-2--1	Fusicatenibacter_saccharivorans	0.996903	30026	strain-level	TRUE	FALSE	other_strain
0315-PSYCH-S0997V024-1	0616-AUTGI-088H1--2-2--1	Fusicatenibacter_saccharivorans	0.996498	29699	strain-level	TRUE	FALSE	other_strain
0315-PSYCH-S0997V024-1	0813-IMTCDIF-P003-C1-1	Fusicatenibacter_saccharivorans	0.990792	31712	strain-level	TRUE	FALSE	other_strain
0315-PSYCH-S0997V024-1	1116-IMTCDIF-D002-3-3--1	Fusicatenibacter_saccharivorans	0.99092	15528	strain-level	TRUE	FALSE	other_strain
0315-PSYCH-S0997V024-1	1215-AUTGI-068H1--1-2--1	Fusicatenibacter_saccharivorans	0.995707	34245	strain-level	TRUE	FALSE	other_strain
0315-PSYCH-S0997V024-1	1216-AUTGI-809H1--1-2--1	Fusicatenibacter_saccharivorans	0.994593	31255	strain-level	TRUE	FALSE	other_strain
0315-PSYCH-S0997V024-1	1216-AUTGI-816H1--1-2--1	Fusicatenibacter_saccharivorans	0.995159	31189	strain-level	TRUE	FALSE	other_strain
0315-PSYCH-S1118V032-1	0513-IMTCDIF-P002-C3-1	Fusicatenibacter_saccharivorans	0.993629	33747	strain-level	TRUE	FALSE	other_strain
0315-PSYCH-S1118V032-1	0616-AUTGI-088H1--1-2--1	Fusicatenibacter_saccharivorans	0.991486	26780	strain-level	TRUE	FALSE	other_strain
0315-PSYCH-S1118V032-1	0616-AUTGI-088H1--2-2--1	Fusicatenibacter_saccharivorans	0.990884	26217	strain-level	TRUE	FALSE	other_strain
0315-PSYCH-S1118V032-1	0813-IMTCDIF-P003-C1-1	Fusicatenibacter_saccharivorans	0.988182	29278	strain-level	TRUE	FALSE	other_strain
0315-PSYCH-S1118V032-1	1116-IMTCDIF-D002-3-3--1	Fusicatenibacter_saccharivorans	0.993246	15399	strain-level	TRUE	FALSE	other_strain
0315-PSYCH-S1118V032-1	1215-AUTGI-068H1--1-2--1	Fusicatenibacter_saccharivorans	0.992062	29604	strain-level	TRUE	FALSE	other_strain
0315-PSYCH-S1118V032-1	1216-AUTGI-809H1--1-2--1	Fusicatenibacter_saccharivorans	0.994513	40641	strain-level	TRUE	FALSE	other_strain
0315-PSYCH-S1118V032-1	1216-AUTGI-816H1--1-2--1	Fusicatenibacter_saccharivorans	0.99295	42413	strain-level	TRUE	FALSE	other_strain
0513-IMTCDIF-P002-C3-1	0616-AUTGI-088H1--1-2--1	Fusicatenibacter_saccharivorans	0.992148	33622	strain-level	TRUE	FALSE	other_strain
0513-IMTCDIF-P002-C3-1	0616-AUTGI-088H1--2-2--1	Fusicatenibacter_saccharivorans	0.992366	32355	strain-level	TRUE	FALSE	other_strain
0513-IMTCDIF-P002-C3-1	0813-IMTCDIF-P003-C1-1	Fusicatenibacter_saccharivorans	0.98889	39153	strain-level	TRUE	FALSE	other_strain
0513-IMTCDIF-P002-C3-1	1116-IMTCDIF-D002-3-3--1	Fusicatenibacter_saccharivorans	0.998347	17547	strain-level	TRUE	FALSE	other_strain
0513-IMTCDIF-P002-C3-1	1215-AUTGI-068H1--1-2--1	Fusicatenibacter_saccharivorans	0.993609	41622	strain-level	TRUE	FALSE	other_strain
0513-IMTCDIF-P002-C3-1	1216-AUTGI-809H1--1-2--1	Fusicatenibacter_saccharivorans	0.992659	35824	strain-level	TRUE	FALSE	other_strain
0513-IMTCDIF-P002-C3-1	1216-AUTGI-816H1--1-2--1	Fusicatenibacter_saccharivorans	0.987075	37215	strain-level	TRUE	FALSE	other_strain
0616-AUTGI-088H1--1-2--1	0616-AUTGI-088H1--2-2--1	Fusicatenibacter_saccharivorans	0.999796	29405	strain-level	TRUE	TRUE	shared_strain
0616-AUTGI-088H1--1-2--1	0813-IMTCDIF-P003-C1-1	Fusicatenibacter_saccharivorans	0.98806	28559	strain-level	TRUE	FALSE	other_strain
0616-AUTGI-088H1--1-2--1	1116-IMTCDIF-D002-3-3--1	Fusicatenibacter_saccharivorans	0.99133	14187	strain-level	TRUE	FALSE	other_strain
0616-AUTGI-088H1--1-2--1	1215-AUTGI-068H1--1-2--1	Fusicatenibacter_saccharivorans	0.99399	30447	strain-level	TRUE	FALSE	other_strain
0616-AUTGI-088H1--1-2--1	1216-AUTGI-809H1--1-2--1	Fusicatenibacter_saccharivorans	0.995398	28246	strain-level	TRUE	FALSE	other_strain
0616-AUTGI-088H1--1-2--1	1216-AUTGI-816H1--1-2--1	Fusicatenibacter_saccharivorans	0.991303	29665	strain-level	TRUE	FALSE	other_strain
0616-AUTGI-088H1--2-2--1	0813-IMTCDIF-P003-C1-1	Fusicatenibacter_saccharivorans	0.988592	28138	strain-level	TRUE	FALSE	other_strain
0616-AUTGI-088H1--2-2--1	1116-IMTCDIF-D002-3-3--1	Fusicatenibacter_saccharivorans	0.99209	14538	strain-level	TRUE	FALSE	other_strain
0616-AUTGI-088H1--2-2--1	1215-AUTGI-068H1--1-2--1	Fusicatenibacter_saccharivorans	0.993927	29805	strain-level	TRUE	FALSE	other_strain
0616-AUTGI-088H1--2-2--1	1216-AUTGI-809H1--1-2--1	Fusicatenibacter_saccharivorans	0.995206	27953	strain-level	TRUE	FALSE	other_strain
0616-AUTGI-088H1--2-2--1	1216-AUTGI-816H1--1-2--1	Fusicatenibacter_saccharivorans	0.990936	29348	strain-level	TRUE	FALSE	other_strain
0813-IMTCDIF-P003-C1-1	1116-IMTCDIF-D002-3-3--1	Fusicatenibacter_saccharivorans	0.987709	15215	strain-level	TRUE	FALSE	other_strain
0813-IMTCDIF-P003-C1-1	1215-AUTGI-068H1--1-2--1	Fusicatenibacter_saccharivorans	0.991851	34604	strain-level	TRUE	FALSE	other_strain
0813-IMTCDIF-P003-C1-1	1216-AUTGI-809H1--1-2--1	Fusicatenibacter_saccharivorans	0.988236	29923	strain-level	TRUE	FALSE	other_strain
0813-IMTCDIF-P003-C1-1	1216-AUTGI-816H1--1-2--1	Fusicatenibacter_saccharivorans	0.988374	31997	strain-level	TRUE	FALSE	other_strain
1116-IMTCDIF-D002-3-3--1	1215-AUTGI-068H1--1-2--1	Fusicatenibacter_saccharivorans	0.992723	15941	strain-level	TRUE	FALSE	other_strain
1116-IMTCDIF-D002-3-3--1	1216-AUTGI-809H1--1-2--1	Fusicatenibacter_saccharivorans	0.993687	15366	strain-level	TRUE	FALSE	other_strain
1116-IMTCDIF-D002-3-3--1	1216-AUTGI-816H1--1-2--1	Fusicatenibacter_saccharivorans	0.988767	16292	strain-level	TRUE	FALSE	other_strain
1215-AUTGI-068H1--1-2--1	1216-AUTGI-809H1--1-2--1	Fusicatenibacter_saccharivorans	0.993649	31963	strain-level	TRUE	FALSE	other_strain
1215-AUTGI-068H1--1-2--1	1216-AUTGI-816H1--1-2--1	Fusicatenibacter_saccharivorans	0.989376	32757	strain-level	TRUE	FALSE	other_strain
1216-AUTGI-809H1--1-2--1	1216-AUTGI-816H1--1-2--1	Fusicatenibacter_saccharivorans	0.993669	44543	strain-level	TRUE	FALSE	other_strain
0114-IMTCDIF-P004-C3-1	0115-IMTCDIF-D003-1	Faecalibacterium_prausnitzii	0.989565	38813	strain-level	TRUE	FALSE	other_strain
0114-IMTCDIF-P004-C3-1	0116-AUTGI-565H1--1-2--1	Faecalibacterium_prausnitzii	0.990419	41436	strain-level	TRUE	FALSE	other_strain
0114-IMTCDIF-P004-C3-1	0216-IMTCDIF-P009-C3-1	Faecalibacterium_prausnitzii	0.992033	43177	strain-level	TRUE	FALSE	other_strain
0114-IMTCDIF-P004-C3-1	0216-IMTCDIF-P017-C2-1	Faecalibacterium_prausnitzii	0.989943	33112	strain-level	TRUE	FALSE	other_strain
0114-IMTCDIF-P004-C3-1	0216-IMTCDIF-P017-C3-1	Faecalibacterium_prausnitzii	0.989601	33368	strain-level	TRUE	FALSE	other_strain
0114-IMTCDIF-P004-C3-1	0216-IMTCDIF-P018-C2-1	Faecalibacterium_prausnitzii	0.994222	15922	strain-level	TRUE	FALSE	other_strain
0114-IMTCDIF-P004-C3-1	0313-IMTUC-P001-C5-1	Faecalibacterium_prausnitzii	0.992062	43334	strain-level	TRUE	FALSE	other_strain
0114-IMTCDIF-P004-C3-1	0315-PSYCH-S0997V024-1	Faecalibacterium_prausnitzii	0.985589	40248	strain-level	TRUE	FALSE	other_strain
0114-IMTCDIF-P004-C3-1	0315-PSYCH-S1118V032-1	Faecalibacterium_prausnitzii	0.992246	42946	strain-level	TRUE	FALSE	other_strain
0114-IMTCDIF-P004-C3-1	0415-IMTCDIF-P010-C2-1	Faecalibacterium_prausnitzii	0.989709	42852	strain-level	TRUE	FALSE	other_strain
0114-IMTCDIF-P004-C3-1	0415-IMTCDIF-P013-Cx-1	Faecalibacterium_prausnitzii	0.996536	26268	strain-level	TRUE	FALSE	other_strain
0114-IMTCDIF-P004-C3-1	0513-IMTCDIF-P002-C3-1	Faecalibacterium_prausnitzii	0.99188	38545	strain-level	TRUE	FALSE	other_strain
0114-IMTCDIF-P004-C3-1	0616-AUTGI-088H1--1-2--1	Faecalibacterium_prausnitzii	0.993743	42835	strain-level	TRUE	FALSE	other_strain
0114-IMTCDIF-P004-C3-1	0616-AUTGI-088H1--2-2--1	Faecalibacterium_prausnitzii	0.994607	42832	strain-level	TRUE	FALSE	other_strain
0114-IMTCDIF-P004-C3-1	0813-IMTCDIF-P003-C1-1	Faecalibacterium_prausnitzii	0.991052	42246	strain-level	TRUE	FALSE	other_strain
0114-IMTCDIF-P004-C3-1	0915-IMTCDIF-D003-1	Faecalibacterium_prausnitzii	0.992277	41175	strain-level	TRUE	FALSE	other_strain
0114-IMTCDIF-P004-C3-1	1113-IMTCDIF-P004-C2-1	Faecalibacterium_prausnitzii	0.998401	42535	strain-level	TRUE	FALSE	other_strain
0114-IMTCDIF-P004-C3-1	1115-IMTCDIF-D003-1	Faecalibacterium_prausnitzii	0.993612	40699	strain-level	TRUE	FALSE	other_strain
0114-IMTCDIF-P004-C3-1	1116-IMTCDIF-D002-3-3--1	Faecalibacterium_prausnitzii	0.993626	43304	strain-level	TRUE	FALSE	other_strain
0114-IMTCDIF-P004-C3-1	1116-IMTCDIF-D003-1	Faecalibacterium_prausnitzii	0.993546	40749	strain-level	TRUE	FALSE	other_strain
0114-IMTCDIF-P004-C3-1	1215-AUTGI-068H1--1-2--1	Faecalibacterium_prausnitzii	0.992347	42599	strain-level	TRUE	FALSE	other_strain
0114-IMTCDIF-P004-C3-1	1216-AUTGI-809H1--1-2--1	Faecalibacterium_prausnitzii	0.989579	42030	strain-level	TRUE	FALSE	other_strain
0114-IMTCDIF-P004-C3-1	1216-AUTGI-816H1--1-2--1	Faecalibacterium_prausnitzii	0.988715	40143	strain-level	TRUE	FALSE	other_strain
0115-IMTCDIF-D003-1	0116-AUTGI-565H1--1-2--1	Faecalibacterium_prausnitzii	0.988736	41017	strain-level	TRUE	FALSE	other_strain
0115-IMTCDIF-D003-1	0216-IMTCDIF-P009-C3-1	Faecalibacterium_prausnitzii	0.991145	42236	strain-level	TRUE	FALSE	other_strain
0115-IMTCDIF-D003-1	0216-IMTCDIF-P017-C2-1	Faecalibacterium_prausnitzii	0.991074	31369	strain-level	TRUE	FALSE	other_strain
0115-IMTCDIF-D003-1	0216-IMTCDIF-P017-C3-1	Faecalibacterium_prausnitzii	0.990602	31601	strain-level	TRUE	FALSE	other_strain
0115-IMTCDIF-D003-1	0216-IMTCDIF-P018-C2-1	Faecalibacterium_prausnitzii	0.997659	15807	strain-level	TRUE	FALSE	other_strain
0115-IMTCDIF-D003-1	0313-IMTUC-P001-C5-1	Faecalibacterium_prausnitzii	0.991091	42878	strain-level	TRUE	FALSE	other_strain
0115-IMTCDIF-D003-1	0315-PSYCH-S0997V024-1	Faecalibacterium_prausnitzii	0.985857	40444	strain-level	TRUE	FALSE	other_strain
0115-IMTCDIF-D003-1	0315-PSYCH-S1118V032-1	Faecalibacterium_prausnitzii	0.993786	42323	strain-level	TRUE	FALSE	other_strain
0115-IMTCDIF-D003-1	0415-IMTCDIF-P010-C2-1	Faecalibacterium_prausnitzii	0.990926	42648	strain-level	TRUE	FALSE	other_strain
0115-IMTCDIF-D003-1	0415-IMTCDIF-P013-Cx-1	Faecalibacterium_prausnitzii	0.989759	24118	strain-level	TRUE	FALSE	other_strain
0115-IMTCDIF-D003-1	0513-IMTCDIF-P002-C3-1	Faecalibacterium_prausnitzii	0.986864	38826	strain-level	TRUE	FALSE	other_strain
0115-IMTCDIF-D003-1	0616-AUTGI-088H1--1-2--1	Faecalibacterium_prausnitzii	0.993006	42321	strain-level	TRUE	FALSE	other_strain
0115-IMTCDIF-D003-1	0616-AUTGI-088H1--2-2--1	Faecalibacterium_prausnitzii	0.992855	42407	strain-level	TRUE	FALSE	other_strain
0115-IMTCDIF-D003-1	0813-IMTCDIF-P003-C1-1	Faecalibacterium_prausnitzii	0.98752	40786	strain-level	TRUE	FALSE	other_strain
0115-IMTCDIF-D003-1	0915-IMTCDIF-D003-1	Faecalibacterium_prausnitzii	0.995227	41065	strain-level	TRUE	FALSE	other_strain
0115-IMTCDIF-D003-1	1113-IMTCDIF-P004-C2-1	Faecalibacterium_prausnitzii	0.988738	39426	strain-level	TRUE	FALSE	other_strain
0115-IMTCDIF-D003-1	1115-IMTCDIF-D003-1	Faecalibacterium_prausnitzii	0.992432	39246	strain-level	TRUE	FALSE	other_strain
0115-IMTCDIF-D003-1	1116-IMTCDIF-D002-3-3--1	Faecalibacterium_prausnitzii	0.993682	42420	strain-level	TRUE	FALSE	other_strain
0115-IMTCDIF-D003-1	1116-IMTCDIF-D003-1	Faecalibacterium_prausnitzii	0.994052	39847	strain-level	TRUE	FALSE	other_strain
0115-IMTCDIF-D003-1	1215-AUTGI-068H1--1-2--1	Faecalibacterium_prausnitzii	0.990647	42232	strain-level	TRUE	FALSE	other_strain
0115-IMTCDIF-D003-1	1216-AUTGI-809H1--1-2--1	Faecalibacterium_prausnitzii	0.989714	41997	strain-level	TRUE	FALSE	other_strain
0115-IMTCDIF-D003-1	1216-AUTGI-816H1--1-2--1	Faecalibacterium_prausnitzii	0.989946	39886	strain-level	TRUE	FALSE	other_strain
0116-AUTGI-565H1--1-2--1	0216-IMTCDIF-P009-C3-1	Faecalibacterium_prausnitzii	0.996821	49382	strain-level	TRUE	FALSE	other_strain
0116-AUTGI-565H1--1-2--1	0216-IMTCDIF-P017-C2-1	Faecalibacterium_prausnitzii	0.994076	34434	strain-level	TRUE	FALSE	other_strain
0116-AUTGI-565H1--1-2--1	0216-IMTCDIF-P017-C3-1	Faecalibacterium_prausnitzii	0.993837	34721	strain-level	TRUE	FALSE	other_strain
0116-AUTGI-565H1--1-2--1	0216-IMTCDIF-P018-C2-1	Faecalibacterium_prausnitzii	0.989934	15497	strain-level	TRUE	FALSE	other_strain
0116-AUTGI-565H1--1-2--1	0313-IMTUC-P001-C5-1	Faecalibacterium_prausnitzii	0.992788	49222	strain-level	TRUE	FALSE	other_strain
0116-AUTGI-565H1--1-2--1	0315-PSYCH-S0997V024-1	Faecalibacterium_prausnitzii	0.988032	46373	strain-level	TRUE	FALSE	other_strain
0116-AUTGI-565H1--1-2--1	0315-PSYCH-S1118V032-1	Faecalibacterium_prausnitzii	0.995245	49420	strain-level	TRUE	FALSE	other_strain
0116-AUTGI-565H1--1-2--1	0415-IMTCDIF-P010-C2-1	Faecalibacterium_prausnitzii	0.990995	49306	strain-level	TRUE	FALSE	other_strain
0116-AUTGI-565H1--1-2--1	0415-IMTCDIF-P013-Cx-1	Faecalibacterium_prausnitzii	0.978971	25869	strain-level	TRUE	FALSE	other_strain
0116-AUTGI-565H1--1-2--1	0513-IMTCDIF-P002-C3-1	Faecalibacterium_prausnitzii	0.99098	40353	strain-level	TRUE	FALSE	other_strain
0116-AUTGI-565H1--1-2--1	0616-AUTGI-088H1--1-2--1	Faecalibacterium_prausnitzii	0.994895	49360	strain-level	TRUE	FALSE	other_strain
0116-AUTGI-565H1--1-2--1	0616-AUTGI-088H1--2-2--1	Faecalibacterium_prausnitzii	0.994638	49234	strain-level	TRUE	FALSE	other_strain
0116-AUTGI-565H1--1-2--1	0813-IMTCDIF-P003-C1-1	Faecalibacterium_prausnitzii	0.993277	48195	strain-level	TRUE	FALSE	other_strain
0116-AUTGI-565H1--1-2--1	0915-IMTCDIF-D003-1	Faecalibacterium_prausnitzii	0.988097	43184	strain-level	TRUE	FALSE	other_strain
0116-AUTGI-565H1--1-2--1	1113-IMTCDIF-P004-C2-1	Faecalibacterium_prausnitzii	0.990822	43146	strain-level	TRUE	FALSE	other_strain
0116-AUTGI-565H1--1-2--1	1115-IMTCDIF-D003-1	Faecalibacterium_prausnitzii	0.988591	41633	strain-level	TRUE	FALSE	other_strain
0116-AUTGI-565H1--1-2--1	1116-IMTCDIF-D002-3-3--1	Faecalibacterium_prausnitzii	0.996933	49885	strain-level	TRUE	FALSE	other_strain
0116-AUTGI-565H1--1-2--1	1116-IMTCDIF-D003-1	Faecalibacterium_prausnitzii	0.990754	43803	strain-level	TRUE	FALSE	other_strain
0116-AUTGI-565H1--1-2--1	1215-AUTGI-068H1--1-2--1	Faecalibacterium_prausnitzii	0.992625	48947	strain-level	TRUE	FALSE	other_strain
0116-AUTGI-565H1--1-2--1	1216-AUTGI-809H1--1-2--1	Faecalibacterium_prausnitzii	0.99474	48860	strain-level	TRUE	FALSE	other_strain
0116-AUTGI-565H1--1-2--1	1216-AUTGI-816H1--1-2--1	Faecalibacterium_prausnitzii	0.99438	45197	strain-level	TRUE	FALSE	other_strain
0216-IMTCDIF-P009-C3-1	0216-IMTCDIF-P017-C2-1	Faecalibacterium_prausnitzii	0.990561	35174	strain-level	TRUE	FALSE	other_strain
0216-IMTCDIF-P009-C3-1	0216-IMTCDIF-P017-C3-1	Faecalibacterium_prausnitzii	0.990091	35525	strain-level	TRUE	FALSE	other_strain
0216-IMTCDIF-P009-C3-1	0216-IMTCDIF-P018-C2-1	Faecalibacterium_prausnitzii	0.990924	16527	strain-level	TRUE	FALSE	other_strain
0216-IMTCDIF-P009-C3-1	0313-IMTUC-P001-C5-1	Faecalibacterium_prausnitzii	0.994318	50863	strain-level	TRUE	FALSE	other_strain
0216-IMTCDIF-P009-C3-1	0315-PSYCH-S0997V024-1	Faecalibacterium_prausnitzii	0.990258	47835	strain-level	TRUE	FALSE	other_strain
0216-IMTCDIF-P009-C3-1	0315-PSYCH-S1118V032-1	Faecalibacterium_prausnitzii	0.996264	51127	strain-level	TRUE	FALSE	other_strain
0216-IMTCDIF-P009-C3-1	0415-IMTCDIF-P010-C2-1	Faecalibacterium_prausnitzii	0.992041	50511	strain-level	TRUE	FALSE	other_strain
0216-IMTCDIF-P009-C3-1	0415-IMTCDIF-P013-Cx-1	Faecalibacterium_prausnitzii	0.985623	26779	strain-level	TRUE	FALSE	other_strain
0216-IMTCDIF-P009-C3-1	0513-IMTCDIF-P002-C3-1	Faecalibacterium_prausnitzii	0.992035	42436	strain-level	TRUE	FALSE	other_strain
0216-IMTCDIF-P009-C3-1	0616-AUTGI-088H1--1-2--1	Faecalibacterium_prausnitzii	0.996148	50878	strain-level	TRUE	FALSE	other_strain
0216-IMTCDIF-P009-C3-1	0616-AUTGI-088H1--2-2--1	Faecalibacterium_prausnitzii	0.996319	50808	strain-level	TRUE	FALSE	other_strain
0216-IMTCDIF-P009-C3-1	0813-IMTCDIF-P003-C1-1	Faecalibacterium_prausnitzii	0.993325	49591	strain-level	TRUE	FALSE	other_strain
0216-IMTCDIF-P009-C3-1	0915-IMTCDIF-D003-1	Faecalibacterium_prausnitzii	0.990945	44396	strain-level	TRUE	FALSE	other_strain
0216-IMTCDIF-P009-C3-1	1113-IMTCDIF-P004-C2-1	Faecalibacterium_prausnitzii	0.991245	44317	strain-level	TRUE	FALSE	other_strain
0216-IMTCDIF-P009-C3-1	1115-IMTCDIF-D003-1	Faecalibacterium_prausnitzii	0.988485	42727	strain-level	TRUE	FALSE	other_strain
0216-IMTCDIF-P009-C3-1	1116-IMTCDIF-D002-3-3--1	Faecalibacterium_prausnitzii	0.999903	51779	strain-level	TRUE	TRUE	shared_strain
0216-IMTCDIF-P009-C3-1	1116-IMTCDIF-D003-1	Faecalibacterium_prausnitzii	0.994153	46175	strain-level	TRUE	FALSE	other_strain
0216-IMTCDIF-P009-C3-1	1215-AUTGI-068H1--1-2--1	Faecalibacterium_prausnitzii	0.994614	50313	strain-level	TRUE	FALSE	other_strain
0216-IMTCDIF-P009-C3-1	1216-AUTGI-809H1--1-2--1	Faecalibacterium_prausnitzii	0.995531	50123	strain-level	TRUE	FALSE	other_strain
0216-IMTCDIF-P009-C3-1	1216-AUTGI-816H1--1-2--1	Faecalibacterium_prausnitzii	0.995693	46665	strain-level	TRUE	FALSE	other_strain
0216-IMTCDIF-P017-C2-1	0216-IMTCDIF-P017-C3-1	Faecalibacterium_prausnitzii	1	36269	strain-level	TRUE	TRUE	shared_strain
0216-IMTCDIF-P017-C2-1	0216-IMTCDIF-P018-C2-1	Faecalibacterium_prausnitzii	0.996949	13765	strain-level	TRUE	FALSE	other_strain
0216-IMTCDIF-P017-C2-1	0313-IMTUC-P001-C5-1	Faecalibacterium_prausnitzii	0.992615	35612	strain-level	TRUE	FALSE	other_strain
0216-IMTCDIF-P017-C2-1	0315-PSYCH-S0997V024-1	Faecalibacterium_prausnitzii	0.984444	33300	strain-level	TRUE	FALSE	other_strain
0216-IMTCDIF-P017-C2-1	0315-PSYCH-S1118V032-1	Faecalibacterium_prausnitzii	0.993087	35004	strain-level	TRUE	FALSE	other_strain
0216-IMTCDIF-P017-C2-1	0415-IMTCDIF-P010-C2-1	Faecalibacterium_prausnitzii	0.992229	35389	strain-level	TRUE	FALSE	other_strain
0216-IMTCDIF-P017-C2-1	0415-IMTCDIF-P013-Cx-1	Faecalibacterium_prausnitzii	0.970535	18225	strain-level	TRUE	FALSE	other_strain
0216-IMTCDIF-P017-C2-1	0513-IMTCDIF-P002-C3-1	Faecalibacterium_prausnitzii	0.988827	30700	strain-level	TRUE	FALSE	other_strain
0216-IMTCDIF-P017-C2-1	0616-AUTGI-088H1--1-2--1	Faecalibacterium_prausnitzii	0.993375	35319	strain-level	TRUE	FALSE	other_strain
0216-IMTCDIF-P017-C2-1	0616-AUTGI-088H1--2-2--1	Faecalibacterium_prausnitzii	0.994843	35682	strain-level	TRUE	FALSE	other_strain
0216-IMTCDIF-P017-C2-1	0813-IMTCDIF-P003-C1-1	Faecalibacterium_prausnitzii	0.988424	34380	strain-level	TRUE	FALSE	other_strain
0216-IMTCDIF-P017-C2-1	0915-IMTCDIF-D003-1	Faecalibacterium_prausnitzii	0.992364	33657	strain-level	TRUE	FALSE	other_strain
0216-IMTCDIF-P017-C2-1	1113-IMTCDIF-P004-C2-1	Faecalibacterium_prausnitzii	0.98888	34533	strain-level	TRUE	FALSE	other_strain
0216-IMTCDIF-P017-C2-1	1115-IMTCDIF-D003-1	Faecalibacterium_prausnitzii	0.997092	34736	strain-level	TRUE	FALSE	other_strain
0216-IMTCDIF-P017-C2-1	1116-IMTCDIF-D002-3-3--1	Faecalibacterium_prausnitzii	0.995721	35286	strain-level	TRUE	FALSE	other_strain
0216-IMTCDIF-P017-C2-1	1116-IMTCDIF-D003-1	Faecalibacterium_prausnitzii	0.991743	31730	strain-level	TRUE	FALSE	other_strain
0216-IMTCDIF-P017-C2-1	1215-AUTGI-068H1--1-2--1	Faecalibacterium_prausnitzii	0.992897	35194	strain-level	TRUE	FALSE	other_strain
0216-IMTCDIF-P017-C2-1	1216-AUTGI-809H1--1-2--1	Faecalibacterium_prausnitzii	0.991133	35412	strain-level	TRUE	FALSE	other_strain
0216-IMTCDIF-P017-C2-1	1216-AUTGI-816H1--1-2--1	Faecalibacterium_prausnitzii	0.987982	32119	strain-level	TRUE	FALSE	other_strain
0216-IMTCDIF-P017-C3-1	0216-IMTCDIF-P018-C2-1	Faecalibacterium_prausnitzii	0.996811	13799	strain-level	TRUE	FALSE	other_strain
0216-IMTCDIF-P017-C3-1	0313-IMTUC-P001-C5-1	Faecalibacterium_prausnitzii	0.992049	35970	strain-level	TRUE	FALSE	other_strain
0216-IMTCDIF-P017-C3-1	0315-PSYCH-S0997V024-1	Faecalibacterium_prausnitzii	0.983714	33648	strain-level	TRUE	FALSE	other_strain
0216-IMTCDIF-P017-C3-1	0315-PSYCH-S1118V032-1	Faecalibacterium_prausnitzii	0.992703	35357	strain-level	TRUE	FALSE	other_strain
0216-IMTCDIF-P017-C3-1	0415-IMTCDIF-P010-C2-1	Faecalibacterium_prausnitzii	0.991523	35745	strain-level	TRUE	FALSE	other_strain
0216-IMTCDIF-P017-C3-1	0415-IMTCDIF-P013-Cx-1	Faecalibacterium_prausnitzii	0.970108	18433	strain-level	TRUE	FALSE	other_strain
0216-IMTCDIF-P017-C3-1	0513-IMTCDIF-P002-C3-1	Faecalibacterium_prausnitzii	0.98836	31014	strain-level	TRUE	FALSE	other_strain
0216-IMTCDIF-P017-C3-1	0616-AUTGI-088H1--1-2--1	Faecalibacterium_prausnitzii	0.993134	35681	strain-level	TRUE	FALSE	other_strain
0216-IMTCDIF-P017-C3-1	0616-AUTGI-088H1--2-2--1	Faecalibacterium_prausnitzii	0.994618	36044	strain-level	TRUE	FALSE	other_strain
0216-IMTCDIF-P017-C3-1	0813-IMTCDIF-P003-C1-1	Faecalibacterium_prausnitzii	0.987996	34737	strain-level	TRUE	FALSE	other_strain
0216-IMTCDIF-P017-C3-1	0915-IMTCDIF-D003-1	Faecalibacterium_prausnitzii	0.991826	33889	strain-level	TRUE	FALSE	other_strain
0216-IMTCDIF-P017-C3-1	1113-IMTCDIF-P004-C2-1	Faecalibacterium_prausnitzii	0.988652	34807	strain-level	TRUE	FALSE	other_strain
0216-IMTCDIF-P017-C3-1	1115-IMTCDIF-D003-1	Faecalibacterium_prausnitzii	0.996799	34985	strain-level	TRUE	FALSE	other_strain
0216-IMTCDIF-P017-C3-1	1116-IMTCDIF-D002-3-3--1	Faecalibacterium_prausnitzii	0.995344	35656	strain-level	TRUE	FALSE	other_strain
0216-IMTCDIF-P017-C3-1	1116-IMTCDIF-D003-1	Faecalibacterium_prausnitzii	0.991429	32084	strain-level	TRUE	FALSE	other_strain
0216-IMTCDIF-P017-C3-1	1215-AUTGI-068H1--1-2--1	Faecalibacterium_prausnitzii	0.992393	35494	strain-level	TRUE	FALSE	other_strain
0216-IMTCDIF-P017-C3-1	1216-AUTGI-809H1--1-2--1	Faecalibacterium_prausnitzii	0.990609	35778	strain-level	TRUE	FALSE	other_strain
0216-IMTCDIF-P017-C3-1	1216-AUTGI-816H1--1-2--1	Faecalibacterium_prausnitzii	0.987466	32393	strain-level	TRUE	FALSE	other_strain
0216-IMTCDIF-P018-C2-1	0313-IMTUC-P001-C5-1	Faecalibacterium_prausnitzii	0.993904	16405	strain-level	TRUE	FALSE	other_strain
0216-IMTCDIF-P018-C2-1	0315-PSYCH-S0997V024-1	Faecalibacterium_prausnitzii	0.98942	15501	strain-level	TRUE	FALSE	other_strain
0216-IMTCDIF-P018-C2-1	0315-PSYCH-S1118V032-1	Faecalibacterium_prausnitzii	0.992737	16109	strain-level	TRUE	FALSE	other_strain
0216-IMTCDIF-P018-C2-1	0415-IMTCDIF-P010-C2-1	Faecalibacterium_prausnitzii	0.995916	16161	strain-level	TRUE	FALSE	other_strain
0216-IMTCDIF-P018-C2-1	0415-IMTCDIF-P013-Cx-1	Faecalibacterium_prausnitzii	0.989134	11320	strain-level	TRUE	FALSE	other_strain
0216-IMTCDIF-P018-C2-1	0513-IMTCDIF-P002-C3-1	Faecalibacterium_prausnitzii	0.986508	15787	strain-level	TRUE	FALSE	other_strain
0216-IMTCDIF-P018-C2-1	0616-AUTGI-088H1--1-2--1	Faecalibacterium_prausnitzii	0.994611	16330	strain-level	TRUE	FALSE	other_strain
0216-IMTCDIF-P018-C2-1	0616-AUTGI-088H1--2-2--1	Faecalibacterium_prausnitzii	0.995082	16471	strain-level	TRUE	FALSE	other_strain
0216-IMTCDIF-P018-C2-1	0813-IMTCDIF-P003-C1-1	Faecalibacterium_prausnitzii	0.991396	16388	strain-level	TRUE	FALSE	other_strain
0216-IMTCDIF-P018-C2-1	0915-IMTCDIF-D003-1	Faecalibacterium_prausnitzii	0.998867	15888	strain-level	TRUE	FALSE	other_strain
0216-IMTCDIF-P018-C2-1	1113-IMTCDIF-P004-C2-1	Faecalibacterium_prausnitzii	0.992227	15825	strain-level	TRUE	FALSE	other_strain
0216-IMTCDIF-P018-C2-1	1115-IMTCDIF-D003-1	Faecalibacterium_prausnitzii	0.998747	15966	strain-level	TRUE	FALSE	other_strain
0216-IMTCDIF-P018-C2-1	1116-IMTCDIF-D002-3-3--1	Faecalibacterium_prausnitzii	0.992971	16504	strain-level	TRUE	FALSE	other_strain
0216-IMTCDIF-P018-C2-1	1116-IMTCDIF-D003-1	Faecalibacterium_prausnitzii	0.994708	15872	strain-level	TRUE	FALSE	other_strain
0216-IMTCDIF-P018-C2-1	1215-AUTGI-068H1--1-2--1	Faecalibacterium_prausnitzii	0.994465	16260	strain-level	TRUE	FALSE	other_strain
0216-IMTCDIF-P018-C2-1	1216-AUTGI-809H1--1-2--1	Faecalibacterium_prausnitzii	0.991719	16182	strain-level	TRUE	FALSE	other_strain
0216-IMTCDIF-P018-C2-1	1216-AUTGI-816H1--1-2--1	Faecalibacterium_prausnitzii	0.990953	15695	strain-level	TRUE	FALSE	other_strain
0313-IMTUC-P001-C5-1	0315-PSYCH-S0997V024-1	Faecalibacterium_prausnitzii	0.996576	48487	strain-level	TRUE	FALSE	other_strain
0313-IMTUC-P001-C5-1	0315-PSYCH-S1118V032-1	Faecalibacterium_prausnitzii	0.994319	51747	strain-level	TRUE	FALSE	other_strain
0313-IMTUC-P001-C5-1	0415-IMTCDIF-P010-C2-1	Faecalibacterium_prausnitzii	0.993554	51040	strain-level	TRUE	FALSE	other_strain
0313-IMTUC-P001-C5-1	0415-IMTCDIF-P013-Cx-1	Faecalibacterium_prausnitzii	0.987492	26702	strain-level	TRUE	FALSE	other_strain
0313-IMTUC-P001-C5-1	0513-IMTCDIF-P002-C3-1	Faecalibacterium_prausnitzii	0.994486	42800	strain-level	TRUE	FALSE	other_strain
0313-IMTUC-P001-C5-1	0616-AUTGI-088H1--1-2--1	Faecalibacterium_prausnitzii	0.996974	51230	strain-level	TRUE	FALSE	other_strain
0313-IMTUC-P001-C5-1	0616-AUTGI-088H1--2-2--1	Faecalibacterium_prausnitzii	0.996759	51217	strain-level	TRUE	FALSE	other_strain
0313-IMTUC-P001-C5-1	0813-IMTCDIF-P003-C1-1	Faecalibacterium_prausnitzii	0.992838	50127	strain-level	TRUE	FALSE	other_strain
0313-IMTUC-P001-C5-1	0915-IMTCDIF-D003-1	Faecalibacterium_prausnitzii	0.990035	44757	strain-level	TRUE	FALSE	other_strain
0313-IMTUC-P001-C5-1	1113-IMTCDIF-P004-C2-1	Faecalibacterium_prausnitzii	0.99178	44767	strain-level	TRUE	FALSE	other_strain
0313-IMTUC-P001-C5-1	1115-IMTCDIF-D003-1	Faecalibacterium_prausnitzii	0.990172	43140	strain-level	TRUE	FALSE	other_strain
0313-IMTUC-P001-C5-1	1116-IMTCDIF-D002-3-3--1	Faecalibacterium_prausnitzii	0.995713	51315	strain-level	TRUE	FALSE	other_strain
0313-IMTUC-P001-C5-1	1116-IMTCDIF-D003-1	Faecalibacterium_prausnitzii	0.992662	46061	strain-level	TRUE	FALSE	other_strain
0313-IMTUC-P001-C5-1	1215-AUTGI-068H1--1-2--1	Faecalibacterium_prausnitzii	0.997105	50769	strain-level	TRUE	FALSE	other_strain
0313-IMTUC-P001-C5-1	1216-AUTGI-809H1--1-2--1	Faecalibacterium_prausnitzii	0.996547	50973	strain-level	TRUE	FALSE	other_strain
0313-IMTUC-P001-C5-1	1216-AUTGI-816H1--1-2--1	Faecalibacterium_prausnitzii	0.992527	46699	strain-level	TRUE	FALSE	other_strain
0315-PSYCH-S0997V024-1	0315-PSYCH-S1118V032-1	Faecalibacterium_prausnitzii	0.990443	48026	strain-level	TRUE	FALSE	other_strain
0315-PSYCH-S0997V024-1	0415-IMTCDIF-P010-C2-1	Faecalibacterium_prausnitzii	0.990644	48309	strain-level	TRUE	FALSE	other_strain
0315-PSYCH-S0997V024-1	0415-IMTCDIF-P013-Cx-1	Faecalibacterium_prausnitzii	0.976913	25555	strain-level	TRUE	FALSE	other_strain
0315-PSYCH-S0997V024-1	0513-IMTCDIF-P002-C3-1	Faecalibacterium_prausnitzii	0.989189	41160	strain-level	TRUE	FALSE	other_strain
0315-PSYCH-S0997V024-1	0616-AUTGI-088H1--1-2--1	Faecalibacterium_prausnitzii	0.995555	48365	strain-level	TRUE	FALSE	other_strain
0315-PSYCH-S0997V024-1	0616-AUTGI-088H1--2-2--1	Faecalibacterium_prausnitzii	0.995087	48447	strain-level	TRUE	FALSE	other_strain
0315-PSYCH-S0997V024-1	0813-IMTCDIF-P003-C1-1	Faecalibacterium_prausnitzii	0.987695	46567	strain-level	TRUE	FALSE	other_strain
0315-PSYCH-S0997V024-1	0915-IMTCDIF-D003-1	Faecalibacterium_prausnitzii	0.984756	41787	strain-level	TRUE	FALSE	other_strain
0315-PSYCH-S0997V024-1	1113-IMTCDIF-P004-C2-1	Faecalibacterium_prausnitzii	0.985038	42240	strain-level	TRUE	FALSE	other_strain
0315-PSYCH-S0997V024-1	1115-IMTCDIF-D003-1	Faecalibacterium_prausnitzii	0.982311	40082	strain-level	TRUE	FALSE	other_strain
0315-PSYCH-S0997V024-1	1116-IMTCDIF-D002-3-3--1	Faecalibacterium_prausnitzii	0.991615	48181	strain-level	TRUE	FALSE	other_strain
0315-PSYCH-S0997V024-1	1116-IMTCDIF-D003-1	Faecalibacterium_prausnitzii	0.986989	43963	strain-level	TRUE	FALSE	other_strain
0315-PSYCH-S0997V024-1	1215-AUTGI-068H1--1-2--1	Faecalibacterium_prausnitzii	0.993539	47519	strain-level	TRUE	FALSE	other_strain
0315-PSYCH-S0997V024-1	1216-AUTGI-809H1--1-2--1	Faecalibacterium_prausnitzii	0.993735	48366	strain-level	TRUE	FALSE	other_strain
0315-PSYCH-S0997V024-1	1216-AUTGI-816H1--1-2--1	Faecalibacterium_prausnitzii	0.98895	45157	strain-level	TRUE	FALSE	other_strain
0315-PSYCH-S1118V032-1	0415-IMTCDIF-P010-C2-1	Faecalibacterium_prausnitzii	0.992211	50839	strain-level	TRUE	FALSE	other_strain
0315-PSYCH-S1118V032-1	0415-IMTCDIF-P013-Cx-1	Faecalibacterium_prausnitzii	0.987353	26251	strain-level	TRUE	FALSE	other_strain
0315-PSYCH-S1118V032-1	0513-IMTCDIF-P002-C3-1	Faecalibacterium_prausnitzii	0.99288	42418	strain-level	TRUE	FALSE	other_strain
0315-PSYCH-S1118V032-1	0616-AUTGI-088H1--1-2--1	Faecalibacterium_prausnitzii	0.995887	51058	strain-level	TRUE	FALSE	other_strain
0315-PSYCH-S1118V032-1	0616-AUTGI-088H1--2-2--1	Faecalibacterium_prausnitzii	0.99638	50832	strain-level	TRUE	FALSE	other_strain
0315-PSYCH-S1118V032-1	0813-IMTCDIF-P003-C1-1	Faecalibacterium_prausnitzii	0.994663	50404	strain-level	TRUE	FALSE	other_strain
0315-PSYCH-S1118V032-1	0915-IMTCDIF-D003-1	Faecalibacterium_prausnitzii	0.991954	44369	strain-level	TRUE	FALSE	other_strain
0315-PSYCH-S1118V032-1	1113-IMTCDIF-P004-C2-1	Faecalibacterium_prausnitzii	0.99206	44334	strain-level	TRUE	FALSE	other_strain
0315-PSYCH-S1118V032-1	1115-IMTCDIF-D003-1	Faecalibacterium_prausnitzii	0.990831	42535	strain-level	TRUE	FALSE	other_strain
0315-PSYCH-S1118V032-1	1116-IMTCDIF-D002-3-3--1	Faecalibacterium_prausnitzii	0.996914	51521	strain-level	TRUE	FALSE	other_strain
0315-PSYCH-S1118V032-1	1116-IMTCDIF-D003-1	Faecalibacterium_prausnitzii	0.994264	45847	strain-level	TRUE	FALSE	other_strain
0315-PSYCH-S1118V032-1	1215-AUTGI-068H1--1-2--1	Faecalibacterium_prausnitzii	0.993531	50548	strain-level	TRUE	FALSE	other_strain
0315-PSYCH-S1118V032-1	1216-AUTGI-809H1--1-2--1	Faecalibacterium_prausnitzii	0.995337	50612	strain-level	TRUE	FALSE	other_strain
0315-PSYCH-S1118V032-1	1216-AUTGI-816H1--1-2--1	Faecalibacterium_prausnitzii	0.996927	46539	strain-level	TRUE	FALSE	other_strain
0415-IMTCDIF-P010-C2-1	0415-IMTCDIF-P013-Cx-1	Faecalibacterium_prausnitzii	0.975307	26121	strain-level	TRUE	FALSE	other_strain
0415-IMTCDIF-P010-C2-1	0513-IMTCDIF-P002-C3-1	Faecalibacterium_prausnitzii	0.990039	42465	strain-level	TRUE	FALSE	other_strain
0415-IMTCDIF-P010-C2-1	0616-AUTGI-088H1--1-2--1	Faecalibacterium_prausnitzii	0.995214	50986	strain-level	TRUE	FALSE	other_strain
0415-IMTCDIF-P010-C2-1	0616-AUTGI-088H1--2-2--1	Faecalibacterium_prausnitzii	0.995168	51122	strain-level	TRUE	FALSE	other_strain
0415-IMTCDIF-P010-C2-1	0813-IMTCDIF-P003-C1-1	Faecalibacterium_prausnitzii	0.990763	49474	strain-level	TRUE	FALSE	other_strain
0415-IMTCDIF-P010-C2-1	0915-IMTCDIF-D003-1	Faecalibacterium_prausnitzii	0.990805	44265	strain-level	TRUE	FALSE	other_strain
0415-IMTCDIF-P010-C2-1	1113-IMTCDIF-P004-C2-1	Faecalibacterium_prausnitzii	0.988745	43892	strain-level	TRUE	FALSE	other_strain
0415-IMTCDIF-P010-C2-1	1115-IMTCDIF-D003-1	Faecalibacterium_prausnitzii	0.991398	42432	strain-level	TRUE	FALSE	other_strain
0415-IMTCDIF-P010-C2-1	1116-IMTCDIF-D002-3-3--1	Faecalibacterium_prausnitzii	0.992924	51159	strain-level	TRUE	FALSE	other_strain
0415-IMTCDIF-P010-C2-1	1116-IMTCDIF-D003-1	Faecalibacterium_prausnitzii	0.989866	45787	strain-level	TRUE	FALSE	other_strain
0415-IMTCDIF-P010-C2-1	1215-AUTGI-068H1--1-2--1	Faecalibacterium_prausnitzii	0.99352	50307	strain-level	TRUE	FALSE	other_strain
0415-IMTCDIF-P010-C2-1	1216-AUTGI-809H1--1-2--1	Faecalibacterium_prausnitzii	0.994182	50879	strain-level	TRUE	FALSE	other_strain
0415-IMTCDIF-P010-C2-1	1216-AUTGI-816H1--1-2--1	Faecalibacterium_prausnitzii	0.99036	46889	strain-level	TRUE	FALSE	other_strain
0415-IMTCDIF-P013-Cx-1	0513-IMTCDIF-P002-C3-1	Faecalibacterium_prausnitzii	0.979275	24704	strain-level	TRUE	FALSE	other_strain
0415-IMTCDIF-P013-Cx-1	0616-AUTGI-088H1--1-2--1	Faecalibacterium_prausnitzii	0.985182	26252	strain-level	TRUE	FALSE	other_strain
0415-IMTCDIF-P013-Cx-1	0616-AUTGI-088H1--2-2--1	Faecalibacterium_prausnitzii	0.986764	26065	strain-level	TRUE	FALSE	other_strain
0415-IMTCDIF-P013-Cx-1	0813-IMTCDIF-P003-C1-1	Faecalibacterium_prausnitzii	0.989799	26566	strain-level	TRUE	FALSE	other_strain
0415-IMTCDIF-P013-Cx-1	0915-IMTCDIF-D003-1	Faecalibacterium_prausnitzii	0.989756	25282	strain-level	TRUE	FALSE	other_strain
0415-IMTCDIF-P013-Cx-1	1113-IMTCDIF-P004-C2-1	Faecalibacterium_prausnitzii	0.992093	25672	strain-level	TRUE	FALSE	other_strain
0415-IMTCDIF-P013-Cx-1	1115-IMTCDIF-D003-1	Faecalibacterium_prausnitzii	0.989045	26016	strain-level	TRUE	FALSE	other_strain
0415-IMTCDIF-P013-Cx-1	1116-IMTCDIF-D002-3-3--1	Faecalibacterium_prausnitzii	0.991556	26764	strain-level	TRUE	FALSE	other_strain
0415-IMTCDIF-P013-Cx-1	1116-IMTCDIF-D003-1	Faecalibacterium_prausnitzii	0.990326	25945	strain-level	TRUE	FALSE	other_strain
0415-IMTCDIF-P013-Cx-1	1215-AUTGI-068H1--1-2--1	Faecalibacterium_prausnitzii	0.987164	26255	strain-level	TRUE	FALSE	other_strain
0415-IMTCDIF-P013-Cx-1	1216-AUTGI-809H1--1-2--1	Faecalibacterium_prausnitzii	0.981455	25559	strain-level	TRUE	FALSE	other_strain
0415-IMTCDIF-P013-Cx-1	1216-AUTGI-816H1--1-2--1	Faecalibacterium_prausnitzii	0.980921	25368	strain-level	TRUE	FALSE	other_strain
0513-IMTCDIF-P002-C3-1	0616-AUTGI-088H1--1-2--1	Faecalibacterium_prausnitzii	0.995017	42541	strain-level	TRUE	FALSE	other_strain
0513-IMTCDIF-P002-C3-1	0616-AUTGI-088H1--2-2--1	Faecalibacterium_prausnitzii	0.995445	42587	strain-level	TRUE	FALSE	other_strain
0513-IMTCDIF-P002-C3-1	0813-IMTCDIF-P003-C1-1	Faecalibacterium_prausnitzii	0.989125	41288	strain-level	TRUE	FALSE	other_strain
0513-IMTCDIF-P002-C3-1	0915-IMTCDIF-D003-1	Faecalibacterium_prausnitzii	0.987167	39039	strain-level	TRUE	FALSE	other_strain
0513-IMTCDIF-P002-C3-1	1113-IMTCDIF-P004-C2-1	Faecalibacterium_prausnitzii	0.991714	38862	strain-level	TRUE	FALSE	other_strain
0513-IMTCDIF-P002-C3-1	1115-IMTCDIF-D003-1	Faecalibacterium_prausnitzii	0.985933	37393	strain-level	TRUE	FALSE	other_strain
0513-IMTCDIF-P002-C3-1	1116-IMTCDIF-D002-3-3--1	Faecalibacterium_prausnitzii	0.99401	42402	strain-level	TRUE	FALSE	other_strain
0513-IMTCDIF-P002-C3-1	1116-IMTCDIF-D003-1	Faecalibacterium_prausnitzii	0.992369	40624	strain-level	TRUE	FALSE	other_strain
0513-IMTCDIF-P002-C3-1	1215-AUTGI-068H1--1-2--1	Faecalibacterium_prausnitzii	0.993513	41620	strain-level	TRUE	FALSE	other_strain
0513-IMTCDIF-P002-C3-1	1216-AUTGI-809H1--1-2--1	Faecalibacterium_prausnitzii	0.993205	42236	strain-level	TRUE	FALSE	other_strain
0513-IMTCDIF-P002-C3-1	1216-AUTGI-816H1--1-2--1	Faecalibacterium_prausnitzii	0.990401	41047	strain-level	TRUE	FALSE	other_strain
0616-AUTGI-088H1--1-2--1	0616-AUTGI-088H1--2-2--1	Faecalibacterium_prausnitzii	0.999613	51671	strain-level	TRUE	TRUE	shared_strain
0616-AUTGI-088H1--1-2--1	0813-IMTCDIF-P003-C1-1	Faecalibacterium_prausnitzii	0.994123	49511	strain-level	TRUE	FALSE	other_strain
0616-AUTGI-088H1--1-2--1	0915-IMTCDIF-D003-1	Faecalibacterium_prausnitzii	0.992853	43933	strain-level	TRUE	FALSE	other_strain
0616-AUTGI-088H1--1-2--1	1113-IMTCDIF-P004-C2-1	Faecalibacterium_prausnitzii	0.992964	44059	strain-level	TRUE	FALSE	other_strain
0616-AUTGI-088H1--1-2--1	1115-IMTCDIF-D003-1	Faecalibacterium_prausnitzii	0.992355	42248	strain-level	TRUE	FALSE	other_strain
0616-AUTGI-088H1--1-2--1	1116-IMTCDIF-D002-3-3--1	Faecalibacterium_prausnitzii	0.99625	51464	strain-level	TRUE	FALSE	other_strain
0616-AUTGI-088H1--1-2--1	1116-IMTCDIF-D003-1	Faecalibacterium_prausnitzii	0.993809	46038	strain-level	TRUE	FALSE	other_strain
0616-AUTGI-088H1--1-2--1	1215-AUTGI-068H1--1-2--1	Faecalibacterium_prausnitzii	0.996691	50467	strain-level	TRUE	FALSE	other_strain
0616-AUTGI-088H1--1-2--1	1216-AUTGI-809H1--1-2--1	Faecalibacterium_prausnitzii	0.997243	50781	strain-level	TRUE	FALSE	other_strain
0616-AUTGI-088H1--1-2--1	1216-AUTGI-816H1--1-2--1	Faecalibacterium_prausnitzii	0.995701	46756	strain-level	TRUE	FALSE	other_strain
0616-AUTGI-088H1--2-2--1	0813-IMTCDIF-P003-C1-1	Faecalibacterium_prausnitzii	0.994679	49427	strain-level	TRUE	FALSE	other_strain
0616-AUTGI-088H1--2-2--1	0915-IMTCDIF-D003-1	Faecalibacterium_prausnitzii	0.99316	43857	strain-level	TRUE	FALSE	other_strain
0616-AUTGI-088H1--2-2--1	1113-IMTCDIF-P004-C2-1	Faecalibacterium_prausnitzii	0.994301	43865	strain-level	TRUE	FALSE	other_strain
0616-AUTGI-088H1--2-2--1	1115-IMTCDIF-D003-1	Faecalibacterium_prausnitzii	0.993267	42328	strain-level	TRUE	FALSE	other_strain
0616-AUTGI-088H1--2-2--1	1116-IMTCDIF-D002-3-3--1	Faecalibacterium_prausnitzii	0.996301	51367	strain-level	TRUE	FALSE	other_strain
0616-AUTGI-088H1--2-2--1	1116-IMTCDIF-D003-1	Faecalibacterium_prausnitzii	0.994141	45916	strain-level	TRUE	FALSE	other_strain
0616-AUTGI-088H1--2-2--1	1215-AUTGI-068H1--1-2--1	Faecalibacterium_prausnitzii	0.996384	50334	strain-level	TRUE	FALSE	other_strain
0616-AUTGI-088H1--2-2--1	1216-AUTGI-809H1--1-2--1	Faecalibacterium_prausnitzii	0.9971	51036	strain-level	TRUE	FALSE	other_strain
0616-AUTGI-088H1--2-2--1	1216-AUTGI-816H1--1-2--1	Faecalibacterium_prausnitzii	0.995732	46627	strain-level	TRUE	FALSE	other_strain
0813-IMTCDIF-P003-C1-1	0915-IMTCDIF-D003-1	Faecalibacterium_prausnitzii	0.98867	42719	strain-level	TRUE	FALSE	other_strain
0813-IMTCDIF-P003-C1-1	1113-IMTCDIF-P004-C2-1	Faecalibacterium_prausnitzii	0.990772	43239	strain-level	TRUE	FALSE	other_strain
0813-IMTCDIF-P003-C1-1	1115-IMTCDIF-D003-1	Faecalibacterium_prausnitzii	0.989026	41827	strain-level	TRUE	FALSE	other_strain
0813-IMTCDIF-P003-C1-1	1116-IMTCDIF-D002-3-3--1	Faecalibacterium_prausnitzii	0.995081	50010	strain-level	TRUE	FALSE	other_strain
0813-IMTCDIF-P003-C1-1	1116-IMTCDIF-D003-1	Faecalibacterium_prausnitzii	0.990588	44199	strain-level	TRUE	FALSE	other_strain
0813-IMTCDIF-P003-C1-1	1215-AUTGI-068H1--1-2--1	Faecalibacterium_prausnitzii	0.992807	48657	strain-level	TRUE	FALSE	other_strain
0813-IMTCDIF-P003-C1-1	1216-AUTGI-809H1--1-2--1	Faecalibacterium_prausnitzii	0.992616	49296	strain-level	TRUE	FALSE	other_strain
0813-IMTCDIF-P003-C1-1	1216-AUTGI-816H1--1-2--1	Faecalibacterium_prausnitzii	0.992353	45507	strain-level	TRUE	FALSE	other_strain
0915-IMTCDIF-D003-1	1113-IMTCDIF-P004-C2-1	Faecalibacterium_prausnitzii	0.992402	42247	strain-level	TRUE	FALSE	other_strain
0915-IMTCDIF-D003-1	1115-IMTCDIF-D003-1	Faecalibacterium_prausnitzii	0.998331	41942	strain-level	TRUE	FALSE	other_strain
0915-IMTCDIF-D003-1	1116-IMTCDIF-D002-3-3--1	Faecalibacterium_prausnitzii	0.993646	44540	strain-level	TRUE	FALSE	other_strain
0915-IMTCDIF-D003-1	1116-IMTCDIF-D003-1	Faecalibacterium_prausnitzii	0.996698	42095	strain-level	TRUE	FALSE	other_strain
0915-IMTCDIF-D003-1	1215-AUTGI-068H1--1-2--1	Faecalibacterium_prausnitzii	0.990425	44283	strain-level	TRUE	FALSE	other_strain
0915-IMTCDIF-D003-1	1216-AUTGI-809H1--1-2--1	Faecalibacterium_prausnitzii	0.989414	43361	strain-level	TRUE	FALSE	other_strain
0915-IMTCDIF-D003-1	1216-AUTGI-816H1--1-2--1	Faecalibacterium_prausnitzii	0.989044	41163	strain-level	TRUE	FALSE	other_strain
1113-IMTCDIF-P004-C2-1	1115-IMTCDIF-D003-1	Faecalibacterium_prausnitzii	0.993354	41832	strain-level	TRUE	FALSE	other_strain
1113-IMTCDIF-P004-C2-1	1116-IMTCDIF-D002-3-3--1	Faecalibacterium_prausnitzii	0.993821	44509	strain-level	TRUE	FALSE	other_strain
1113-IMTCDIF-P004-C2-1	1116-IMTCDIF-D003-1	Faecalibacterium_prausnitzii	0.99258	41512	strain-level	TRUE	FALSE	other_strain
1113-IMTCDIF-P004-C2-1	1215-AUTGI-068H1--1-2--1	Faecalibacterium_prausnitzii	0.992556	44199	strain-level	TRUE	FALSE	other_strain
1113-IMTCDIF-P004-C2-1	1216-AUTGI-809H1--1-2--1	Faecalibacterium_prausnitzii	0.989149	43313	strain-level	TRUE	FALSE	other_strain
1113-IMTCDIF-P004-C2-1	1216-AUTGI-816H1--1-2--1	Faecalibacterium_prausnitzii	0.987394	41092	strain-level	TRUE	FALSE	other_strain
1115-IMTCDIF-D003-1	1116-IMTCDIF-D002-3-3--1	Faecalibacterium_prausnitzii	0.993434	42798	strain-level	TRUE	FALSE	other_strain
1115-IMTCDIF-D003-1	1116-IMTCDIF-D003-1	Faecalibacterium_prausnitzii	0.9923	39869	strain-level	TRUE	FALSE	other_strain
1115-IMTCDIF-D003-1	1215-AUTGI-068H1--1-2--1	Faecalibacterium_prausnitzii	0.991609	42545	strain-level	TRUE	FALSE	other_strain
1115-IMTCDIF-D003-1	1216-AUTGI-809H1--1-2--1	Faecalibacterium_prausnitzii	0.987007	41793	strain-level	TRUE	FALSE	other_strain
1115-IMTCDIF-D003-1	1216-AUTGI-816H1--1-2--1	Faecalibacterium_prausnitzii	0.985391	39223	strain-level	TRUE	FALSE	other_strain
1116-IMTCDIF-D002-3-3--1	1116-IMTCDIF-D003-1	Faecalibacterium_prausnitzii	0.99582	46650	strain-level	TRUE	FALSE	other_strain
1116-IMTCDIF-D002-3-3--1	1215-AUTGI-068H1--1-2--1	Faecalibacterium_prausnitzii	0.995738	50679	strain-level	TRUE	FALSE	other_strain
1116-IMTCDIF-D002-3-3--1	1216-AUTGI-809H1--1-2--1	Faecalibacterium_prausnitzii	0.995982	50768	strain-level	TRUE	FALSE	other_strain
1116-IMTCDIF-D002-3-3--1	1216-AUTGI-816H1--1-2--1	Faecalibacterium_prausnitzii	0.996357	46659	strain-level	TRUE	FALSE	other_strain
1116-IMTCDIF-D003-1	1215-AUTGI-068H1--1-2--1	Faecalibacterium_prausnitzii	0.992606	45981	strain-level	TRUE	FALSE	other_strain
1116-IMTCDIF-D003-1	1216-AUTGI-809H1--1-2--1	Faecalibacterium_prausnitzii	0.992033	44934	strain-level	TRUE	FALSE	other_strain
1116-IMTCDIF-D003-1	1216-AUTGI-816H1--1-2--1	Faecalibacterium_prausnitzii	0.99293	43282	strain-level	TRUE	FALSE	other_strain
1215-AUTGI-068H1--1-2--1	1216-AUTGI-809H1--1-2--1	Faecalibacterium_prausnitzii	0.996024	49795	strain-level	TRUE	FALSE	other_strain
1215-AUTGI-068H1--1-2--1	1216-AUTGI-816H1--1-2--1	Faecalibacterium_prausnitzii	0.99258	46091	strain-level	TRUE	FALSE	other_strain
1216-AUTGI-809H1--1-2--1	1216-AUTGI-816H1--1-2--1	Faecalibacterium_prausnitzii	0.994237	46505	strain-level	TRUE	FALSE	other_strain
0415-IMTCDIF-P010-C2-1	0516-IMTCDIF-P013-C2-1	Blautia_coccoides	0.99381	4200	species-level	FALSE	FALSE	same_species
0216-IMTCDIF-P009-C3-1	0313-IMTUC-P001-C5-1	Firmicutes_bacterium_CAG_103	0.999956	45921	strain-level	TRUE	TRUE	shared_strain
0216-IMTCDIF-P009-C3-1	0315-PSYCH-S0997V024-1	Firmicutes_bacterium_CAG_103	0.937921	18267	strain-level	TRUE	FALSE	other_strain
0216-IMTCDIF-P009-C3-1	0513-IMTCDIF-P002-C3-1	Firmicutes_bacterium_CAG_103	1	46072	strain-level	TRUE	TRUE	shared_strain
0216-IMTCDIF-P009-C3-1	0616-AUTGI-088H1--1-2--1	Firmicutes_bacterium_CAG_103	0.9876	44354	strain-level	TRUE	FALSE	other_strain
0216-IMTCDIF-P009-C3-1	0616-AUTGI-088H1--2-2--1	Firmicutes_bacterium_CAG_103	0.987556	44358	strain-level	TRUE	FALSE	other_strain
0216-IMTCDIF-P009-C3-1	1116-IMTCDIF-D002-3-3--1	Firmicutes_bacterium_CAG_103	0.999952	20760	strain-level	TRUE	TRUE	shared_strain
0216-IMTCDIF-P009-C3-1	1215-AUTGI-068H1--1-2--1	Firmicutes_bacterium_CAG_103	0.952341	4826	species-level	FALSE	FALSE	same_species
0216-IMTCDIF-P009-C3-1	1216-AUTGI-809H1--1-2--1	Firmicutes_bacterium_CAG_103	0.95115	11300	strain-level	TRUE	FALSE	other_strain
0313-IMTUC-P001-C5-1	0315-PSYCH-S0997V024-1	Firmicutes_bacterium_CAG_103	0.937587	21646	strain-level	TRUE	FALSE	other_strain
0313-IMTUC-P001-C5-1	0513-IMTCDIF-P002-C3-1	Firmicutes_bacterium_CAG_103	0.999746	58942	strain-level	TRUE	TRUE	shared_strain
0313-IMTUC-P001-C5-1	0616-AUTGI-088H1--1-2--1	Firmicutes_bacterium_CAG_103	0.987238	56729	strain-level	TRUE	FALSE	other_strain
0313-IMTUC-P001-C5-1	0616-AUTGI-088H1--2-2--1	Firmicutes_bacterium_CAG_103	0.987276	56744	strain-level	TRUE	FALSE	other_strain
0313-IMTUC-P001-C5-1	1116-IMTCDIF-D002-3-3--1	Firmicutes_bacterium_CAG_103	0.99983	23583	strain-level	TRUE	TRUE	shared_strain
0313-IMTUC-P001-C5-1	1215-AUTGI-068H1--1-2--1	Firmicutes_bacterium_CAG_103	0.951301	5380	strain-level	TRUE	FALSE	other_strain
0313-IMTUC-P001-C5-1	1216-AUTGI-809H1--1-2--1	Firmicutes_bacterium_CAG_103	0.949143	12663	strain-level	TRUE	FALSE	other_strain
0315-PSYCH-S0997V024-1	0513-IMTCDIF-P002-C3-1	Firmicutes_bacterium_CAG_103	0.937431	21624	strain-level	TRUE	FALSE	other_strain
0315-PSYCH-S0997V024-1	0616-AUTGI-088H1--1-2--1	Firmicutes_bacterium_CAG_103	0.936795	21707	strain-level	TRUE	FALSE	other_strain
0315-PSYCH-S0997V024-1	0616-AUTGI-088H1--2-2--1	Firmicutes_bacterium_CAG_103	0.93666	21882	strain-level	TRUE	FALSE	other_strain
0315-PSYCH-S0997V024-1	1116-IMTCDIF-D002-3-3--1	Firmicutes_bacterium_CAG_103	0.937396	9041	strain-level	TRUE	FALSE	other_strain
0315-PSYCH-S0997V024-1	1215-AUTGI-068H1--1-2--1	Firmicutes_bacterium_CAG_103	0.982879	4731	species-level	FALSE	FALSE	same_species
0315-PSYCH-S0997V024-1	1216-AUTGI-809H1--1-2--1	Firmicutes_bacterium_CAG_103	0.979478	10184	strain-level	TRUE	FALSE	other_strain
0513-IMTCDIF-P002-C3-1	0616-AUTGI-088H1--1-2--1	Firmicutes_bacterium_CAG_103	0.987356	56786	strain-level	TRUE	FALSE	other_strain
0513-IMTCDIF-P002-C3-1	0616-AUTGI-088H1--2-2--1	Firmicutes_bacterium_CAG_103	0.987311	56822	strain-level	TRUE	FALSE	other_strain
0513-IMTCDIF-P002-C3-1	1116-IMTCDIF-D002-3-3--1	Firmicutes_bacterium_CAG_103	0.999915	23578	strain-level	TRUE	TRUE	shared_strain
0513-IMTCDIF-P002-C3-1	1215-AUTGI-068H1--1-2--1	Firmicutes_bacterium_CAG_103	0.951522	5487	strain-level	TRUE	FALSE	other_strain
0513-IMTCDIF-P002-C3-1	1216-AUTGI-809H1--1-2--1	Firmicutes_bacterium_CAG_103	0.949195	12735	strain-level	TRUE	FALSE	other_strain
0616-AUTGI-088H1--1-2--1	0616-AUTGI-088H1--2-2--1	Firmicutes_bacterium_CAG_103	0.999915	58965	strain-level	TRUE	TRUE	shared_strain
0616-AUTGI-088H1--1-2--1	1116-IMTCDIF-D002-3-3--1	Firmicutes_bacterium_CAG_103	0.987149	23188	strain-level	TRUE	FALSE	other_strain
0616-AUTGI-088H1--1-2--1	1215-AUTGI-068H1--1-2--1	Firmicutes_bacterium_CAG_103	0.951173	5243	strain-level	TRUE	FALSE	other_strain
0616-AUTGI-088H1--1-2--1	1216-AUTGI-809H1--1-2--1	Firmicutes_bacterium_CAG_103	0.949288	12423	strain-level	TRUE	FALSE	other_strain
0616-AUTGI-088H1--2-2--1	1116-IMTCDIF-D002-3-3--1	Firmicutes_bacterium_CAG_103	0.987107	23190	strain-level	TRUE	FALSE	other_strain
0616-AUTGI-088H1--2-2--1	1215-AUTGI-068H1--1-2--1	Firmicutes_bacterium_CAG_103	0.950443	5307	strain-level	TRUE	FALSE	other_strain
0616-AUTGI-088H1--2-2--1	1216-AUTGI-809H1--1-2--1	Firmicutes_bacterium_CAG_103	0.948968	12600	strain-level	TRUE	FALSE	other_strain
1116-IMTCDIF-D002-3-3--1	1215-AUTGI-068H1--1-2--1	Firmicutes_bacterium_CAG_103	0.951671	2483	species-level	FALSE	FALSE	same_species
1116-IMTCDIF-D002-3-3--1	1216-AUTGI-809H1--1-2--1	Firmicutes_bacterium_CAG_103	0.946917	4785	species-level	FALSE	FALSE	same_species
1215-AUTGI-068H1--1-2--1	1216-AUTGI-809H1--1-2--1	Firmicutes_bacterium_CAG_103	0.985939	3627	species-level	FALSE	FALSE	same_species
0216-IMTCDIF-P009-C3-1	0313-IMTUC-P001-C5-1	Subdoligranulum_sp_APC924_74	0.995175	7047	strain-level	TRUE	FALSE	other_strain
0216-IMTCDIF-P009-C3-1	0315-PSYCH-S0997V024-1	Subdoligranulum_sp_APC924_74	0.979161	10461	strain-level	TRUE	FALSE	other_strain
0216-IMTCDIF-P009-C3-1	0315-PSYCH-S1118V032-1	Subdoligranulum_sp_APC924_74	0.986607	3584	species-level	FALSE	FALSE	same_species
0216-IMTCDIF-P009-C3-1	0513-IMTCDIF-P002-C3-1	Subdoligranulum_sp_APC924_74	0.999147	14068	strain-level	TRUE	TRUE	shared_strain
0216-IMTCDIF-P009-C3-1	0616-AUTGI-088H1--1-2--1	Subdoligranulum_sp_APC924_74	0.990477	11761	strain-level	TRUE	FALSE	other_strain
0216-IMTCDIF-P009-C3-1	0616-AUTGI-088H1--2-2--1	Subdoligranulum_sp_APC924_74	0.990233	11877	strain-level	TRUE	FALSE	other_strain
0216-IMTCDIF-P009-C3-1	1116-IMTCDIF-D002-3-3--1	Subdoligranulum_sp_APC924_74	0.998226	14093	strain-level	TRUE	FALSE	other_strain
0216-IMTCDIF-P009-C3-1	1215-AUTGI-068H1--1-2--1	Subdoligranulum_sp_APC924_74	0.985043	9895	strain-level	TRUE	FALSE	other_strain
0216-IMTCDIF-P009-C3-1	1216-AUTGI-809H1--1-2--1	Subdoligranulum_sp_APC924_74	0.981348	12331	strain-level	TRUE	FALSE	other_strain
0216-IMTCDIF-P009-C3-1	1216-AUTGI-816H1--1-2--1	Subdoligranulum_sp_APC924_74	0.986387	9109	strain-level	TRUE	FALSE	other_strain
0313-IMTUC-P001-C5-1	0315-PSYCH-S0997V024-1	Subdoligranulum_sp_APC924_74	0.980691	7406	strain-level	TRUE	FALSE	other_strain
0313-IMTUC-P001-C5-1	0315-PSYCH-S1118V032-1	Subdoligranulum_sp_APC924_74	0.984933	3584	species-level	FALSE	FALSE	same_species
0313-IMTUC-P001-C5-1	0513-IMTCDIF-P002-C3-1	Subdoligranulum_sp_APC924_74	0.99636	9891	strain-level	TRUE	FALSE	other_strain
0313-IMTUC-P001-C5-1	0616-AUTGI-088H1--1-2--1	Subdoligranulum_sp_APC924_74	0.986885	14106	strain-level	TRUE	FALSE	other_strain
0313-IMTUC-P001-C5-1	0616-AUTGI-088H1--2-2--1	Subdoligranulum_sp_APC924_74	0.986023	14095	strain-level	TRUE	FALSE	other_strain
0313-IMTUC-P001-C5-1	1116-IMTCDIF-D002-3-3--1	Subdoligranulum_sp_APC924_74	0.993914	10351	strain-level	TRUE	FALSE	other_strain
0313-IMTUC-P001-C5-1	1215-AUTGI-068H1--1-2--1	Subdoligranulum_sp_APC924_74	0.987131	6838	strain-level	TRUE	FALSE	other_strain
0313-IMTUC-P001-C5-1	1216-AUTGI-809H1--1-2--1	Subdoligranulum_sp_APC924_74	0.981236	10552	strain-level	TRUE	FALSE	other_strain
0313-IMTUC-P001-C5-1	1216-AUTGI-816H1--1-2--1	Subdoligranulum_sp_APC924_74	0.984633	10282	strain-level	TRUE	FALSE	other_strain
0315-PSYCH-S0997V024-1	0315-PSYCH-S1118V032-1	Subdoligranulum_sp_APC924_74	0.972317	3504	species-level	FALSE	FALSE	same_species
0315-PSYCH-S0997V024-1	0513-IMTCDIF-P002-C3-1	Subdoligranulum_sp_APC924_74	0.984678	13118	strain-level	TRUE	FALSE	other_strain
0315-PSYCH-S0997V024-1	0616-AUTGI-088H1--1-2--1	Subdoligranulum_sp_APC924_74	0.984298	15985	strain-level	TRUE	FALSE	other_strain
0315-PSYCH-S0997V024-1	0616-AUTGI-088H1--2-2--1	Subdoligranulum_sp_APC924_74	0.985077	16284	strain-level	TRUE	FALSE	other_strain
0315-PSYCH-S0997V024-1	1116-IMTCDIF-D002-3-3--1	Subdoligranulum_sp_APC924_74	0.983139	13404	strain-level	TRUE	FALSE	other_strain
0315-PSYCH-S0997V024-1	1215-AUTGI-068H1--1-2--1	Subdoligranulum_sp_APC924_74	0.988081	13088	strain-level	TRUE	FALSE	other_strain
0315-PSYCH-S0997V024-1	1216-AUTGI-809H1--1-2--1	Subdoligranulum_sp_APC924_74	0.981535	15110	strain-level	TRUE	FALSE	other_strain
0315-PSYCH-S0997V024-1	1216-AUTGI-816H1--1-2--1	Subdoligranulum_sp_APC924_74	0.989045	12780	strain-level	TRUE	FALSE	other_strain
0315-PSYCH-S1118V032-1	0513-IMTCDIF-P002-C3-1	Subdoligranulum_sp_APC924_74	0.984603	5066	strain-level	TRUE	FALSE	other_strain
0315-PSYCH-S1118V032-1	0616-AUTGI-088H1--1-2--1	Subdoligranulum_sp_APC924_74	0.977566	5037	strain-level	TRUE	FALSE	other_strain
0315-PSYCH-S1118V032-1	0616-AUTGI-088H1--2-2--1	Subdoligranulum_sp_APC924_74	0.977989	5043	strain-level	TRUE	FALSE	other_strain
0315-PSYCH-S1118V032-1	1116-IMTCDIF-D002-3-3--1	Subdoligranulum_sp_APC924_74	0.987008	4772	species-level	FALSE	FALSE	same_species
0315-PSYCH-S1118V032-1	1215-AUTGI-068H1--1-2--1	Subdoligranulum_sp_APC924_74	0.983015	4239	species-level	FALSE	FALSE	same_species
0315-PSYCH-S1118V032-1	1216-AUTGI-809H1--1-2--1	Subdoligranulum_sp_APC924_74	0.981957	5764	strain-level	TRUE	FALSE	other_strain
0315-PSYCH-S1118V032-1	1216-AUTGI-816H1--1-2--1	Subdoligranulum_sp_APC924_74	0.976686	5233	strain-level	TRUE	FALSE	other_strain
0513-IMTCDIF-P002-C3-1	0616-AUTGI-088H1--1-2--1	Subdoligranulum_sp_APC924_74	0.993203	19861	strain-level	TRUE	FALSE	other_strain
0513-IMTCDIF-P002-C3-1	0616-AUTGI-088H1--2-2--1	Subdoligranulum_sp_APC924_74	0.993904	20014	strain-level	TRUE	FALSE	other_strain
0513-IMTCDIF-P002-C3-1	1116-IMTCDIF-D002-3-3--1	Subdoligranulum_sp_APC924_74	0.998927	20504	strain-level	TRUE	FALSE	other_strain
0513-IMTCDIF-P002-C3-1	1215-AUTGI-068H1--1-2--1	Subdoligranulum_sp_APC924_74	0.988272	12875	strain-level	TRUE	FALSE	other_strain
0513-IMTCDIF-P002-C3-1	1216-AUTGI-809H1--1-2--1	Subdoligranulum_sp_APC924_74	0.983989	15552	strain-level	TRUE	FALSE	other_strain
0513-IMTCDIF-P002-C3-1	1216-AUTGI-816H1--1-2--1	Subdoligranulum_sp_APC924_74	0.989471	12632	strain-level	TRUE	FALSE	other_strain
0616-AUTGI-088H1--1-2--1	0616-AUTGI-088H1--2-2--1	Subdoligranulum_sp_APC924_74	0.999958	47533	strain-level	TRUE	TRUE	shared_strain
0616-AUTGI-088H1--1-2--1	1116-IMTCDIF-D002-3-3--1	Subdoligranulum_sp_APC924_74	0.994802	21162	strain-level	TRUE	FALSE	other_strain
0616-AUTGI-088H1--1-2--1	1215-AUTGI-068H1--1-2--1	Subdoligranulum_sp_APC924_74	0.991123	14082	strain-level	TRUE	FALSE	other_strain
0616-AUTGI-088H1--1-2--1	1216-AUTGI-809H1--1-2--1	Subdoligranulum_sp_APC924_74	0.990768	25563	strain-level	TRUE	FALSE	other_strain
0616-AUTGI-088H1--1-2--1	1216-AUTGI-816H1--1-2--1	Subdoligranulum_sp_APC924_74	0.986359	17814	strain-level	TRUE	FALSE	other_strain
0616-AUTGI-088H1--2-2--1	1116-IMTCDIF-D002-3-3--1	Subdoligranulum_sp_APC924_74	0.994799	21342	strain-level	TRUE	FALSE	other_strain
0616-AUTGI-088H1--2-2--1	1215-AUTGI-068H1--1-2--1	Subdoligranulum_sp_APC924_74	0.991128	14090	strain-level	TRUE	FALSE	other_strain
0616-AUTGI-088H1--2-2--1	1216-AUTGI-809H1--1-2--1	Subdoligranulum_sp_APC924_74	0.991301	25635	strain-level	TRUE	FALSE	other_strain
0616-AUTGI-088H1--2-2--1	1216-AUTGI-816H1--1-2--1	Subdoligranulum_sp_APC924_74	0.985069	18083	strain-level	TRUE	FALSE	other_strain
1116-IMTCDIF-D002-3-3--1	1215-AUTGI-068H1--1-2--1	Subdoligranulum_sp_APC924_74	0.991925	14366	strain-level	TRUE	FALSE	other_strain
1116-IMTCDIF-D002-3-3--1	1216-AUTGI-809H1--1-2--1	Subdoligranulum_sp_APC924_74	0.986148	16243	strain-level	TRUE	FALSE	other_strain
1116-IMTCDIF-D002-3-3--1	1216-AUTGI-816H1--1-2--1	Subdoligranulum_sp_APC924_74	0.990843	12122	strain-level	TRUE	FALSE	other_strain
1215-AUTGI-068H1--1-2--1	1216-AUTGI-809H1--1-2--1	Subdoligranulum_sp_APC924_74	0.988208	12381	strain-level	TRUE	FALSE	other_strain
1215-AUTGI-068H1--1-2--1	1216-AUTGI-816H1--1-2--1	Subdoligranulum_sp_APC924_74	0.988224	9681	strain-level	TRUE	FALSE	other_strain
1216-AUTGI-809H1--1-2--1	1216-AUTGI-816H1--1-2--1	Subdoligranulum_sp_APC924_74	0.985274	14668	strain-level	TRUE	FALSE	other_strain
0116-IMTCDIF-P016-C2-1	0216-IMTCDIF-P009-C3-1	Roseburia_sp_CAG_471	0.95102	1470	species-level	FALSE	FALSE	same_species
0116-IMTCDIF-P016-C2-1	0315-PSYCH-S0997V024-1	Roseburia_sp_CAG_471	0.948543	1613	species-level	FALSE	FALSE	same_species
0116-IMTCDIF-P016-C2-1	0315-PSYCH-S1118V032-1	Roseburia_sp_CAG_471	0.987585	4269	species-level	FALSE	FALSE	same_species
0116-IMTCDIF-P016-C2-1	0415-IMTCDIF-P010-C2-1	Roseburia_sp_CAG_471	0.956136	1915	species-level	FALSE	FALSE	same_species
0116-IMTCDIF-P016-C2-1	0616-AUTGI-088H1--1-2--1	Roseburia_sp_CAG_471	0.957647	1700	species-level	FALSE	FALSE	same_species
0116-IMTCDIF-P016-C2-1	0616-AUTGI-088H1--2-2--1	Roseburia_sp_CAG_471	0.961587	1588	species-level	FALSE	FALSE	same_species
0116-IMTCDIF-P016-C2-1	0915-IMTCDIF-D003-1	Roseburia_sp_CAG_471	1	4717	species-level	FALSE	FALSE	same_species
0116-IMTCDIF-P016-C2-1	1115-IMTCDIF-D003-1	Roseburia_sp_CAG_471	1	879	species-level	FALSE	FALSE	same_species
0116-IMTCDIF-P016-C2-1	1216-AUTGI-809H1--1-2--1	Roseburia_sp_CAG_471	0.949127	1317	species-level	FALSE	FALSE	same_species
0116-IMTCDIF-P016-C2-1	1216-AUTGI-816H1--1-2--1	Roseburia_sp_CAG_471	0.950791	1707	species-level	FALSE	FALSE	same_species
0216-IMTCDIF-P009-C3-1	0315-PSYCH-S0997V024-1	Roseburia_sp_CAG_471	0.994743	11983	strain-level	TRUE	FALSE	other_strain
0216-IMTCDIF-P009-C3-1	0315-PSYCH-S1118V032-1	Roseburia_sp_CAG_471	0.957846	8635	strain-level	TRUE	FALSE	other_strain
0216-IMTCDIF-P009-C3-1	0415-IMTCDIF-P010-C2-1	Roseburia_sp_CAG_471	0.991312	11855	strain-level	TRUE	FALSE	other_strain
0216-IMTCDIF-P009-C3-1	0616-AUTGI-088H1--1-2--1	Roseburia_sp_CAG_471	0.992293	11159	strain-level	TRUE	FALSE	other_strain
0216-IMTCDIF-P009-C3-1	0616-AUTGI-088H1--2-2--1	Roseburia_sp_CAG_471	0.993598	10778	strain-level	TRUE	FALSE	other_strain
0216-IMTCDIF-P009-C3-1	0915-IMTCDIF-D003-1	Roseburia_sp_CAG_471	0.963908	6234	strain-level	TRUE	FALSE	other_strain
0216-IMTCDIF-P009-C3-1	1115-IMTCDIF-D003-1	Roseburia_sp_CAG_471	0.967572	1141	species-level	FALSE	FALSE	same_species
0216-IMTCDIF-P009-C3-1	1216-AUTGI-809H1--1-2--1	Roseburia_sp_CAG_471	0.991736	9802	strain-level	TRUE	FALSE	other_strain
0216-IMTCDIF-P009-C3-1	1216-AUTGI-816H1--1-2--1	Roseburia_sp_CAG_471	0.989273	11280	strain-level	TRUE	FALSE	other_strain
0315-PSYCH-S0997V024-1	0315-PSYCH-S1118V032-1	Roseburia_sp_CAG_471	0.951749	10549	strain-level	TRUE	FALSE	other_strain
0315-PSYCH-S0997V024-1	0415-IMTCDIF-P010-C2-1	Roseburia_sp_CAG_471	0.989753	13760	strain-level	TRUE	FALSE	other_strain
0315-PSYCH-S0997V024-1	0616-AUTGI-088H1--1-2--1	Roseburia_sp_CAG_471	0.991262	12588	strain-level	TRUE	FALSE	other_strain
0315-PSYCH-S0997V024-1	0616-AUTGI-088H1--2-2--1	Roseburia_sp_CAG_471	0.99168	11899	strain-level	TRUE	FALSE	other_strain
0315-PSYCH-S0997V024-1	0915-IMTCDIF-D003-1	Roseburia_sp_CAG_471	0.957804	7868	strain-level	TRUE	FALSE	other_strain
0315-PSYCH-S0997V024-1	1115-IMTCDIF-D003-1	Roseburia_sp_CAG_471	0.964315	1233	species-level	FALSE	FALSE	same_species
0315-PSYCH-S0997V024-1	1216-AUTGI-809H1--1-2--1	Roseburia_sp_CAG_471	0.991419	11421	strain-level	TRUE	FALSE	other_strain
0315-PSYCH-S0997V024-1	1216-AUTGI-816H1--1-2--1	Roseburia_sp_CAG_471	0.988111	12869	strain-level	TRUE	FALSE	other_strain
0315-PSYCH-S1118V032-1	0415-IMTCDIF-P010-C2-1	Roseburia_sp_CAG_471	0.955833	10347	strain-level	TRUE	FALSE	other_strain
0315-PSYCH-S1118V032-1	0616-AUTGI-088H1--1-2--1	Roseburia_sp_CAG_471	0.961366	9370	strain-level	TRUE	FALSE	other_strain
0315-PSYCH-S1118V032-1	0616-AUTGI-088H1--2-2--1	Roseburia_sp_CAG_471	0.961635	9201	strain-level	TRUE	FALSE	other_strain
0315-PSYCH-S1118V032-1	0915-IMTCDIF-D003-1	Roseburia_sp_CAG_471	0.993022	17340	strain-level	TRUE	FALSE	other_strain
0315-PSYCH-S1118V032-1	1115-IMTCDIF-D003-1	Roseburia_sp_CAG_471	0.99362	3135	species-level	FALSE	FALSE	same_species
0315-PSYCH-S1118V032-1	1216-AUTGI-809H1--1-2--1	Roseburia_sp_CAG_471	0.960162	8158	strain-level	TRUE	FALSE	other_strain
0315-PSYCH-S1118V032-1	1216-AUTGI-816H1--1-2--1	Roseburia_sp_CAG_471	0.950402	9940	strain-level	TRUE	FALSE	other_strain
0415-IMTCDIF-P010-C2-1	0616-AUTGI-088H1--1-2--1	Roseburia_sp_CAG_471	0.990238	11780	strain-level	TRUE	FALSE	other_strain
0415-IMTCDIF-P010-C2-1	0616-AUTGI-088H1--2-2--1	Roseburia_sp_CAG_471	0.989714	11277	strain-level	TRUE	FALSE	other_strain
0415-IMTCDIF-P010-C2-1	0915-IMTCDIF-D003-1	Roseburia_sp_CAG_471	0.960728	6977	strain-level	TRUE	FALSE	other_strain
0415-IMTCDIF-P010-C2-1	1115-IMTCDIF-D003-1	Roseburia_sp_CAG_471	0.967494	1169	species-level	FALSE	FALSE	same_species
0415-IMTCDIF-P010-C2-1	1216-AUTGI-809H1--1-2--1	Roseburia_sp_CAG_471	0.990298	10822	strain-level	TRUE	FALSE	other_strain
0415-IMTCDIF-P010-C2-1	1216-AUTGI-816H1--1-2--1	Roseburia_sp_CAG_471	0.987648	12630	strain-level	TRUE	FALSE	other_strain
0616-AUTGI-088H1--1-2--1	0616-AUTGI-088H1--2-2--1	Roseburia_sp_CAG_471	0.999349	12291	strain-level	TRUE	TRUE	shared_strain
0616-AUTGI-088H1--1-2--1	0915-IMTCDIF-D003-1	Roseburia_sp_CAG_471	0.967888	7069	strain-level	TRUE	FALSE	other_strain
0616-AUTGI-088H1--1-2--1	1115-IMTCDIF-D003-1	Roseburia_sp_CAG_471	0.970874	1236	species-level	FALSE	FALSE	same_species
0616-AUTGI-088H1--1-2--1	1216-AUTGI-809H1--1-2--1	Roseburia_sp_CAG_471	0.991415	10367	strain-level	TRUE	FALSE	other_strain
0616-AUTGI-088H1--1-2--1	1216-AUTGI-816H1--1-2--1	Roseburia_sp_CAG_471	0.990844	12342	strain-level	TRUE	FALSE	other_strain
0616-AUTGI-088H1--2-2--1	0915-IMTCDIF-D003-1	Roseburia_sp_CAG_471	0.968149	6813	strain-level	TRUE	FALSE	other_strain
0616-AUTGI-088H1--2-2--1	1115-IMTCDIF-D003-1	Roseburia_sp_CAG_471	0.966942	1089	species-level	FALSE	FALSE	same_species
0616-AUTGI-088H1--2-2--1	1216-AUTGI-809H1--1-2--1	Roseburia_sp_CAG_471	0.992557	10076	strain-level	TRUE	FALSE	other_strain
0616-AUTGI-088H1--2-2--1	1216-AUTGI-816H1--1-2--1	Roseburia_sp_CAG_471	0.990671	12006	strain-level	TRUE	FALSE	other_strain
0915-IMTCDIF-D003-1	1115-IMTCDIF-D003-1	Roseburia_sp_CAG_471	1	5398	strain-level	TRUE	TRUE	shared_strain
0915-IMTCDIF-D003-1	1216-AUTGI-809H1--1-2--1	Roseburia_sp_CAG_471	0.965538	6587	strain-level	TRUE	FALSE	other_strain
0915-IMTCDIF-D003-1	1216-AUTGI-816H1--1-2--1	Roseburia_sp_CAG_471	0.956424	7114	strain-level	TRUE	FALSE	other_strain
1115-IMTCDIF-D003-1	1216-AUTGI-809H1--1-2--1	Roseburia_sp_CAG_471	0.958818	1117	species-level	FALSE	FALSE	same_species
1115-IMTCDIF-D003-1	1216-AUTGI-816H1--1-2--1	Roseburia_sp_CAG_471	0.958288	911	species-level	FALSE	FALSE	same_species
1216-AUTGI-809H1--1-2--1	1216-AUTGI-816H1--1-2--1	Roseburia_sp_CAG_471	0.993236	10496	strain-level	TRUE	FALSE	other_strain
1116-IMTCDIF-D002-3-3--1	1214-IMTCDIF-P006-C2-1	Clostridium_sp_AM22_11AC	0.993506	924	species-level	FALSE	FALSE	same_species
1116-IMTCDIF-D002-3-3--1	1216-AUTGI-816H1--1-2--1	Clostridium_sp_AM22_11AC	0.991136	1241	species-level	FALSE	FALSE	same_species
1214-IMTCDIF-P006-C2-1	1216-AUTGI-816H1--1-2--1	Clostridium_sp_AM22_11AC	0.998513	1345	species-level	FALSE	FALSE	same_species
0315-PSYCH-S0997V024-1	1215-AUTGI-068H1--1-2--1	Oscillibacter_sp_CAG_241	0.986765	3400	species-level	FALSE	FALSE	same_species
0315-PSYCH-S0997V024-1	1216-AUTGI-809H1--1-2--1	Oscillibacter_sp_CAG_241	0.954452	8277	strain-level	TRUE	FALSE	other_strain
1215-AUTGI-068H1--1-2--1	1216-AUTGI-809H1--1-2--1	Oscillibacter_sp_CAG_241	0.963519	5126	strain-level	TRUE	FALSE	other_strain
0216-IMTCDIF-P018-C2-1	0415-IMTCDIF-P008-C4-1	Blautia_producta	0.986348	2344	species-level	FALSE	FALSE	same_species
0216-IMTCDIF-P018-C2-1	0415-IMTCDIF-P010-C2-1	Blautia_producta	0.999343	3044	species-level	FALSE	FALSE	same_species
0216-IMTCDIF-P018-C2-1	0516-IMTCDIF-P013-C2-1	Blautia_producta	1	5790	strain-level	TRUE	TRUE	shared_strain
0216-IMTCDIF-P018-C2-1	1214-IMTCDIF-P008-C2-1	Blautia_producta	0.993032	4449	species-level	FALSE	FALSE	same_species
0415-IMTCDIF-P008-C4-1	0415-IMTCDIF-P010-C2-1	Blautia_producta	0.987265	10522	strain-level	TRUE	FALSE	other_strain
0415-IMTCDIF-P008-C4-1	0516-IMTCDIF-P013-C2-1	Blautia_producta	0.990439	21127	strain-level	TRUE	FALSE	other_strain
0415-IMTCDIF-P008-C4-1	1214-IMTCDIF-P008-C2-1	Blautia_producta	1	31243	strain-level	TRUE	TRUE	shared_strain
0415-IMTCDIF-P010-C2-1	0516-IMTCDIF-P013-C2-1	Blautia_producta	0.998656	23815	strain-level	TRUE	FALSE	other_strain
0415-IMTCDIF-P010-C2-1	1214-IMTCDIF-P008-C2-1	Blautia_producta	0.993684	19317	strain-level	TRUE	FALSE	other_strain
0516-IMTCDIF-P013-C2-1	1214-IMTCDIF-P008-C2-1	Blautia_producta	0.996051	38999	strain-level	TRUE	FALSE	other_strain
0415-IMTCDIF-P008-C4-1	0415-IMTCDIF-P014-C1-1	Enterococcus_casseliflavus	0.98581	61806	strain-level	TRUE	FALSE	other_strain
0116-AUTGI-565H1--1-2--1	0116-IMTCDIF-P016-C2-1	Firmicutes_bacterium_CAG_83	0.998654	28977	strain-level	TRUE	FALSE	other_strain
0116-AUTGI-565H1--1-2--1	0216-IMTCDIF-P018-C2-1	Firmicutes_bacterium_CAG_83	0.998596	28496	strain-level	TRUE	FALSE	other_strain
0116-AUTGI-565H1--1-2--1	0313-IMTUC-P001-C5-1	Firmicutes_bacterium_CAG_83	0.998449	29650	strain-level	TRUE	FALSE	other_strain
0116-AUTGI-565H1--1-2--1	0315-PSYCH-S0997V024-1	Firmicutes_bacterium_CAG_83	0.983235	29467	strain-level	TRUE	FALSE	other_strain
0116-AUTGI-565H1--1-2--1	0315-PSYCH-S1118V032-1	Firmicutes_bacterium_CAG_83	0.976891	21680	strain-level	TRUE	FALSE	other_strain
0116-AUTGI-565H1--1-2--1	0616-AUTGI-088H1--1-2--1	Firmicutes_bacterium_CAG_83	0.977976	29241	strain-level	TRUE	FALSE	other_strain
0116-AUTGI-565H1--1-2--1	0616-AUTGI-088H1--2-2--1	Firmicutes_bacterium_CAG_83	0.977814	29208	strain-level	TRUE	FALSE	other_strain
0116-AUTGI-565H1--1-2--1	1215-AUTGI-068H1--1-2--1	Firmicutes_bacterium_CAG_83	0.97767	3717	species-level	FALSE	FALSE	same_species
0116-AUTGI-565H1--1-2--1	1216-AUTGI-809H1--1-2--1	Firmicutes_bacterium_CAG_83	0.972941	850	species-level	FALSE	FALSE	same_species
0116-IMTCDIF-P016-C2-1	0216-IMTCDIF-P018-C2-1	Firmicutes_bacterium_CAG_83	1	69980	strain-level	TRUE	TRUE	shared_strain
0116-IMTCDIF-P016-C2-1	0313-IMTUC-P001-C5-1	Firmicutes_bacterium_CAG_83	0.99695	72130	strain-level	TRUE	FALSE	other_strain
0116-IMTCDIF-P016-C2-1	0315-PSYCH-S0997V024-1	Firmicutes_bacterium_CAG_83	0.984033	69331	strain-level	TRUE	FALSE	other_strain
0116-IMTCDIF-P016-C2-1	0315-PSYCH-S1118V032-1	Firmicutes_bacterium_CAG_83	0.977621	50762	strain-level	TRUE	FALSE	other_strain
0116-IMTCDIF-P016-C2-1	0616-AUTGI-088H1--1-2--1	Firmicutes_bacterium_CAG_83	0.9778	70136	strain-level	TRUE	FALSE	other_strain
0116-IMTCDIF-P016-C2-1	0616-AUTGI-088H1--2-2--1	Firmicutes_bacterium_CAG_83	0.978023	70302	strain-level	TRUE	FALSE	other_strain
0116-IMTCDIF-P016-C2-1	1215-AUTGI-068H1--1-2--1	Firmicutes_bacterium_CAG_83	0.977027	9533	strain-level	TRUE	FALSE	other_strain
0116-IMTCDIF-P016-C2-1	1216-AUTGI-809H1--1-2--1	Firmicutes_bacterium_CAG_83	0.966172	3636	species-level	FALSE	FALSE	same_species
0216-IMTCDIF-P018-C2-1	0313-IMTUC-P001-C5-1	Firmicutes_bacterium_CAG_83	0.996789	69459	strain-level	TRUE	FALSE	other_strain
0216-IMTCDIF-P018-C2-1	0315-PSYCH-S0997V024-1	Firmicutes_bacterium_CAG_83	0.984429	67306	strain-level	TRUE	FALSE	other_strain
0216-IMTCDIF-P018-C2-1	0315-PSYCH-S1118V032-1	Firmicutes_bacterium_CAG_83	0.978563	49400	strain-level	TRUE	FALSE	other_strain
0216-IMTCDIF-P018-C2-1	0616-AUTGI-088H1--1-2--1	Firmicutes_bacterium_CAG_83	0.978606	67728	strain-level	TRUE	FALSE	other_strain
0216-IMTCDIF-P018-C2-1	0616-AUTGI-088H1--2-2--1	Firmicutes_bacterium_CAG_83	0.978785	67829	strain-level	TRUE	FALSE	other_strain
0216-IMTCDIF-P018-C2-1	1215-AUTGI-068H1--1-2--1	Firmicutes_bacterium_CAG_83	0.978203	9313	strain-level	TRUE	FALSE	other_strain
0216-IMTCDIF-P018-C2-1	1216-AUTGI-809H1--1-2--1	Firmicutes_bacterium_CAG_83	0.966977	3543	species-level	FALSE	FALSE	same_species
0313-IMTUC-P001-C5-1	0315-PSYCH-S0997V024-1	Firmicutes_bacterium_CAG_83	0.98346	71461	strain-level	TRUE	FALSE	other_strain
0313-IMTUC-P001-C5-1	0315-PSYCH-S1118V032-1	Firmicutes_bacterium_CAG_83	0.976936	52679	strain-level	TRUE	FALSE	other_strain
0313-IMTUC-P001-C5-1	0616-AUTGI-088H1--1-2--1	Firmicutes_bacterium_CAG_83	0.977048	73064	strain-level	TRUE	FALSE	other_strain
0313-IMTUC-P001-C5-1	0616-AUTGI-088H1--2-2--1	Firmicutes_bacterium_CAG_83	0.977281	73199	strain-level	TRUE	FALSE	other_strain
0313-IMTUC-P001-C5-1	1215-AUTGI-068H1--1-2--1	Firmicutes_bacterium_CAG_83	0.976148	8888	strain-level	TRUE	FALSE	other_strain
0313-IMTUC-P001-C5-1	1216-AUTGI-809H1--1-2--1	Firmicutes_bacterium_CAG_83	0.959894	2643	species-level	FALSE	FALSE	same_species
0315-PSYCH-S0997V024-1	0315-PSYCH-S1118V032-1	Firmicutes_bacterium_CAG_83	0.980498	52969	strain-level	TRUE	FALSE	other_strain
0315-PSYCH-S0997V024-1	0616-AUTGI-088H1--1-2--1	Firmicutes_bacterium_CAG_83	0.980451	73200	strain-level	TRUE	FALSE	other_strain
0315-PSYCH-S0997V024-1	0616-AUTGI-088H1--2-2--1	Firmicutes_bacterium_CAG_83	0.980504	72990	strain-level	TRUE	FALSE	other_strain
0315-PSYCH-S0997V024-1	1215-AUTGI-068H1--1-2--1	Firmicutes_bacterium_CAG_83	0.980898	8481	strain-level	TRUE	FALSE	other_strain
0315-PSYCH-S0997V024-1	1216-AUTGI-809H1--1-2--1	Firmicutes_bacterium_CAG_83	0.965435	2517	species-level	FALSE	FALSE	same_species
0315-PSYCH-S1118V032-1	0616-AUTGI-088H1--1-2--1	Firmicutes_bacterium_CAG_83	0.992534	54377	strain-level	TRUE	FALSE	other_strain
0315-PSYCH-S1118V032-1	0616-AUTGI-088H1--2-2--1	Firmicutes_bacterium_CAG_83	0.992658	54345	strain-level	TRUE	FALSE	other_strain
0315-PSYCH-S1118V032-1	1215-AUTGI-068H1--1-2--1	Firmicutes_bacterium_CAG_83	0.98869	7162	strain-level	TRUE	FALSE	other_strain
0315-PSYCH-S1118V032-1	1216-AUTGI-809H1--1-2--1	Firmicutes_bacterium_CAG_83	0.971902	1993	species-level	FALSE	FALSE	same_species
0616-AUTGI-088H1--1-2--1	0616-AUTGI-088H1--2-2--1	Firmicutes_bacterium_CAG_83	0.999934	75825	strain-level	TRUE	TRUE	shared_strain
0616-AUTGI-088H1--1-2--1	1215-AUTGI-068H1--1-2--1	Firmicutes_bacterium_CAG_83	0.991596	9638	strain-level	TRUE	FALSE	other_strain
0616-AUTGI-088H1--1-2--1	1216-AUTGI-809H1--1-2--1	Firmicutes_bacterium_CAG_83	0.980454	3479	species-level	FALSE	FALSE	same_species
0616-AUTGI-088H1--2-2--1	1215-AUTGI-068H1--1-2--1	Firmicutes_bacterium_CAG_83	0.99085	9508	strain-level	TRUE	FALSE	other_strain
0616-AUTGI-088H1--2-2--1	1216-AUTGI-809H1--1-2--1	Firmicutes_bacterium_CAG_83	0.9811	3492	species-level	FALSE	FALSE	same_species
1215-AUTGI-068H1--1-2--1	1216-AUTGI-809H1--1-2--1	Firmicutes_bacterium_CAG_83	0.98448	1482	species-level	FALSE	FALSE	same_species
0216-IMTCDIF-P009-C3-1	0315-PSYCH-S1118V032-1	Eubacterium_eligens	0.987705	976	species-level	FALSE	FALSE	same_species
0216-IMTCDIF-P009-C3-1	0513-IMTCDIF-P002-C3-1	Eubacterium_eligens	0.989855	6407	strain-level	TRUE	FALSE	other_strain
0216-IMTCDIF-P009-C3-1	0813-IMTCDIF-P003-C1-1	Eubacterium_eligens	0.97749	2621	species-level	FALSE	FALSE	same_species
0216-IMTCDIF-P009-C3-1	1116-IMTCDIF-D002-3-3--1	Eubacterium_eligens	0.999182	17122	strain-level	TRUE	TRUE	shared_strain
0216-IMTCDIF-P009-C3-1	1116-IMTCDIF-D003-1	Eubacterium_eligens	0.979222	1877	species-level	FALSE	FALSE	same_species
0315-PSYCH-S1118V032-1	0513-IMTCDIF-P002-C3-1	Eubacterium_eligens	0.993732	1755	species-level	FALSE	FALSE	same_species
0315-PSYCH-S1118V032-1	0813-IMTCDIF-P003-C1-1	Eubacterium_eligens	0.978947	570	species-level	FALSE	FALSE	same_species
0315-PSYCH-S1118V032-1	1116-IMTCDIF-D002-3-3--1	Eubacterium_eligens	0.988003	5168	strain-level	TRUE	FALSE	other_strain
0315-PSYCH-S1118V032-1	1116-IMTCDIF-D003-1	Eubacterium_eligens	0.974884	1075	species-level	FALSE	FALSE	same_species
0513-IMTCDIF-P002-C3-1	0813-IMTCDIF-P003-C1-1	Eubacterium_eligens	0.985163	3033	species-level	FALSE	FALSE	same_species
0513-IMTCDIF-P002-C3-1	1116-IMTCDIF-D002-3-3--1	Eubacterium_eligens	0.999909	22041	strain-level	TRUE	TRUE	shared_strain
0513-IMTCDIF-P002-C3-1	1116-IMTCDIF-D003-1	Eubacterium_eligens	0.980423	2554	species-level	FALSE	FALSE	same_species
0813-IMTCDIF-P003-C1-1	1116-IMTCDIF-D002-3-3--1	Eubacterium_eligens	0.986799	12726	strain-level	TRUE	FALSE	other_strain
0813-IMTCDIF-P003-C1-1	1116-IMTCDIF-D003-1	Eubacterium_eligens	0.981988	1388	species-level	FALSE	FALSE	same_species
1116-IMTCDIF-D002-3-3--1	1116-IMTCDIF-D003-1	Eubacterium_eligens	0.985923	7672	strain-level	TRUE	FALSE	other_strain
0114-IMTCDIF-P004-C3-1	0115-IMTCDIF-D003-1	Bacteroides_massiliensis	0.999932	14785	strain-level	TRUE	TRUE	shared_strain
0114-IMTCDIF-P004-C3-1	0116-IMTCDIF-P016-C2-1	Bacteroides_massiliensis	1	14768	strain-level	TRUE	TRUE	shared_strain
0114-IMTCDIF-P004-C3-1	0216-IMTCDIF-P017-C2-1	Bacteroides_massiliensis	0.999928	13920	strain-level	TRUE	TRUE	shared_strain
0114-IMTCDIF-P004-C3-1	0216-IMTCDIF-P017-C3-1	Bacteroides_massiliensis	0.999864	14744	strain-level	TRUE	TRUE	shared_strain
0114-IMTCDIF-P004-C3-1	0313-IMTUC-P001-C5-1	Bacteroides_massiliensis	0.997	14332	strain-level	TRUE	FALSE	other_strain
0114-IMTCDIF-P004-C3-1	0415-IMTCDIF-P013-Cx-1	Bacteroides_massiliensis	0.999931	14468	strain-level	TRUE	TRUE	shared_strain
0114-IMTCDIF-P004-C3-1	0516-IMTCDIF-P013-C2-1	Bacteroides_massiliensis	1	13420	strain-level	TRUE	TRUE	shared_strain
0114-IMTCDIF-P004-C3-1	0915-IMTCDIF-D003-1	Bacteroides_massiliensis	1	14678	strain-level	TRUE	TRUE	shared_strain
0114-IMTCDIF-P004-C3-1	1113-IMTCDIF-P004-C2-1	Bacteroides_massiliensis	0.999932	14687	strain-level	TRUE	TRUE	shared_strain
0114-IMTCDIF-P004-C3-1	1115-IMTCDIF-D003-1	Bacteroides_massiliensis	1	14804	strain-level	TRUE	TRUE	shared_strain
0114-IMTCDIF-P004-C3-1	1116-IMTCDIF-D003-1	Bacteroides_massiliensis	0.999932	14762	strain-level	TRUE	TRUE	shared_strain
0115-IMTCDIF-D003-1	0116-IMTCDIF-P016-C2-1	Bacteroides_massiliensis	0.999803	15263	strain-level	TRUE	TRUE	shared_strain
0115-IMTCDIF-D003-1	0216-IMTCDIF-P017-C2-1	Bacteroides_massiliensis	1	14234	strain-level	TRUE	TRUE	shared_strain
0115-IMTCDIF-D003-1	0216-IMTCDIF-P017-C3-1	Bacteroides_massiliensis	0.999934	15184	strain-level	TRUE	TRUE	shared_strain
0115-IMTCDIF-D003-1	0313-IMTUC-P001-C5-1	Bacteroides_massiliensis	0.995868	14762	strain-level	TRUE	FALSE	other_strain
0115-IMTCDIF-D003-1	0415-IMTCDIF-P013-Cx-1	Bacteroides_massiliensis	0.999731	14848	strain-level	TRUE	TRUE	shared_strain
0115-IMTCDIF-D003-1	0516-IMTCDIF-P013-C2-1	Bacteroides_massiliensis	1	13619	strain-level	TRUE	TRUE	shared_strain
0115-IMTCDIF-D003-1	0915-IMTCDIF-D003-1	Bacteroides_massiliensis	0.999933	15036	strain-level	TRUE	TRUE	shared_strain
0115-IMTCDIF-D003-1	1113-IMTCDIF-P004-C2-1	Bacteroides_massiliensis	0.999934	15129	strain-level	TRUE	TRUE	shared_strain
0115-IMTCDIF-D003-1	1115-IMTCDIF-D003-1	Bacteroides_massiliensis	0.999935	15336	strain-level	TRUE	TRUE	shared_strain
0115-IMTCDIF-D003-1	1116-IMTCDIF-D003-1	Bacteroides_massiliensis	0.999674	15341	strain-level	TRUE	TRUE	shared_strain
0116-IMTCDIF-P016-C2-1	0216-IMTCDIF-P017-C2-1	Bacteroides_massiliensis	1	14180	strain-level	TRUE	TRUE	shared_strain
0116-IMTCDIF-P016-C2-1	0216-IMTCDIF-P017-C3-1	Bacteroides_massiliensis	1	15112	strain-level	TRUE	TRUE	shared_strain
0116-IMTCDIF-P016-C2-1	0313-IMTUC-P001-C5-1	Bacteroides_massiliensis	0.995851	14701	strain-level	TRUE	FALSE	other_strain
0116-IMTCDIF-P016-C2-1	0415-IMTCDIF-P013-Cx-1	Bacteroides_massiliensis	0.999798	14822	strain-level	TRUE	TRUE	shared_strain
0116-IMTCDIF-P016-C2-1	0516-IMTCDIF-P013-C2-1	Bacteroides_massiliensis	1	13630	strain-level	TRUE	TRUE	shared_strain
0116-IMTCDIF-P016-C2-1	0915-IMTCDIF-D003-1	Bacteroides_massiliensis	1	15033	strain-level	TRUE	TRUE	shared_strain
0116-IMTCDIF-P016-C2-1	1113-IMTCDIF-P004-C2-1	Bacteroides_massiliensis	0.999867	15070	strain-level	TRUE	TRUE	shared_strain
0116-IMTCDIF-P016-C2-1	1115-IMTCDIF-D003-1	Bacteroides_massiliensis	0.999869	15269	strain-level	TRUE	TRUE	shared_strain
0116-IMTCDIF-P016-C2-1	1116-IMTCDIF-D003-1	Bacteroides_massiliensis	0.999803	15255	strain-level	TRUE	TRUE	shared_strain
0216-IMTCDIF-P017-C2-1	0216-IMTCDIF-P017-C3-1	Bacteroides_massiliensis	1	14257	strain-level	TRUE	TRUE	shared_strain
0216-IMTCDIF-P017-C2-1	0313-IMTUC-P001-C5-1	Bacteroides_massiliensis	0.997124	13907	strain-level	TRUE	FALSE	other_strain
0216-IMTCDIF-P017-C2-1	0415-IMTCDIF-P013-Cx-1	Bacteroides_massiliensis	1	13760	strain-level	TRUE	TRUE	shared_strain
0216-IMTCDIF-P017-C2-1	0516-IMTCDIF-P013-C2-1	Bacteroides_massiliensis	1	13368	strain-level	TRUE	TRUE	shared_strain
0216-IMTCDIF-P017-C2-1	0915-IMTCDIF-D003-1	Bacteroides_massiliensis	1	14040	strain-level	TRUE	TRUE	shared_strain
0216-IMTCDIF-P017-C2-1	1113-IMTCDIF-P004-C2-1	Bacteroides_massiliensis	1	14153	strain-level	TRUE	TRUE	shared_strain
0216-IMTCDIF-P017-C2-1	1115-IMTCDIF-D003-1	Bacteroides_massiliensis	1	14271	strain-level	TRUE	TRUE	shared_strain
0216-IMTCDIF-P017-C2-1	1116-IMTCDIF-D003-1	Bacteroides_massiliensis	1	14229	strain-level	TRUE	TRUE	shared_strain
0216-IMTCDIF-P017-C3-1	0313-IMTUC-P001-C5-1	Bacteroides_massiliensis	0.996806	14717	strain-level	TRUE	FALSE	other_strain
0216-IMTCDIF-P017-C3-1	0415-IMTCDIF-P013-Cx-1	Bacteroides_massiliensis	1	14691	strain-level	TRUE	TRUE	shared_strain
0216-IMTCDIF-P017-C3-1	0516-IMTCDIF-P013-C2-1	Bacteroides_massiliensis	1	13676	strain-level	TRUE	TRUE	shared_strain
0216-IMTCDIF-P017-C3-1	0915-IMTCDIF-D003-1	Bacteroides_massiliensis	0.999933	14945	strain-level	TRUE	TRUE	shared_strain
0216-IMTCDIF-P017-C3-1	1113-IMTCDIF-P004-C2-1	Bacteroides_massiliensis	1	15061	strain-level	TRUE	TRUE	shared_strain
0216-IMTCDIF-P017-C3-1	1115-IMTCDIF-D003-1	Bacteroides_massiliensis	1	15193	strain-level	TRUE	TRUE	shared_strain
0216-IMTCDIF-P017-C3-1	1116-IMTCDIF-D003-1	Bacteroides_massiliensis	1	15183	strain-level	TRUE	TRUE	shared_strain
0313-IMTUC-P001-C5-1	0415-IMTCDIF-P013-Cx-1	Bacteroides_massiliensis	0.99808	17708	strain-level	TRUE	FALSE	other_strain
0313-IMTUC-P001-C5-1	0516-IMTCDIF-P013-C2-1	Bacteroides_massiliensis	0.996949	13438	strain-level	TRUE	FALSE	other_strain
0313-IMTUC-P001-C5-1	0915-IMTCDIF-D003-1	Bacteroides_massiliensis	0.996933	14671	strain-level	TRUE	FALSE	other_strain
0313-IMTUC-P001-C5-1	1113-IMTCDIF-P004-C2-1	Bacteroides_massiliensis	0.997259	14593	strain-level	TRUE	FALSE	other_strain
0313-IMTUC-P001-C5-1	1115-IMTCDIF-D003-1	Bacteroides_massiliensis	0.996958	14793	strain-level	TRUE	FALSE	other_strain
0313-IMTUC-P001-C5-1	1116-IMTCDIF-D003-1	Bacteroides_massiliensis	0.996607	14738	strain-level	TRUE	FALSE	other_strain
0415-IMTCDIF-P013-Cx-1	0516-IMTCDIF-P013-C2-1	Bacteroides_massiliensis	1	13273	strain-level	TRUE	TRUE	shared_strain
0415-IMTCDIF-P013-Cx-1	0915-IMTCDIF-D003-1	Bacteroides_massiliensis	0.999797	14779	strain-level	TRUE	TRUE	shared_strain
0415-IMTCDIF-P013-Cx-1	1113-IMTCDIF-P004-C2-1	Bacteroides_massiliensis	1	14677	strain-level	TRUE	TRUE	shared_strain
0415-IMTCDIF-P013-Cx-1	1115-IMTCDIF-D003-1	Bacteroides_massiliensis	0.999798	14835	strain-level	TRUE	TRUE	shared_strain
0415-IMTCDIF-P013-Cx-1	1116-IMTCDIF-D003-1	Bacteroides_massiliensis	0.999461	14853	strain-level	TRUE	TRUE	shared_strain
0516-IMTCDIF-P013-C2-1	0915-IMTCDIF-D003-1	Bacteroides_massiliensis	1	13564	strain-level	TRUE	TRUE	shared_strain
0516-IMTCDIF-P013-C2-1	1113-IMTCDIF-P004-C2-1	Bacteroides_massiliensis	1	13596	strain-level	TRUE	TRUE	shared_strain
0516-IMTCDIF-P013-C2-1	1115-IMTCDIF-D003-1	Bacteroides_massiliensis	1	13661	strain-level	TRUE	TRUE	shared_strain
0516-IMTCDIF-P013-C2-1	1116-IMTCDIF-D003-1	Bacteroides_massiliensis	1	13610	strain-level	TRUE	TRUE	shared_strain
0915-IMTCDIF-D003-1	1113-IMTCDIF-P004-C2-1	Bacteroides_massiliensis	0.999933	14877	strain-level	TRUE	TRUE	shared_strain
0915-IMTCDIF-D003-1	1115-IMTCDIF-D003-1	Bacteroides_massiliensis	0.999934	15056	strain-level	TRUE	TRUE	shared_strain
0915-IMTCDIF-D003-1	1116-IMTCDIF-D003-1	Bacteroides_massiliensis	0.999933	15005	strain-level	TRUE	TRUE	shared_strain
1113-IMTCDIF-P004-C2-1	1115-IMTCDIF-D003-1	Bacteroides_massiliensis	0.999934	15132	strain-level	TRUE	TRUE	shared_strain
1113-IMTCDIF-P004-C2-1	1116-IMTCDIF-D003-1	Bacteroides_massiliensis	0.999934	15124	strain-level	TRUE	TRUE	shared_strain
1115-IMTCDIF-D003-1	1116-IMTCDIF-D003-1	Bacteroides_massiliensis	0.999804	15330	strain-level	TRUE	TRUE	shared_strain
0315-PSYCH-S0997V024-1	0315-PSYCH-S1118V032-1	Bacteroides_fragilis	0.994745	45670	strain-level	TRUE	FALSE	other_strain
0315-PSYCH-S0997V024-1	1214-IMTCDIF-P006-C2-1	Bacteroides_fragilis	0.994223	45176	strain-level	TRUE	FALSE	other_strain
0315-PSYCH-S0997V024-1	1215-AUTGI-068H1--1-2--1	Bacteroides_fragilis	0.994656	45095	strain-level	TRUE	FALSE	other_strain
0315-PSYCH-S0997V024-1	1216-AUTGI-816H1--1-2--1	Bacteroides_fragilis	0.994645	45755	strain-level	TRUE	FALSE	other_strain
0315-PSYCH-S1118V032-1	1214-IMTCDIF-P006-C2-1	Bacteroides_fragilis	0.994305	159269	strain-level	TRUE	FALSE	other_strain
0315-PSYCH-S1118V032-1	1215-AUTGI-068H1--1-2--1	Bacteroides_fragilis	0.994694	153412	strain-level	TRUE	FALSE	other_strain
0315-PSYCH-S1118V032-1	1216-AUTGI-816H1--1-2--1	Bacteroides_fragilis	0.994465	160981	strain-level	TRUE	FALSE	other_strain
1214-IMTCDIF-P006-C2-1	1215-AUTGI-068H1--1-2--1	Bacteroides_fragilis	0.994391	152790	strain-level	TRUE	FALSE	other_strain
1214-IMTCDIF-P006-C2-1	1216-AUTGI-816H1--1-2--1	Bacteroides_fragilis	0.994326	161263	strain-level	TRUE	FALSE	other_strain
1215-AUTGI-068H1--1-2--1	1216-AUTGI-816H1--1-2--1	Bacteroides_fragilis	0.994582	154127	strain-level	TRUE	FALSE	other_strain
0114-IMTCDIF-P004-C3-1	0115-IMTCDIF-D003-1	Lawsonibacter_asaccharolyticus	1	20988	strain-level	TRUE	TRUE	shared_strain
0114-IMTCDIF-P004-C3-1	0116-IMTCDIF-P016-C2-1	Lawsonibacter_asaccharolyticus	0.999895	18998	strain-level	TRUE	TRUE	shared_strain
0114-IMTCDIF-P004-C3-1	0216-IMTCDIF-P017-C2-1	Lawsonibacter_asaccharolyticus	0.999576	7072	strain-level	TRUE	TRUE	shared_strain
0114-IMTCDIF-P004-C3-1	0216-IMTCDIF-P017-C3-1	Lawsonibacter_asaccharolyticus	0.999823	11303	strain-level	TRUE	TRUE	shared_strain
0114-IMTCDIF-P004-C3-1	0415-IMTCDIF-P010-C2-1	Lawsonibacter_asaccharolyticus	0.999906	10620	strain-level	TRUE	TRUE	shared_strain
0114-IMTCDIF-P004-C3-1	0415-IMTCDIF-P013-Cx-1	Lawsonibacter_asaccharolyticus	1	6155	strain-level	TRUE	TRUE	shared_strain
0114-IMTCDIF-P004-C3-1	0915-IMTCDIF-D003-1	Lawsonibacter_asaccharolyticus	0.999952	20849	strain-level	TRUE	TRUE	shared_strain
0114-IMTCDIF-P004-C3-1	1115-IMTCDIF-D003-1	Lawsonibacter_asaccharolyticus	0.999694	6544	strain-level	TRUE	TRUE	shared_strain
0114-IMTCDIF-P004-C3-1	1116-IMTCDIF-D003-1	Lawsonibacter_asaccharolyticus	1	22030	strain-level	TRUE	TRUE	shared_strain
0114-IMTCDIF-P004-C3-1	1216-AUTGI-816H1--1-2--1	Lawsonibacter_asaccharolyticus	0.997153	8080	strain-level	TRUE	FALSE	other_strain
0115-IMTCDIF-D003-1	0116-IMTCDIF-P016-C2-1	Lawsonibacter_asaccharolyticus	0.999872	23519	strain-level	TRUE	TRUE	shared_strain
0115-IMTCDIF-D003-1	0216-IMTCDIF-P017-C2-1	Lawsonibacter_asaccharolyticus	1	7029	strain-level	TRUE	TRUE	shared_strain
0115-IMTCDIF-D003-1	0216-IMTCDIF-P017-C3-1	Lawsonibacter_asaccharolyticus	1	11765	strain-level	TRUE	TRUE	shared_strain
0115-IMTCDIF-D003-1	0415-IMTCDIF-P010-C2-1	Lawsonibacter_asaccharolyticus	1	12802	strain-level	TRUE	TRUE	shared_strain
0115-IMTCDIF-D003-1	0415-IMTCDIF-P013-Cx-1	Lawsonibacter_asaccharolyticus	1	5975	strain-level	TRUE	TRUE	shared_strain
0115-IMTCDIF-D003-1	0915-IMTCDIF-D003-1	Lawsonibacter_asaccharolyticus	1	25957	strain-level	TRUE	TRUE	shared_strain
0115-IMTCDIF-D003-1	1115-IMTCDIF-D003-1	Lawsonibacter_asaccharolyticus	1	7069	strain-level	TRUE	TRUE	shared_strain
0115-IMTCDIF-D003-1	1116-IMTCDIF-D003-1	Lawsonibacter_asaccharolyticus	1	27827	strain-level	TRUE	TRUE	shared_strain
0115-IMTCDIF-D003-1	1216-AUTGI-816H1--1-2--1	Lawsonibacter_asaccharolyticus	0.998223	8442	strain-level	TRUE	FALSE	other_strain
0116-IMTCDIF-P016-C2-1	0216-IMTCDIF-P017-C2-1	Lawsonibacter_asaccharolyticus	0.99897	6799	strain-level	TRUE	FALSE	other_strain
0116-IMTCDIF-P016-C2-1	0216-IMTCDIF-P017-C3-1	Lawsonibacter_asaccharolyticus	0.999449	10887	strain-level	TRUE	TRUE	shared_strain
0116-IMTCDIF-P016-C2-1	0415-IMTCDIF-P010-C2-1	Lawsonibacter_asaccharolyticus	0.999739	11477	strain-level	TRUE	TRUE	shared_strain
0116-IMTCDIF-P016-C2-1	0415-IMTCDIF-P013-Cx-1	Lawsonibacter_asaccharolyticus	0.99803	6090	strain-level	TRUE	FALSE	other_strain
0116-IMTCDIF-P016-C2-1	0915-IMTCDIF-D003-1	Lawsonibacter_asaccharolyticus	0.999261	23002	strain-level	TRUE	TRUE	shared_strain
0116-IMTCDIF-P016-C2-1	1115-IMTCDIF-D003-1	Lawsonibacter_asaccharolyticus	0.998593	6398	strain-level	TRUE	FALSE	other_strain
0116-IMTCDIF-P016-C2-1	1116-IMTCDIF-D003-1	Lawsonibacter_asaccharolyticus	0.999386	24421	strain-level	TRUE	TRUE	shared_strain
0116-IMTCDIF-P016-C2-1	1216-AUTGI-816H1--1-2--1	Lawsonibacter_asaccharolyticus	0.995973	7946	strain-level	TRUE	FALSE	other_strain
0216-IMTCDIF-P017-C2-1	0216-IMTCDIF-P017-C3-1	Lawsonibacter_asaccharolyticus	1	5026	strain-level	TRUE	TRUE	shared_strain
0216-IMTCDIF-P017-C2-1	0415-IMTCDIF-P010-C2-1	Lawsonibacter_asaccharolyticus	1	3697	species-level	FALSE	FALSE	same_species
0216-IMTCDIF-P017-C2-1	0415-IMTCDIF-P013-Cx-1	Lawsonibacter_asaccharolyticus	0.99904	3124	species-level	FALSE	FALSE	same_species
0216-IMTCDIF-P017-C2-1	0915-IMTCDIF-D003-1	Lawsonibacter_asaccharolyticus	1	7649	strain-level	TRUE	TRUE	shared_strain
0216-IMTCDIF-P017-C2-1	1115-IMTCDIF-D003-1	Lawsonibacter_asaccharolyticus	1	2881	species-level	FALSE	FALSE	same_species
0216-IMTCDIF-P017-C2-1	1116-IMTCDIF-D003-1	Lawsonibacter_asaccharolyticus	0.99975	7989	strain-level	TRUE	TRUE	shared_strain
0216-IMTCDIF-P017-C2-1	1216-AUTGI-816H1--1-2--1	Lawsonibacter_asaccharolyticus	0.994688	3765	species-level	FALSE	FALSE	same_species
0216-IMTCDIF-P017-C3-1	0415-IMTCDIF-P010-C2-1	Lawsonibacter_asaccharolyticus	1	5856	strain-level	TRUE	TRUE	shared_strain
0216-IMTCDIF-P017-C3-1	0415-IMTCDIF-P013-Cx-1	Lawsonibacter_asaccharolyticus	0.999582	4789	species-level	FALSE	FALSE	same_species
0216-IMTCDIF-P017-C3-1	0915-IMTCDIF-D003-1	Lawsonibacter_asaccharolyticus	1	12376	strain-level	TRUE	TRUE	shared_strain
0216-IMTCDIF-P017-C3-1	1115-IMTCDIF-D003-1	Lawsonibacter_asaccharolyticus	1	4023	species-level	FALSE	FALSE	same_species
0216-IMTCDIF-P017-C3-1	1116-IMTCDIF-D003-1	Lawsonibacter_asaccharolyticus	1	13110	strain-level	TRUE	TRUE	shared_strain
0216-IMTCDIF-P017-C3-1	1216-AUTGI-816H1--1-2--1	Lawsonibacter_asaccharolyticus	0.995053	6266	strain-level	TRUE	FALSE	other_strain
0415-IMTCDIF-P010-C2-1	0415-IMTCDIF-P013-Cx-1	Lawsonibacter_asaccharolyticus	0.999704	3376	species-level	FALSE	FALSE	same_species
0415-IMTCDIF-P010-C2-1	0915-IMTCDIF-D003-1	Lawsonibacter_asaccharolyticus	1	12339	strain-level	TRUE	TRUE	shared_strain
0415-IMTCDIF-P010-C2-1	1115-IMTCDIF-D003-1	Lawsonibacter_asaccharolyticus	1	3895	species-level	FALSE	FALSE	same_species
0415-IMTCDIF-P010-C2-1	1116-IMTCDIF-D003-1	Lawsonibacter_asaccharolyticus	1	12849	strain-level	TRUE	TRUE	shared_strain
0415-IMTCDIF-P010-C2-1	1216-AUTGI-816H1--1-2--1	Lawsonibacter_asaccharolyticus	0.997789	4975	species-level	FALSE	FALSE	same_species
0415-IMTCDIF-P013-Cx-1	0915-IMTCDIF-D003-1	Lawsonibacter_asaccharolyticus	0.999715	7008	strain-level	TRUE	TRUE	shared_strain
0415-IMTCDIF-P013-Cx-1	1115-IMTCDIF-D003-1	Lawsonibacter_asaccharolyticus	0.999606	2536	species-level	FALSE	FALSE	same_species
0415-IMTCDIF-P013-Cx-1	1116-IMTCDIF-D003-1	Lawsonibacter_asaccharolyticus	1	6957	strain-level	TRUE	TRUE	shared_strain
0415-IMTCDIF-P013-Cx-1	1216-AUTGI-816H1--1-2--1	Lawsonibacter_asaccharolyticus	0.992946	3686	species-level	FALSE	FALSE	same_species
0915-IMTCDIF-D003-1	1115-IMTCDIF-D003-1	Lawsonibacter_asaccharolyticus	1	7094	strain-level	TRUE	TRUE	shared_strain
0915-IMTCDIF-D003-1	1116-IMTCDIF-D003-1	Lawsonibacter_asaccharolyticus	0.999888	26884	strain-level	TRUE	TRUE	shared_strain
0915-IMTCDIF-D003-1	1216-AUTGI-816H1--1-2--1	Lawsonibacter_asaccharolyticus	0.99544	9210	strain-level	TRUE	FALSE	other_strain
1115-IMTCDIF-D003-1	1116-IMTCDIF-D003-1	Lawsonibacter_asaccharolyticus	1	7513	strain-level	TRUE	TRUE	shared_strain
1115-IMTCDIF-D003-1	1216-AUTGI-816H1--1-2--1	Lawsonibacter_asaccharolyticus	0.995776	2841	species-level	FALSE	FALSE	same_species
1116-IMTCDIF-D003-1	1216-AUTGI-816H1--1-2--1	Lawsonibacter_asaccharolyticus	0.995625	9371	strain-level	TRUE	FALSE	other_strain
0315-PSYCH-S0997V024-1	0616-AUTGI-088H1--1-2--1	Tyzzerella_sp	0.989939	5765	strain-level	TRUE	FALSE	other_strain
0315-PSYCH-S0997V024-1	1116-IMTCDIF-D002-3-3--1	Tyzzerella_sp	0.986716	9711	strain-level	TRUE	FALSE	other_strain
0616-AUTGI-088H1--1-2--1	1116-IMTCDIF-D002-3-3--1	Tyzzerella_sp	0.991398	930	species-level	FALSE	FALSE	same_species
0114-IMTCDIF-P004-C3-1	0115-IMTCDIF-D003-1	Anaerostipes_hadrus	0.999862	79779	strain-level	TRUE	TRUE	shared_strain
0114-IMTCDIF-P004-C3-1	0116-AUTGI-565H1--1-2--1	Anaerostipes_hadrus	0.994708	121311	strain-level	TRUE	FALSE	other_strain
0114-IMTCDIF-P004-C3-1	0116-IMTCDIF-P016-C2-1	Anaerostipes_hadrus	0.999842	126230	strain-level	TRUE	TRUE	shared_strain
0114-IMTCDIF-P004-C3-1	0216-IMTCDIF-P009-C3-1	Anaerostipes_hadrus	0.996111	129074	strain-level	TRUE	FALSE	other_strain
0114-IMTCDIF-P004-C3-1	0216-IMTCDIF-P017-C2-1	Anaerostipes_hadrus	0.999636	128955	strain-level	TRUE	TRUE	shared_strain
0114-IMTCDIF-P004-C3-1	0216-IMTCDIF-P017-C3-1	Anaerostipes_hadrus	0.999643	128983	strain-level	TRUE	TRUE	shared_strain
0114-IMTCDIF-P004-C3-1	0216-IMTCDIF-P018-C2-1	Anaerostipes_hadrus	0.999705	128896	strain-level	TRUE	TRUE	shared_strain
0114-IMTCDIF-P004-C3-1	0313-IMTUC-P001-C5-1	Anaerostipes_hadrus	0.993505	62667	strain-level	TRUE	FALSE	other_strain
0114-IMTCDIF-P004-C3-1	0315-PSYCH-S0997V024-1	Anaerostipes_hadrus	0.993671	123869	strain-level	TRUE	FALSE	other_strain
0114-IMTCDIF-P004-C3-1	0315-PSYCH-S1118V032-1	Anaerostipes_hadrus	0.996074	126589	strain-level	TRUE	FALSE	other_strain
0114-IMTCDIF-P004-C3-1	0415-IMTCDIF-P013-Cx-1	Anaerostipes_hadrus	0.99992	99902	strain-level	TRUE	TRUE	shared_strain
0114-IMTCDIF-P004-C3-1	0513-IMTCDIF-P002-C3-1	Anaerostipes_hadrus	0.992931	114021	strain-level	TRUE	FALSE	other_strain
0114-IMTCDIF-P004-C3-1	0516-IMTCDIF-P013-C2-1	Anaerostipes_hadrus	0.999712	128367	strain-level	TRUE	TRUE	shared_strain
0114-IMTCDIF-P004-C3-1	0616-AUTGI-088H1--1-2--1	Anaerostipes_hadrus	0.995861	123934	strain-level	TRUE	FALSE	other_strain
0114-IMTCDIF-P004-C3-1	0616-AUTGI-088H1--2-2--1	Anaerostipes_hadrus	0.996008	122740	strain-level	TRUE	FALSE	other_strain
0114-IMTCDIF-P004-C3-1	0813-IMTCDIF-P003-C1-1	Anaerostipes_hadrus	0.993253	128200	strain-level	TRUE	FALSE	other_strain
0114-IMTCDIF-P004-C3-1	0915-IMTCDIF-D003-1	Anaerostipes_hadrus	0.999896	125200	strain-level	TRUE	TRUE	shared_strain
0114-IMTCDIF-P004-C3-1	1113-IMTCDIF-P004-C2-1	Anaerostipes_hadrus	0.999914	92669	strain-level	TRUE	TRUE	shared_strain
0114-IMTCDIF-P004-C3-1	1115-IMTCDIF-D003-1	Anaerostipes_hadrus	0.99988	74989	strain-level	TRUE	TRUE	shared_strain
0114-IMTCDIF-P004-C3-1	1116-IMTCDIF-D002-3-3--1	Anaerostipes_hadrus	0.994524	110120	strain-level	TRUE	FALSE	other_strain
0114-IMTCDIF-P004-C3-1	1116-IMTCDIF-D003-1	Anaerostipes_hadrus	0.999869	99191	strain-level	TRUE	TRUE	shared_strain
0114-IMTCDIF-P004-C3-1	1215-AUTGI-068H1--1-2--1	Anaerostipes_hadrus	0.992805	126064	strain-level	TRUE	FALSE	other_strain
0114-IMTCDIF-P004-C3-1	1216-AUTGI-809H1--1-2--1	Anaerostipes_hadrus	0.99049	72867	strain-level	TRUE	FALSE	other_strain
0114-IMTCDIF-P004-C3-1	1216-AUTGI-816H1--1-2--1	Anaerostipes_hadrus	0.993291	122230	strain-level	TRUE	FALSE	other_strain
0115-IMTCDIF-D003-1	0116-AUTGI-565H1--1-2--1	Anaerostipes_hadrus	0.993513	78315	strain-level	TRUE	FALSE	other_strain
0115-IMTCDIF-D003-1	0116-IMTCDIF-P016-C2-1	Anaerostipes_hadrus	0.99995	79976	strain-level	TRUE	TRUE	shared_strain
0115-IMTCDIF-D003-1	0216-IMTCDIF-P009-C3-1	Anaerostipes_hadrus	0.995432	80773	strain-level	TRUE	FALSE	other_strain
0115-IMTCDIF-D003-1	0216-IMTCDIF-P017-C2-1	Anaerostipes_hadrus	1	80830	strain-level	TRUE	TRUE	shared_strain
0115-IMTCDIF-D003-1	0216-IMTCDIF-P017-C3-1	Anaerostipes_hadrus	1	80865	strain-level	TRUE	TRUE	shared_strain
0115-IMTCDIF-D003-1	0216-IMTCDIF-P018-C2-1	Anaerostipes_hadrus	0.999988	80638	strain-level	TRUE	TRUE	shared_strain
0115-IMTCDIF-D003-1	0313-IMTUC-P001-C5-1	Anaerostipes_hadrus	0.992139	41342	strain-level	TRUE	FALSE	other_strain
0115-IMTCDIF-D003-1	0315-PSYCH-S0997V024-1	Anaerostipes_hadrus	0.992708	76932	strain-level	TRUE	FALSE	other_strain
0115-IMTCDIF-D003-1	0315-PSYCH-S1118V032-1	Anaerostipes_hadrus	0.99507	79719	strain-level	TRUE	FALSE	other_strain
0115-IMTCDIF-D003-1	0415-IMTCDIF-P013-Cx-1	Anaerostipes_hadrus	0.999985	66794	strain-level	TRUE	TRUE	shared_strain
0115-IMTCDIF-D003-1	0513-IMTCDIF-P002-C3-1	Anaerostipes_hadrus	0.991781	75437	strain-level	TRUE	FALSE	other_strain
0115-IMTCDIF-D003-1	0516-IMTCDIF-P013-C2-1	Anaerostipes_hadrus	0.999988	80809	strain-level	TRUE	TRUE	shared_strain
0115-IMTCDIF-D003-1	0616-AUTGI-088H1--1-2--1	Anaerostipes_hadrus	0.994755	79119	strain-level	TRUE	FALSE	other_strain
0115-IMTCDIF-D003-1	0616-AUTGI-088H1--2-2--1	Anaerostipes_hadrus	0.994791	78706	strain-level	TRUE	FALSE	other_strain
0115-IMTCDIF-D003-1	0813-IMTCDIF-P003-C1-1	Anaerostipes_hadrus	0.992254	80299	strain-level	TRUE	FALSE	other_strain
0115-IMTCDIF-D003-1	0915-IMTCDIF-D003-1	Anaerostipes_hadrus	0.999975	80067	strain-level	TRUE	TRUE	shared_strain
0115-IMTCDIF-D003-1	1113-IMTCDIF-P004-C2-1	Anaerostipes_hadrus	0.999969	63503	strain-level	TRUE	TRUE	shared_strain
0115-IMTCDIF-D003-1	1115-IMTCDIF-D003-1	Anaerostipes_hadrus	0.999981	51967	strain-level	TRUE	TRUE	shared_strain
0115-IMTCDIF-D003-1	1116-IMTCDIF-D002-3-3--1	Anaerostipes_hadrus	0.993797	71742	strain-level	TRUE	FALSE	other_strain
0115-IMTCDIF-D003-1	1116-IMTCDIF-D003-1	Anaerostipes_hadrus	0.999894	66345	strain-level	TRUE	TRUE	shared_strain
0115-IMTCDIF-D003-1	1215-AUTGI-068H1--1-2--1	Anaerostipes_hadrus	0.991683	79841	strain-level	TRUE	FALSE	other_strain
0115-IMTCDIF-D003-1	1216-AUTGI-809H1--1-2--1	Anaerostipes_hadrus	0.989301	47762	strain-level	TRUE	FALSE	other_strain
0115-IMTCDIF-D003-1	1216-AUTGI-816H1--1-2--1	Anaerostipes_hadrus	0.992128	75203	strain-level	TRUE	FALSE	other_strain
0116-AUTGI-565H1--1-2--1	0116-IMTCDIF-P016-C2-1	Anaerostipes_hadrus	0.993271	122458	strain-level	TRUE	FALSE	other_strain
0116-AUTGI-565H1--1-2--1	0216-IMTCDIF-P009-C3-1	Anaerostipes_hadrus	0.997186	125450	strain-level	TRUE	FALSE	other_strain
0116-AUTGI-565H1--1-2--1	0216-IMTCDIF-P017-C2-1	Anaerostipes_hadrus	0.993196	125226	strain-level	TRUE	FALSE	other_strain
0116-AUTGI-565H1--1-2--1	0216-IMTCDIF-P017-C3-1	Anaerostipes_hadrus	0.993191	125270	strain-level	TRUE	FALSE	other_strain
0116-AUTGI-565H1--1-2--1	0216-IMTCDIF-P018-C2-1	Anaerostipes_hadrus	0.996147	125621	strain-level	TRUE	FALSE	other_strain
0116-AUTGI-565H1--1-2--1	0313-IMTUC-P001-C5-1	Anaerostipes_hadrus	0.992964	61970	strain-level	TRUE	FALSE	other_strain
0116-AUTGI-565H1--1-2--1	0315-PSYCH-S0997V024-1	Anaerostipes_hadrus	0.993633	120777	strain-level	TRUE	FALSE	other_strain
0116-AUTGI-565H1--1-2--1	0315-PSYCH-S1118V032-1	Anaerostipes_hadrus	0.996043	123575	strain-level	TRUE	FALSE	other_strain
0116-AUTGI-565H1--1-2--1	0415-IMTCDIF-P013-Cx-1	Anaerostipes_hadrus	0.993513	97740	strain-level	TRUE	FALSE	other_strain
0116-AUTGI-565H1--1-2--1	0513-IMTCDIF-P002-C3-1	Anaerostipes_hadrus	0.993824	111884	strain-level	TRUE	FALSE	other_strain
0116-AUTGI-565H1--1-2--1	0516-IMTCDIF-P013-C2-1	Anaerostipes_hadrus	0.993407	124676	strain-level	TRUE	FALSE	other_strain
0116-AUTGI-565H1--1-2--1	0616-AUTGI-088H1--1-2--1	Anaerostipes_hadrus	0.995383	121087	strain-level	TRUE	FALSE	other_strain
0116-AUTGI-565H1--1-2--1	0616-AUTGI-088H1--2-2--1	Anaerostipes_hadrus	0.995428	120508	strain-level	TRUE	FALSE	other_strain
0116-AUTGI-565H1--1-2--1	0813-IMTCDIF-P003-C1-1	Anaerostipes_hadrus	0.994763	124873	strain-level	TRUE	FALSE	other_strain
0116-AUTGI-565H1--1-2--1	0915-IMTCDIF-D003-1	Anaerostipes_hadrus	0.993442	121532	strain-level	TRUE	FALSE	other_strain
0116-AUTGI-565H1--1-2--1	1113-IMTCDIF-P004-C2-1	Anaerostipes_hadrus	0.993446	90930	strain-level	TRUE	FALSE	other_strain
0116-AUTGI-565H1--1-2--1	1115-IMTCDIF-D003-1	Anaerostipes_hadrus	0.993404	73530	strain-level	TRUE	FALSE	other_strain
0116-AUTGI-565H1--1-2--1	1116-IMTCDIF-D002-3-3--1	Anaerostipes_hadrus	0.994703	108181	strain-level	TRUE	FALSE	other_strain
0116-AUTGI-565H1--1-2--1	1116-IMTCDIF-D003-1	Anaerostipes_hadrus	0.993435	96878	strain-level	TRUE	FALSE	other_strain
0116-AUTGI-565H1--1-2--1	1215-AUTGI-068H1--1-2--1	Anaerostipes_hadrus	0.992923	122646	strain-level	TRUE	FALSE	other_strain
0116-AUTGI-565H1--1-2--1	1216-AUTGI-809H1--1-2--1	Anaerostipes_hadrus	0.989682	71432	strain-level	TRUE	FALSE	other_strain
0116-AUTGI-565H1--1-2--1	1216-AUTGI-816H1--1-2--1	Anaerostipes_hadrus	0.993376	117902	strain-level	TRUE	FALSE	other_strain
0116-IMTCDIF-P016-C2-1	0216-IMTCDIF-P009-C3-1	Anaerostipes_hadrus	0.995208	131255	strain-level	TRUE	FALSE	other_strain
0116-IMTCDIF-P016-C2-1	0216-IMTCDIF-P017-C2-1	Anaerostipes_hadrus	0.999977	131346	strain-level	TRUE	TRUE	shared_strain
0116-IMTCDIF-P016-C2-1	0216-IMTCDIF-P017-C3-1	Anaerostipes_hadrus	0.999977	131396	strain-level	TRUE	TRUE	shared_strain
0116-IMTCDIF-P016-C2-1	0216-IMTCDIF-P018-C2-1	Anaerostipes_hadrus	0.999947	131158	strain-level	TRUE	TRUE	shared_strain
0116-IMTCDIF-P016-C2-1	0313-IMTUC-P001-C5-1	Anaerostipes_hadrus	0.991743	62974	strain-level	TRUE	FALSE	other_strain
0116-IMTCDIF-P016-C2-1	0315-PSYCH-S0997V024-1	Anaerostipes_hadrus	0.992561	125953	strain-level	TRUE	FALSE	other_strain
0116-IMTCDIF-P016-C2-1	0315-PSYCH-S1118V032-1	Anaerostipes_hadrus	0.994706	128250	strain-level	TRUE	FALSE	other_strain
0116-IMTCDIF-P016-C2-1	0415-IMTCDIF-P013-Cx-1	Anaerostipes_hadrus	0.99996	100745	strain-level	TRUE	TRUE	shared_strain
0116-IMTCDIF-P016-C2-1	0513-IMTCDIF-P002-C3-1	Anaerostipes_hadrus	0.991532	115133	strain-level	TRUE	FALSE	other_strain
0116-IMTCDIF-P016-C2-1	0516-IMTCDIF-P013-C2-1	Anaerostipes_hadrus	0.999977	130712	strain-level	TRUE	TRUE	shared_strain
0116-IMTCDIF-P016-C2-1	0616-AUTGI-088H1--1-2--1	Anaerostipes_hadrus	0.994411	125245	strain-level	TRUE	FALSE	other_strain
0116-IMTCDIF-P016-C2-1	0616-AUTGI-088H1--2-2--1	Anaerostipes_hadrus	0.994414	124248	strain-level	TRUE	FALSE	other_strain
0116-IMTCDIF-P016-C2-1	0813-IMTCDIF-P003-C1-1	Anaerostipes_hadrus	0.991954	130370	strain-level	TRUE	FALSE	other_strain
0116-IMTCDIF-P016-C2-1	0915-IMTCDIF-D003-1	Anaerostipes_hadrus	0.999961	127406	strain-level	TRUE	TRUE	shared_strain
0116-IMTCDIF-P016-C2-1	1113-IMTCDIF-P004-C2-1	Anaerostipes_hadrus	0.999957	93456	strain-level	TRUE	TRUE	shared_strain
0116-IMTCDIF-P016-C2-1	1115-IMTCDIF-D003-1	Anaerostipes_hadrus	0.999947	75589	strain-level	TRUE	TRUE	shared_strain
0116-IMTCDIF-P016-C2-1	1116-IMTCDIF-D002-3-3--1	Anaerostipes_hadrus	0.993133	110958	strain-level	TRUE	FALSE	other_strain
0116-IMTCDIF-P016-C2-1	1116-IMTCDIF-D003-1	Anaerostipes_hadrus	0.99987	100024	strain-level	TRUE	TRUE	shared_strain
0116-IMTCDIF-P016-C2-1	1215-AUTGI-068H1--1-2--1	Anaerostipes_hadrus	0.991157	128240	strain-level	TRUE	FALSE	other_strain
0116-IMTCDIF-P016-C2-1	1216-AUTGI-809H1--1-2--1	Anaerostipes_hadrus	0.98792	72683	strain-level	TRUE	FALSE	other_strain
0116-IMTCDIF-P016-C2-1	1216-AUTGI-816H1--1-2--1	Anaerostipes_hadrus	0.991978	123777	strain-level	TRUE	FALSE	other_strain
0216-IMTCDIF-P009-C3-1	0216-IMTCDIF-P017-C2-1	Anaerostipes_hadrus	0.99519	135750	strain-level	TRUE	FALSE	other_strain
0216-IMTCDIF-P009-C3-1	0216-IMTCDIF-P017-C3-1	Anaerostipes_hadrus	0.99519	135759	strain-level	TRUE	FALSE	other_strain
0216-IMTCDIF-P009-C3-1	0216-IMTCDIF-P018-C2-1	Anaerostipes_hadrus	0.998289	136214	strain-level	TRUE	FALSE	other_strain
0216-IMTCDIF-P009-C3-1	0313-IMTUC-P001-C5-1	Anaerostipes_hadrus	0.996003	64054	strain-level	TRUE	FALSE	other_strain
0216-IMTCDIF-P009-C3-1	0315-PSYCH-S0997V024-1	Anaerostipes_hadrus	0.996237	131020	strain-level	TRUE	FALSE	other_strain
0216-IMTCDIF-P009-C3-1	0315-PSYCH-S1118V032-1	Anaerostipes_hadrus	0.997688	131898	strain-level	TRUE	FALSE	other_strain
0216-IMTCDIF-P009-C3-1	0415-IMTCDIF-P013-Cx-1	Anaerostipes_hadrus	0.995758	101840	strain-level	TRUE	FALSE	other_strain
0216-IMTCDIF-P009-C3-1	0513-IMTCDIF-P002-C3-1	Anaerostipes_hadrus	0.999616	117260	strain-level	TRUE	TRUE	shared_strain
0216-IMTCDIF-P009-C3-1	0516-IMTCDIF-P013-C2-1	Anaerostipes_hadrus	0.995359	134445	strain-level	TRUE	FALSE	other_strain
0216-IMTCDIF-P009-C3-1	0616-AUTGI-088H1--1-2--1	Anaerostipes_hadrus	0.998043	128737	strain-level	TRUE	FALSE	other_strain
0216-IMTCDIF-P009-C3-1	0616-AUTGI-088H1--2-2--1	Anaerostipes_hadrus	0.998147	127349	strain-level	TRUE	FALSE	other_strain
0216-IMTCDIF-P009-C3-1	0813-IMTCDIF-P003-C1-1	Anaerostipes_hadrus	0.994869	135050	strain-level	TRUE	FALSE	other_strain
0216-IMTCDIF-P009-C3-1	0915-IMTCDIF-D003-1	Anaerostipes_hadrus	0.99545	130107	strain-level	TRUE	FALSE	other_strain
0216-IMTCDIF-P009-C3-1	1113-IMTCDIF-P004-C2-1	Anaerostipes_hadrus	0.995391	94372	strain-level	TRUE	FALSE	other_strain
0216-IMTCDIF-P009-C3-1	1115-IMTCDIF-D003-1	Anaerostipes_hadrus	0.995915	76131	strain-level	TRUE	FALSE	other_strain
0216-IMTCDIF-P009-C3-1	1116-IMTCDIF-D002-3-3--1	Anaerostipes_hadrus	0.999063	113103	strain-level	TRUE	TRUE	shared_strain
0216-IMTCDIF-P009-C3-1	1116-IMTCDIF-D003-1	Anaerostipes_hadrus	0.995511	100912	strain-level	TRUE	FALSE	other_strain
0216-IMTCDIF-P009-C3-1	1215-AUTGI-068H1--1-2--1	Anaerostipes_hadrus	0.996536	131370	strain-level	TRUE	FALSE	other_strain
0216-IMTCDIF-P009-C3-1	1216-AUTGI-809H1--1-2--1	Anaerostipes_hadrus	0.99157	74615	strain-level	TRUE	FALSE	other_strain
0216-IMTCDIF-P009-C3-1	1216-AUTGI-816H1--1-2--1	Anaerostipes_hadrus	0.996089	128347	strain-level	TRUE	FALSE	other_strain
0216-IMTCDIF-P017-C2-1	0216-IMTCDIF-P017-C3-1	Anaerostipes_hadrus	1	136366	strain-level	TRUE	TRUE	shared_strain
0216-IMTCDIF-P017-C2-1	0216-IMTCDIF-P018-C2-1	Anaerostipes_hadrus	0.999912	136137	strain-level	TRUE	TRUE	shared_strain
0216-IMTCDIF-P017-C2-1	0313-IMTUC-P001-C5-1	Anaerostipes_hadrus	0.991732	63740	strain-level	TRUE	FALSE	other_strain
0216-IMTCDIF-P017-C2-1	0315-PSYCH-S0997V024-1	Anaerostipes_hadrus	0.992559	130761	strain-level	TRUE	FALSE	other_strain
0216-IMTCDIF-P017-C2-1	0315-PSYCH-S1118V032-1	Anaerostipes_hadrus	0.994625	131711	strain-level	TRUE	FALSE	other_strain
0216-IMTCDIF-P017-C2-1	0415-IMTCDIF-P013-Cx-1	Anaerostipes_hadrus	1	101888	strain-level	TRUE	TRUE	shared_strain
0216-IMTCDIF-P017-C2-1	0513-IMTCDIF-P002-C3-1	Anaerostipes_hadrus	0.991476	116726	strain-level	TRUE	FALSE	other_strain
0216-IMTCDIF-P017-C2-1	0516-IMTCDIF-P013-C2-1	Anaerostipes_hadrus	1	134984	strain-level	TRUE	TRUE	shared_strain
0216-IMTCDIF-P017-C2-1	0616-AUTGI-088H1--1-2--1	Anaerostipes_hadrus	0.99447	128385	strain-level	TRUE	FALSE	other_strain
0216-IMTCDIF-P017-C2-1	0616-AUTGI-088H1--2-2--1	Anaerostipes_hadrus	0.994474	127223	strain-level	TRUE	FALSE	other_strain
0216-IMTCDIF-P017-C2-1	0813-IMTCDIF-P003-C1-1	Anaerostipes_hadrus	0.99201	135046	strain-level	TRUE	FALSE	other_strain
0216-IMTCDIF-P017-C2-1	0915-IMTCDIF-D003-1	Anaerostipes_hadrus	0.999954	130131	strain-level	TRUE	TRUE	shared_strain
[truncated: 6,968 more rows]

## Sheet: SameStr_D2 vs D3
row	col	row_simple	col_simple	species	similarity	overlap	analysis_level	analyzed_strain	shared_strain	event
0915-IMTCDIF-D003-1	1116-IMTCDIF-D002-3-3--1	D003	D002	Agathobaculum_butyriciproducens	0.992274	23169	strain-level	TRUE	FALSE	other_strain
1116-IMTCDIF-D002-3-3--1	1116-IMTCDIF-D003-1	D002	D003	Agathobaculum_butyriciproducens	0.991981	23819	strain-level	TRUE	FALSE	other_strain
0115-IMTCDIF-D003-1	1116-IMTCDIF-D002-3-3--1	D003	D002	Akkermansia_muciniphila	0.993361	6176	strain-level	TRUE	FALSE	other_strain
0915-IMTCDIF-D003-1	1116-IMTCDIF-D002-3-3--1	D003	D002	Akkermansia_muciniphila	0.993229	6203	strain-level	TRUE	FALSE	other_strain
1115-IMTCDIF-D003-1	1116-IMTCDIF-D002-3-3--1	D003	D002	Akkermansia_muciniphila	0.993229	6203	strain-level	TRUE	FALSE	other_strain
1116-IMTCDIF-D002-3-3--1	1116-IMTCDIF-D003-1	D002	D003	Akkermansia_muciniphila	0.959912	4565	species-level	FALSE	FALSE	same_species
0115-IMTCDIF-D003-1	1116-IMTCDIF-D002-3-3--1	D003	D002	Anaerostipes_hadrus	0.993797	71742	strain-level	TRUE	FALSE	other_strain
0915-IMTCDIF-D003-1	1116-IMTCDIF-D002-3-3--1	D003	D002	Anaerostipes_hadrus	0.993377	110220	strain-level	TRUE	FALSE	other_strain
1115-IMTCDIF-D003-1	1116-IMTCDIF-D002-3-3--1	D003	D002	Anaerostipes_hadrus	0.99413	67459	strain-level	TRUE	FALSE	other_strain
1116-IMTCDIF-D002-3-3--1	1116-IMTCDIF-D003-1	D002	D003	Anaerostipes_hadrus	0.993555	88904	strain-level	TRUE	FALSE	other_strain
0115-IMTCDIF-D003-1	1116-IMTCDIF-D002-3-3--1	D003	D002	Bacteroides_ovatus	0.993364	78211	strain-level	TRUE	FALSE	other_strain
0915-IMTCDIF-D003-1	1116-IMTCDIF-D002-3-3--1	D003	D002	Bacteroides_ovatus	0.99335	78193	strain-level	TRUE	FALSE	other_strain
1115-IMTCDIF-D003-1	1116-IMTCDIF-D002-3-3--1	D003	D002	Bacteroides_ovatus	0.995521	88403	strain-level	TRUE	FALSE	other_strain
1116-IMTCDIF-D002-3-3--1	1116-IMTCDIF-D003-1	D002	D003	Bacteroides_ovatus	0.995813	87896	strain-level	TRUE	FALSE	other_strain
0115-IMTCDIF-D003-1	1116-IMTCDIF-D002-3-3--1	D003	D002	Bacteroides_thetaiotaomicron	0.992162	40317	strain-level	TRUE	FALSE	other_strain
0915-IMTCDIF-D003-1	1116-IMTCDIF-D002-3-3--1	D003	D002	Bacteroides_thetaiotaomicron	0.992354	40154	strain-level	TRUE	FALSE	other_strain
1115-IMTCDIF-D003-1	1116-IMTCDIF-D002-3-3--1	D003	D002	Bacteroides_thetaiotaomicron	0.992431	40033	strain-level	TRUE	FALSE	other_strain
1116-IMTCDIF-D002-3-3--1	1116-IMTCDIF-D003-1	D002	D003	Bacteroides_thetaiotaomicron	0.992416	40087	strain-level	TRUE	FALSE	other_strain
0115-IMTCDIF-D003-1	1116-IMTCDIF-D002-3-3--1	D003	D002	Bacteroides_uniformis	0.98832	155741	strain-level	TRUE	FALSE	other_strain
0915-IMTCDIF-D003-1	1116-IMTCDIF-D002-3-3--1	D003	D002	Bacteroides_uniformis	0.987653	155422	strain-level	TRUE	FALSE	other_strain
1115-IMTCDIF-D003-1	1116-IMTCDIF-D002-3-3--1	D003	D002	Bacteroides_uniformis	0.987675	155787	strain-level	TRUE	FALSE	other_strain
1116-IMTCDIF-D002-3-3--1	1116-IMTCDIF-D003-1	D002	D003	Bacteroides_uniformis	0.987776	155679	strain-level	TRUE	FALSE	other_strain
0115-IMTCDIF-D003-1	1116-IMTCDIF-D002-3-3--1	D003	D002	Bacteroides_vulgatus	0.994286	42526	strain-level	TRUE	FALSE	other_strain
0915-IMTCDIF-D003-1	1116-IMTCDIF-D002-3-3--1	D003	D002	Bacteroides_vulgatus	0.994267	42388	strain-level	TRUE	FALSE	other_strain
1115-IMTCDIF-D003-1	1116-IMTCDIF-D002-3-3--1	D003	D002	Bacteroides_vulgatus	0.994266	42378	strain-level	TRUE	FALSE	other_strain
1116-IMTCDIF-D002-3-3--1	1116-IMTCDIF-D003-1	D002	D003	Bacteroides_vulgatus	0.994333	42347	strain-level	TRUE	FALSE	other_strain
0115-IMTCDIF-D003-1	1116-IMTCDIF-D002-3-3--1	D003	D002	Bifidobacterium_longum	0.996381	87595	strain-level	TRUE	FALSE	other_strain
0915-IMTCDIF-D003-1	1116-IMTCDIF-D002-3-3--1	D003	D002	Bifidobacterium_longum	0.996469	111592	strain-level	TRUE	FALSE	other_strain
1115-IMTCDIF-D003-1	1116-IMTCDIF-D002-3-3--1	D003	D002	Bifidobacterium_longum	0.996549	101142	strain-level	TRUE	FALSE	other_strain
1116-IMTCDIF-D002-3-3--1	1116-IMTCDIF-D003-1	D002	D003	Bifidobacterium_longum	0.996209	110799	strain-level	TRUE	FALSE	other_strain
0115-IMTCDIF-D003-1	1116-IMTCDIF-D002-3-3--1	D003	D002	Bifidobacterium_pseudocatenulatum	0.992679	43576	strain-level	TRUE	FALSE	other_strain
0915-IMTCDIF-D003-1	1116-IMTCDIF-D002-3-3--1	D003	D002	Bifidobacterium_pseudocatenulatum	0.992598	69174	strain-level	TRUE	FALSE	other_strain
1115-IMTCDIF-D003-1	1116-IMTCDIF-D002-3-3--1	D003	D002	Bifidobacterium_pseudocatenulatum	0.994952	17632	strain-level	TRUE	FALSE	other_strain
1116-IMTCDIF-D002-3-3--1	1116-IMTCDIF-D003-1	D002	D003	Bifidobacterium_pseudocatenulatum	0.995059	78734	strain-level	TRUE	FALSE	other_strain
0115-IMTCDIF-D003-1	1116-IMTCDIF-D002-3-3--1	D003	D002	Blautia_wexlerae	0.994109	9506	strain-level	TRUE	FALSE	other_strain
0915-IMTCDIF-D003-1	1116-IMTCDIF-D002-3-3--1	D003	D002	Blautia_wexlerae	0.993153	23953	strain-level	TRUE	FALSE	other_strain
1115-IMTCDIF-D003-1	1116-IMTCDIF-D002-3-3--1	D003	D002	Blautia_wexlerae	0.993451	7940	strain-level	TRUE	FALSE	other_strain
1116-IMTCDIF-D002-3-3--1	1116-IMTCDIF-D003-1	D002	D003	Blautia_wexlerae	0.993888	10634	strain-level	TRUE	FALSE	other_strain
1116-IMTCDIF-D002-3-3--1	1116-IMTCDIF-D003-1	D002	D003	Clostridiales_bacterium_KLE1615	0.983687	3065	species-level	FALSE	FALSE	same_species
1116-IMTCDIF-D002-3-3--1	1116-IMTCDIF-D003-1	D002	D003	Coprococcus_catus	0.981791	5382	strain-level	TRUE	FALSE	other_strain
1116-IMTCDIF-D002-3-3--1	1116-IMTCDIF-D003-1	D002	D003	Coprococcus_comes	0.986319	37351	strain-level	TRUE	FALSE	other_strain
0115-IMTCDIF-D003-1	1116-IMTCDIF-D002-3-3--1	D003	D002	Dialister_invisus	0.976669	8658	strain-level	TRUE	FALSE	other_strain
0115-IMTCDIF-D003-1	1116-IMTCDIF-D002-3-3--1	D003	D002	Dorea_longicatena	0.994288	17332	strain-level	TRUE	FALSE	other_strain
0915-IMTCDIF-D003-1	1116-IMTCDIF-D002-3-3--1	D003	D002	Dorea_longicatena	0.993163	72990	strain-level	TRUE	FALSE	other_strain
1115-IMTCDIF-D003-1	1116-IMTCDIF-D002-3-3--1	D003	D002	Dorea_longicatena	0.993379	26128	strain-level	TRUE	FALSE	other_strain
1116-IMTCDIF-D002-3-3--1	1116-IMTCDIF-D003-1	D002	D003	Eubacterium_eligens	0.985923	7672	strain-level	TRUE	FALSE	other_strain
0115-IMTCDIF-D003-1	1116-IMTCDIF-D002-3-3--1	D003	D002	Eubacterium_rectale	0.987215	68907	strain-level	TRUE	FALSE	other_strain
0915-IMTCDIF-D003-1	1116-IMTCDIF-D002-3-3--1	D003	D002	Eubacterium_rectale	0.98716	69625	strain-level	TRUE	FALSE	other_strain
1115-IMTCDIF-D003-1	1116-IMTCDIF-D002-3-3--1	D003	D002	Eubacterium_rectale	0.986965	34676	strain-level	TRUE	FALSE	other_strain
1116-IMTCDIF-D002-3-3--1	1116-IMTCDIF-D003-1	D002	D003	Eubacterium_rectale	0.987064	30225	strain-level	TRUE	FALSE	other_strain
0115-IMTCDIF-D003-1	1116-IMTCDIF-D002-3-3--1	D003	D002	Faecalibacterium_prausnitzii	0.993682	42420	strain-level	TRUE	FALSE	other_strain
0915-IMTCDIF-D003-1	1116-IMTCDIF-D002-3-3--1	D003	D002	Faecalibacterium_prausnitzii	0.993646	44540	strain-level	TRUE	FALSE	other_strain
1115-IMTCDIF-D003-1	1116-IMTCDIF-D002-3-3--1	D003	D002	Faecalibacterium_prausnitzii	0.993434	42798	strain-level	TRUE	FALSE	other_strain
1116-IMTCDIF-D002-3-3--1	1116-IMTCDIF-D003-1	D002	D003	Faecalibacterium_prausnitzii	0.99582	46650	strain-level	TRUE	FALSE	other_strain
1116-IMTCDIF-D002-3-3--1	1116-IMTCDIF-D003-1	D002	D003	Gemmiger_formicilis	0.966822	10308	strain-level	TRUE	FALSE	other_strain
1116-IMTCDIF-D002-3-3--1	1116-IMTCDIF-D003-1	D002	D003	Haemophilus_parainfluenzae	0.988479	9374	strain-level	TRUE	FALSE	other_strain
0115-IMTCDIF-D003-1	1116-IMTCDIF-D002-3-3--1	D003	D002	Roseburia_intestinalis	0.993743	108992	strain-level	TRUE	FALSE	other_strain
0915-IMTCDIF-D003-1	1116-IMTCDIF-D002-3-3--1	D003	D002	Roseburia_intestinalis	0.995236	62128	strain-level	TRUE	FALSE	other_strain
1115-IMTCDIF-D003-1	1116-IMTCDIF-D002-3-3--1	D003	D002	Roseburia_intestinalis	0.99422	79937	strain-level	TRUE	FALSE	other_strain
1116-IMTCDIF-D002-3-3--1	1116-IMTCDIF-D003-1	D002	D003	Roseburia_intestinalis	0.991365	124036	strain-level	TRUE	FALSE	other_strain
0115-IMTCDIF-D003-1	1116-IMTCDIF-D002-3-3--1	D003	D002	Roseburia_inulinivorans	0.981806	80575	strain-level	TRUE	FALSE	other_strain
0915-IMTCDIF-D003-1	1116-IMTCDIF-D002-3-3--1	D003	D002	Roseburia_inulinivorans	0.982233	98781	strain-level	TRUE	FALSE	other_strain
1115-IMTCDIF-D003-1	1116-IMTCDIF-D002-3-3--1	D003	D002	Roseburia_inulinivorans	0.981604	83659	strain-level	TRUE	FALSE	other_strain
1116-IMTCDIF-D002-3-3--1	1116-IMTCDIF-D003-1	D002	D003	Roseburia_inulinivorans	0.981698	107039	strain-level	TRUE	FALSE	other_strain
0915-IMTCDIF-D003-1	1116-IMTCDIF-D002-3-3--1	D003	D002	Ruminococcus_bicirculans	0.986604	26501	strain-level	TRUE	FALSE	other_strain
1116-IMTCDIF-D002-3-3--1	1116-IMTCDIF-D003-1	D002	D003	Ruminococcus_bicirculans	0.985827	11995	strain-level	TRUE	FALSE	other_strain
0115-IMTCDIF-D003-1	1116-IMTCDIF-D002-3-3--1	D003	D002	Ruminococcus_lactaris	0.994154	29253	strain-level	TRUE	FALSE	other_strain
0915-IMTCDIF-D003-1	1116-IMTCDIF-D002-3-3--1	D003	D002	Ruminococcus_lactaris	0.993435	119885	strain-level	TRUE	FALSE	other_strain
1115-IMTCDIF-D003-1	1116-IMTCDIF-D002-3-3--1	D003	D002	Ruminococcus_lactaris	0.994048	16802	strain-level	TRUE	FALSE	other_strain
0115-IMTCDIF-D003-1	1116-IMTCDIF-D002-3-3--1	D003	D002	Subdoligranulum_sp	0.987266	27015	strain-level	TRUE	FALSE	other_strain
1116-IMTCDIF-D002-3-3--1	1116-IMTCDIF-D003-1	D002	D003	Subdoligranulum_sp	0.986094	26319	strain-level	TRUE	FALSE	other_strain

## Sheet: SameStr_D3 strain stability
row	col	row_simple	col_simple	species	similarity	overlap	analysis_level	analyzed_strain	shared_strain	event
0115-IMTCDIF-D003-1	0915-IMTCDIF-D003-1	D003	D003	Bacteroides_vulgatus	1	61844	strain-level	TRUE	TRUE	shared_strain
0115-IMTCDIF-D003-1	1115-IMTCDIF-D003-1	D003	D003	Bacteroides_vulgatus	1	61824	strain-level	TRUE	TRUE	shared_strain
0115-IMTCDIF-D003-1	1116-IMTCDIF-D003-1	D003	D003	Bacteroides_vulgatus	1	61703	strain-level	TRUE	TRUE	shared_strain
0115-IMTCDIF-D003-1	0915-IMTCDIF-D003-1	D003	D003	Bifidobacterium_longum	0.999689	89934	strain-level	TRUE	TRUE	shared_strain
0115-IMTCDIF-D003-1	1115-IMTCDIF-D003-1	D003	D003	Bifidobacterium_longum	0.998955	84224	strain-level	TRUE	FALSE	other_strain
0115-IMTCDIF-D003-1	1116-IMTCDIF-D003-1	D003	D003	Bifidobacterium_longum	0.999653	89337	strain-level	TRUE	TRUE	shared_strain
0115-IMTCDIF-D003-1	0915-IMTCDIF-D003-1	D003	D003	Bifidobacterium_pseudocatenulatum	0.999953	42712	strain-level	TRUE	TRUE	shared_strain
0115-IMTCDIF-D003-1	1115-IMTCDIF-D003-1	D003	D003	Bifidobacterium_pseudocatenulatum	0.993887	10633	strain-level	TRUE	FALSE	other_strain
0115-IMTCDIF-D003-1	1116-IMTCDIF-D003-1	D003	D003	Bifidobacterium_pseudocatenulatum	0.997672	45111	strain-level	TRUE	FALSE	other_strain
0115-IMTCDIF-D003-1	0915-IMTCDIF-D003-1	D003	D003	Faecalibacterium_prausnitzii	0.995227	41065	strain-level	TRUE	FALSE	other_strain
0115-IMTCDIF-D003-1	1115-IMTCDIF-D003-1	D003	D003	Faecalibacterium_prausnitzii	0.992432	39246	strain-level	TRUE	FALSE	other_strain
0115-IMTCDIF-D003-1	1116-IMTCDIF-D003-1	D003	D003	Faecalibacterium_prausnitzii	0.994052	39847	strain-level	TRUE	FALSE	other_strain
0115-IMTCDIF-D003-1	0915-IMTCDIF-D003-1	D003	D003	Bacteroides_massiliensis	0.999933	15036	strain-level	TRUE	TRUE	shared_strain
0115-IMTCDIF-D003-1	1115-IMTCDIF-D003-1	D003	D003	Bacteroides_massiliensis	0.999935	15336	strain-level	TRUE	TRUE	shared_strain
0115-IMTCDIF-D003-1	1116-IMTCDIF-D003-1	D003	D003	Bacteroides_massiliensis	0.999674	15341	strain-level	TRUE	TRUE	shared_strain
0115-IMTCDIF-D003-1	0915-IMTCDIF-D003-1	D003	D003	Lawsonibacter_asaccharolyticus	1	25957	strain-level	TRUE	TRUE	shared_strain
0115-IMTCDIF-D003-1	1115-IMTCDIF-D003-1	D003	D003	Lawsonibacter_asaccharolyticus	1	7069	strain-level	TRUE	TRUE	shared_strain
0115-IMTCDIF-D003-1	1116-IMTCDIF-D003-1	D003	D003	Lawsonibacter_asaccharolyticus	1	27827	strain-level	TRUE	TRUE	shared_strain
0115-IMTCDIF-D003-1	0915-IMTCDIF-D003-1	D003	D003	Anaerostipes_hadrus	0.999975	80067	strain-level	TRUE	TRUE	shared_strain
0115-IMTCDIF-D003-1	1115-IMTCDIF-D003-1	D003	D003	Anaerostipes_hadrus	0.999981	51967	strain-level	TRUE	TRUE	shared_strain
0115-IMTCDIF-D003-1	1116-IMTCDIF-D003-1	D003	D003	Anaerostipes_hadrus	0.999894	66345	strain-level	TRUE	TRUE	shared_strain
0115-IMTCDIF-D003-1	0915-IMTCDIF-D003-1	D003	D003	Bacteroides_thetaiotaomicron	1	79097	strain-level	TRUE	TRUE	shared_strain
0115-IMTCDIF-D003-1	1115-IMTCDIF-D003-1	D003	D003	Bacteroides_thetaiotaomicron	1	79117	strain-level	TRUE	TRUE	shared_strain
0115-IMTCDIF-D003-1	1116-IMTCDIF-D003-1	D003	D003	Bacteroides_thetaiotaomicron	1	78830	strain-level	TRUE	TRUE	shared_strain
0115-IMTCDIF-D003-1	0915-IMTCDIF-D003-1	D003	D003	Dorea_longicatena	1	22956	strain-level	TRUE	TRUE	shared_strain
0115-IMTCDIF-D003-1	1115-IMTCDIF-D003-1	D003	D003	Dorea_longicatena	0.999874	7933	strain-level	TRUE	TRUE	shared_strain
0115-IMTCDIF-D003-1	0915-IMTCDIF-D003-1	D003	D003	Ruminococcus_gnavus	1	851	species-level	FALSE	FALSE	same_species
0115-IMTCDIF-D003-1	1115-IMTCDIF-D003-1	D003	D003	Ruminococcus_gnavus	1	475	species-level	FALSE	FALSE	same_species
0115-IMTCDIF-D003-1	1116-IMTCDIF-D003-1	D003	D003	Ruminococcus_gnavus	1	913	species-level	FALSE	FALSE	same_species
0115-IMTCDIF-D003-1	0915-IMTCDIF-D003-1	D003	D003	Ruminococcus_lactaris	0.999922	25690	strain-level	TRUE	TRUE	shared_strain
0115-IMTCDIF-D003-1	1115-IMTCDIF-D003-1	D003	D003	Ruminococcus_lactaris	0.998564	4178	species-level	FALSE	FALSE	same_species
0115-IMTCDIF-D003-1	1116-IMTCDIF-D003-1	D003	D003	Subdoligranulum_sp	0.985911	34566	strain-level	TRUE	FALSE	other_strain
0115-IMTCDIF-D003-1	0915-IMTCDIF-D003-1	D003	D003	Lachnospira_pectinoschiza	0.993946	991	species-level	FALSE	FALSE	same_species
0115-IMTCDIF-D003-1	0915-IMTCDIF-D003-1	D003	D003	Blautia_wexlerae	0.999372	14341	strain-level	TRUE	TRUE	shared_strain
0115-IMTCDIF-D003-1	1115-IMTCDIF-D003-1	D003	D003	Blautia_wexlerae	0.998863	7918	strain-level	TRUE	FALSE	other_strain
0115-IMTCDIF-D003-1	1116-IMTCDIF-D003-1	D003	D003	Blautia_wexlerae	0.993513	7399	strain-level	TRUE	FALSE	other_strain
0115-IMTCDIF-D003-1	0915-IMTCDIF-D003-1	D003	D003	Ruthenibacterium_lactatiformans	0.999799	9947	strain-level	TRUE	TRUE	shared_strain
0115-IMTCDIF-D003-1	1115-IMTCDIF-D003-1	D003	D003	Ruthenibacterium_lactatiformans	0.99902	29593	strain-level	TRUE	TRUE	shared_strain
0115-IMTCDIF-D003-1	1115-IMTCDIF-D003-1	D003	D003	Eubacterium_siraeum	0.99995	40344	strain-level	TRUE	TRUE	shared_strain
0115-IMTCDIF-D003-1	0915-IMTCDIF-D003-1	D003	D003	Flavonifractor_plautii	0.998793	68740	strain-level	TRUE	FALSE	other_strain
0115-IMTCDIF-D003-1	1115-IMTCDIF-D003-1	D003	D003	Flavonifractor_plautii	0.999068	69760	strain-level	TRUE	TRUE	shared_strain
0115-IMTCDIF-D003-1	1116-IMTCDIF-D003-1	D003	D003	Flavonifractor_plautii	0.998449	58023	strain-level	TRUE	FALSE	other_strain
0115-IMTCDIF-D003-1	0915-IMTCDIF-D003-1	D003	D003	Firmicutes_bacterium_CAG_41	0.999802	5046	strain-level	TRUE	TRUE	shared_strain
0115-IMTCDIF-D003-1	1115-IMTCDIF-D003-1	D003	D003	Firmicutes_bacterium_CAG_41	0.999039	3122	species-level	FALSE	FALSE	same_species
0115-IMTCDIF-D003-1	1116-IMTCDIF-D003-1	D003	D003	Firmicutes_bacterium_CAG_41	0.999773	4411	species-level	FALSE	FALSE	same_species
0115-IMTCDIF-D003-1	0915-IMTCDIF-D003-1	D003	D003	Blautia_obeum	1	34181	strain-level	TRUE	TRUE	shared_strain
0115-IMTCDIF-D003-1	1115-IMTCDIF-D003-1	D003	D003	Blautia_obeum	0.998988	5927	strain-level	TRUE	FALSE	other_strain
0115-IMTCDIF-D003-1	0915-IMTCDIF-D003-1	D003	D003	Bacteroides_ovatus	1	144665	strain-level	TRUE	TRUE	shared_strain
0115-IMTCDIF-D003-1	1115-IMTCDIF-D003-1	D003	D003	Bacteroides_ovatus	1	144770	strain-level	TRUE	TRUE	shared_strain
0115-IMTCDIF-D003-1	1116-IMTCDIF-D003-1	D003	D003	Bacteroides_ovatus	1	144150	strain-level	TRUE	TRUE	shared_strain
0115-IMTCDIF-D003-1	0915-IMTCDIF-D003-1	D003	D003	Roseburia_intestinalis	0.999381	62962	strain-level	TRUE	TRUE	shared_strain
0115-IMTCDIF-D003-1	1115-IMTCDIF-D003-1	D003	D003	Roseburia_intestinalis	0.999937	79421	strain-level	TRUE	TRUE	shared_strain
0115-IMTCDIF-D003-1	1116-IMTCDIF-D003-1	D003	D003	Roseburia_intestinalis	0.993389	113002	strain-level	TRUE	FALSE	other_strain
0115-IMTCDIF-D003-1	0915-IMTCDIF-D003-1	D003	D003	Roseburia_faecis	0.999923	52241	strain-level	TRUE	TRUE	shared_strain
0115-IMTCDIF-D003-1	1115-IMTCDIF-D003-1	D003	D003	Roseburia_faecis	1	25834	strain-level	TRUE	TRUE	shared_strain
0115-IMTCDIF-D003-1	1116-IMTCDIF-D003-1	D003	D003	Roseburia_faecis	1	52871	strain-level	TRUE	TRUE	shared_strain
0115-IMTCDIF-D003-1	0915-IMTCDIF-D003-1	D003	D003	Eggerthella_lenta	0.997387	1531	species-level	FALSE	FALSE	same_species
0115-IMTCDIF-D003-1	1115-IMTCDIF-D003-1	D003	D003	Eggerthella_lenta	1	1750	species-level	FALSE	FALSE	same_species
0115-IMTCDIF-D003-1	1116-IMTCDIF-D003-1	D003	D003	Eggerthella_lenta	1	1531	species-level	FALSE	FALSE	same_species
0115-IMTCDIF-D003-1	0915-IMTCDIF-D003-1	D003	D003	Akkermansia_muciniphila	1	159168	strain-level	TRUE	TRUE	shared_strain
0115-IMTCDIF-D003-1	1115-IMTCDIF-D003-1	D003	D003	Akkermansia_muciniphila	1	159250	strain-level	TRUE	TRUE	shared_strain
0115-IMTCDIF-D003-1	1116-IMTCDIF-D003-1	D003	D003	Akkermansia_muciniphila	0.919931	103411	strain-level	TRUE	FALSE	other_strain
0115-IMTCDIF-D003-1	0915-IMTCDIF-D003-1	D003	D003	Eubacterium_rectale	0.998699	79177	strain-level	TRUE	FALSE	other_strain
0115-IMTCDIF-D003-1	1115-IMTCDIF-D003-1	D003	D003	Eubacterium_rectale	0.998212	39145	strain-level	TRUE	FALSE	other_strain
0115-IMTCDIF-D003-1	1116-IMTCDIF-D003-1	D003	D003	Eubacterium_rectale	0.998118	35604	strain-level	TRUE	FALSE	other_strain
0115-IMTCDIF-D003-1	0915-IMTCDIF-D003-1	D003	D003	Bacteroides_uniformis	1	167509	strain-level	TRUE	TRUE	shared_strain
0115-IMTCDIF-D003-1	1115-IMTCDIF-D003-1	D003	D003	Bacteroides_uniformis	1	167828	strain-level	TRUE	TRUE	shared_strain
0115-IMTCDIF-D003-1	1116-IMTCDIF-D003-1	D003	D003	Bacteroides_uniformis	1	167685	strain-level	TRUE	TRUE	shared_strain
0115-IMTCDIF-D003-1	0915-IMTCDIF-D003-1	D003	D003	Intestinimonas_butyriciproducens	1	16300	strain-level	TRUE	TRUE	shared_strain
0115-IMTCDIF-D003-1	1115-IMTCDIF-D003-1	D003	D003	Intestinimonas_butyriciproducens	0.999911	11287	strain-level	TRUE	TRUE	shared_strain
0115-IMTCDIF-D003-1	0915-IMTCDIF-D003-1	D003	D003	Eisenbergiella_massiliensis	1	327	species-level	FALSE	FALSE	same_species
0115-IMTCDIF-D003-1	0915-IMTCDIF-D003-1	D003	D003	Roseburia_inulinivorans	0.999641	72524	strain-level	TRUE	TRUE	shared_strain
0115-IMTCDIF-D003-1	1115-IMTCDIF-D003-1	D003	D003	Roseburia_inulinivorans	0.99984	62661	strain-level	TRUE	TRUE	shared_strain
0115-IMTCDIF-D003-1	1116-IMTCDIF-D003-1	D003	D003	Roseburia_inulinivorans	0.999706	78295	strain-level	TRUE	TRUE	shared_strain
0915-IMTCDIF-D003-1	1115-IMTCDIF-D003-1	D003	D003	Bacteroides_vulgatus	1	61853	strain-level	TRUE	TRUE	shared_strain
0915-IMTCDIF-D003-1	1116-IMTCDIF-D003-1	D003	D003	Bacteroides_vulgatus	1	61624	strain-level	TRUE	TRUE	shared_strain
0915-IMTCDIF-D003-1	1115-IMTCDIF-D003-1	D003	D003	Bifidobacterium_longum	0.999003	103346	strain-level	TRUE	TRUE	shared_strain
0915-IMTCDIF-D003-1	1116-IMTCDIF-D003-1	D003	D003	Bifidobacterium_longum	0.999706	112231	strain-level	TRUE	TRUE	shared_strain
0915-IMTCDIF-D003-1	1116-IMTCDIF-D003-1	D003	D003	Blautia_sp_CAG_52	0.968688	2523	species-level	FALSE	FALSE	same_species
0915-IMTCDIF-D003-1	1116-IMTCDIF-D003-1	D003	D003	Blautia_sp_CAG_257	0.999841	6295	strain-level	TRUE	TRUE	shared_strain
0915-IMTCDIF-D003-1	1115-IMTCDIF-D003-1	D003	D003	Bifidobacterium_pseudocatenulatum	0.995103	17155	strain-level	TRUE	FALSE	other_strain
0915-IMTCDIF-D003-1	1116-IMTCDIF-D003-1	D003	D003	Bifidobacterium_pseudocatenulatum	0.997363	71667	strain-level	TRUE	FALSE	other_strain
0915-IMTCDIF-D003-1	1115-IMTCDIF-D003-1	D003	D003	Faecalibacterium_prausnitzii	0.998331	41942	strain-level	TRUE	FALSE	other_strain
0915-IMTCDIF-D003-1	1116-IMTCDIF-D003-1	D003	D003	Faecalibacterium_prausnitzii	0.996698	42095	strain-level	TRUE	FALSE	other_strain
0915-IMTCDIF-D003-1	1115-IMTCDIF-D003-1	D003	D003	Roseburia_sp_CAG_471	1	5398	strain-level	TRUE	TRUE	shared_strain
0915-IMTCDIF-D003-1	1115-IMTCDIF-D003-1	D003	D003	Bacteroides_massiliensis	0.999934	15056	strain-level	TRUE	TRUE	shared_strain
0915-IMTCDIF-D003-1	1116-IMTCDIF-D003-1	D003	D003	Bacteroides_massiliensis	0.999933	15005	strain-level	TRUE	TRUE	shared_strain
0915-IMTCDIF-D003-1	1115-IMTCDIF-D003-1	D003	D003	Lawsonibacter_asaccharolyticus	1	7094	strain-level	TRUE	TRUE	shared_strain
0915-IMTCDIF-D003-1	1116-IMTCDIF-D003-1	D003	D003	Lawsonibacter_asaccharolyticus	0.999888	26884	strain-level	TRUE	TRUE	shared_strain
0915-IMTCDIF-D003-1	1115-IMTCDIF-D003-1	D003	D003	Anaerostipes_hadrus	0.99996	74994	strain-level	TRUE	TRUE	shared_strain
0915-IMTCDIF-D003-1	1116-IMTCDIF-D003-1	D003	D003	Anaerostipes_hadrus	0.999899	99390	strain-level	TRUE	TRUE	shared_strain
0915-IMTCDIF-D003-1	1115-IMTCDIF-D003-1	D003	D003	Mesosutterella_multiformis	0.999945	36154	strain-level	TRUE	TRUE	shared_strain
0915-IMTCDIF-D003-1	1116-IMTCDIF-D003-1	D003	D003	Mesosutterella_multiformis	1	36190	strain-level	TRUE	TRUE	shared_strain
0915-IMTCDIF-D003-1	1115-IMTCDIF-D003-1	D003	D003	Bacteroides_thetaiotaomicron	1	78956	strain-level	TRUE	TRUE	shared_strain
0915-IMTCDIF-D003-1	1116-IMTCDIF-D003-1	D003	D003	Bacteroides_thetaiotaomicron	1	78728	strain-level	TRUE	TRUE	shared_strain
0915-IMTCDIF-D003-1	1115-IMTCDIF-D003-1	D003	D003	Dorea_longicatena	1	33751	strain-level	TRUE	TRUE	shared_strain
0915-IMTCDIF-D003-1	1116-IMTCDIF-D003-1	D003	D003	Ruminococcus_bicirculans	0.981538	6229	strain-level	TRUE	FALSE	other_strain
0915-IMTCDIF-D003-1	1115-IMTCDIF-D003-1	D003	D003	Ruminococcus_gnavus	1	945	species-level	FALSE	FALSE	same_species
0915-IMTCDIF-D003-1	1116-IMTCDIF-D003-1	D003	D003	Ruminococcus_gnavus	1	1734	species-level	FALSE	FALSE	same_species
0915-IMTCDIF-D003-1	1116-IMTCDIF-D003-1	D003	D003	Agathobaculum_butyriciproducens	0.999879	16582	strain-level	TRUE	TRUE	shared_strain
0915-IMTCDIF-D003-1	1115-IMTCDIF-D003-1	D003	D003	Eubacterium_ventriosum	1	6065	strain-level	TRUE	TRUE	shared_strain
0915-IMTCDIF-D003-1	1115-IMTCDIF-D003-1	D003	D003	Ruminococcus_lactaris	0.999791	14351	strain-level	TRUE	TRUE	shared_strain
0915-IMTCDIF-D003-1	1115-IMTCDIF-D003-1	D003	D003	Blautia_wexlerae	0.999139	11609	strain-level	TRUE	TRUE	shared_strain
0915-IMTCDIF-D003-1	1116-IMTCDIF-D003-1	D003	D003	Blautia_wexlerae	0.991842	12625	strain-level	TRUE	FALSE	other_strain
0915-IMTCDIF-D003-1	1115-IMTCDIF-D003-1	D003	D003	Ruthenibacterium_lactatiformans	0.999824	22676	strain-level	TRUE	TRUE	shared_strain
0915-IMTCDIF-D003-1	1115-IMTCDIF-D003-1	D003	D003	Roseburia_hominis	1	4247	species-level	FALSE	FALSE	same_species
0915-IMTCDIF-D003-1	1116-IMTCDIF-D003-1	D003	D003	Roseburia_hominis	0.986177	54979	strain-level	TRUE	FALSE	other_strain
0915-IMTCDIF-D003-1	1115-IMTCDIF-D003-1	D003	D003	Flavonifractor_plautii	0.999626	128353	strain-level	TRUE	TRUE	shared_strain
0915-IMTCDIF-D003-1	1116-IMTCDIF-D003-1	D003	D003	Flavonifractor_plautii	0.998637	101979	strain-level	TRUE	FALSE	other_strain
0915-IMTCDIF-D003-1	1115-IMTCDIF-D003-1	D003	D003	Firmicutes_bacterium_CAG_41	1	16969	strain-level	TRUE	TRUE	shared_strain
0915-IMTCDIF-D003-1	1116-IMTCDIF-D003-1	D003	D003	Firmicutes_bacterium_CAG_41	1	32179	strain-level	TRUE	TRUE	shared_strain
0915-IMTCDIF-D003-1	1115-IMTCDIF-D003-1	D003	D003	Blautia_obeum	1	12449	strain-level	TRUE	TRUE	shared_strain
0915-IMTCDIF-D003-1	1115-IMTCDIF-D003-1	D003	D003	Sutterella_sp_CAG_351	1	67716	strain-level	TRUE	TRUE	shared_strain
0915-IMTCDIF-D003-1	1116-IMTCDIF-D003-1	D003	D003	Sutterella_sp_CAG_351	0.999985	67563	strain-level	TRUE	TRUE	shared_strain
0915-IMTCDIF-D003-1	1115-IMTCDIF-D003-1	D003	D003	Bacteroides_ovatus	1	144931	strain-level	TRUE	TRUE	shared_strain
0915-IMTCDIF-D003-1	1116-IMTCDIF-D003-1	D003	D003	Bacteroides_ovatus	0.999993	144304	strain-level	TRUE	TRUE	shared_strain
0915-IMTCDIF-D003-1	1115-IMTCDIF-D003-1	D003	D003	Roseburia_intestinalis	0.999559	47672	strain-level	TRUE	TRUE	shared_strain
0915-IMTCDIF-D003-1	1116-IMTCDIF-D003-1	D003	D003	Roseburia_intestinalis	0.996456	65468	strain-level	TRUE	FALSE	other_strain
0915-IMTCDIF-D003-1	1115-IMTCDIF-D003-1	D003	D003	Roseburia_faecis	1	32207	strain-level	TRUE	TRUE	shared_strain
0915-IMTCDIF-D003-1	1116-IMTCDIF-D003-1	D003	D003	Roseburia_faecis	0.999958	71114	strain-level	TRUE	TRUE	shared_strain
0915-IMTCDIF-D003-1	1115-IMTCDIF-D003-1	D003	D003	Eggerthella_lenta	0.997052	6105	strain-level	TRUE	FALSE	other_strain
0915-IMTCDIF-D003-1	1116-IMTCDIF-D003-1	D003	D003	Eggerthella_lenta	0.999533	4286	species-level	FALSE	FALSE	same_species
0915-IMTCDIF-D003-1	1115-IMTCDIF-D003-1	D003	D003	Akkermansia_muciniphila	0.999994	163252	strain-level	TRUE	TRUE	shared_strain
0915-IMTCDIF-D003-1	1116-IMTCDIF-D003-1	D003	D003	Akkermansia_muciniphila	0.918871	107533	strain-level	TRUE	FALSE	other_strain
0915-IMTCDIF-D003-1	1115-IMTCDIF-D003-1	D003	D003	Eubacterium_rectale	1	40518	strain-level	TRUE	TRUE	shared_strain
0915-IMTCDIF-D003-1	1116-IMTCDIF-D003-1	D003	D003	Eubacterium_rectale	1	37063	strain-level	TRUE	TRUE	shared_strain
0915-IMTCDIF-D003-1	1115-IMTCDIF-D003-1	D003	D003	Bacteroides_uniformis	1	167592	strain-level	TRUE	TRUE	shared_strain
0915-IMTCDIF-D003-1	1116-IMTCDIF-D003-1	D003	D003	Bacteroides_uniformis	1	167465	strain-level	TRUE	TRUE	shared_strain
0915-IMTCDIF-D003-1	1115-IMTCDIF-D003-1	D003	D003	Intestinimonas_butyriciproducens	1	77294	strain-level	TRUE	TRUE	shared_strain
0915-IMTCDIF-D003-1	1116-IMTCDIF-D003-1	D003	D003	Gordonibacter_urolithinfaciens	1	4998	species-level	FALSE	FALSE	same_species
0915-IMTCDIF-D003-1	1115-IMTCDIF-D003-1	D003	D003	Dialister_sp_CAG_357	1	74802	strain-level	TRUE	TRUE	shared_strain
0915-IMTCDIF-D003-1	1116-IMTCDIF-D003-1	D003	D003	Dialister_sp_CAG_357	1	73641	strain-level	TRUE	TRUE	shared_strain
0915-IMTCDIF-D003-1	1115-IMTCDIF-D003-1	D003	D003	Roseburia_inulinivorans	0.999892	74320	strain-level	TRUE	TRUE	shared_strain
0915-IMTCDIF-D003-1	1116-IMTCDIF-D003-1	D003	D003	Roseburia_inulinivorans	0.999304	94833	strain-level	TRUE	TRUE	shared_strain
1115-IMTCDIF-D003-1	1116-IMTCDIF-D003-1	D003	D003	Bacteroides_vulgatus	1	61669	strain-level	TRUE	TRUE	shared_strain
1115-IMTCDIF-D003-1	1116-IMTCDIF-D003-1	D003	D003	Bifidobacterium_longum	0.998955	102404	strain-level	TRUE	FALSE	other_strain
1115-IMTCDIF-D003-1	1116-IMTCDIF-D003-1	D003	D003	Bifidobacterium_pseudocatenulatum	0.99985	19952	strain-level	TRUE	TRUE	shared_strain
1115-IMTCDIF-D003-1	1116-IMTCDIF-D003-1	D003	D003	Faecalibacterium_prausnitzii	0.9923	39869	strain-level	TRUE	FALSE	other_strain
1115-IMTCDIF-D003-1	1116-IMTCDIF-D003-1	D003	D003	Bacteroides_massiliensis	0.999804	15330	strain-level	TRUE	TRUE	shared_strain
1115-IMTCDIF-D003-1	1116-IMTCDIF-D003-1	D003	D003	Lawsonibacter_asaccharolyticus	1	7513	strain-level	TRUE	TRUE	shared_strain
1115-IMTCDIF-D003-1	1116-IMTCDIF-D003-1	D003	D003	Anaerostipes_hadrus	0.999871	61818	strain-level	TRUE	TRUE	shared_strain
1115-IMTCDIF-D003-1	1116-IMTCDIF-D003-1	D003	D003	Mesosutterella_multiformis	0.999975	39372	strain-level	TRUE	TRUE	shared_strain
1115-IMTCDIF-D003-1	1116-IMTCDIF-D003-1	D003	D003	Bacteroides_thetaiotaomicron	1	78694	strain-level	TRUE	TRUE	shared_strain
1115-IMTCDIF-D003-1	1116-IMTCDIF-D003-1	D003	D003	Ruminococcus_gnavus	1	507	species-level	FALSE	FALSE	same_species
1115-IMTCDIF-D003-1	1116-IMTCDIF-D003-1	D003	D003	Blautia_wexlerae	0.996766	7422	strain-level	TRUE	FALSE	other_strain
1115-IMTCDIF-D003-1	1116-IMTCDIF-D003-1	D003	D003	Roseburia_hominis	0.985472	8948	strain-level	TRUE	FALSE	other_strain
1115-IMTCDIF-D003-1	1116-IMTCDIF-D003-1	D003	D003	Flavonifractor_plautii	0.997841	103757	strain-level	TRUE	FALSE	other_strain
1115-IMTCDIF-D003-1	1116-IMTCDIF-D003-1	D003	D003	Firmicutes_bacterium_CAG_41	0.999936	15652	strain-level	TRUE	TRUE	shared_strain
1115-IMTCDIF-D003-1	1116-IMTCDIF-D003-1	D003	D003	Sutterella_sp_CAG_351	0.999986	69737	strain-level	TRUE	TRUE	shared_strain
1115-IMTCDIF-D003-1	1116-IMTCDIF-D003-1	D003	D003	Bacteroides_ovatus	0.999994	168006	strain-level	TRUE	TRUE	shared_strain
1115-IMTCDIF-D003-1	1116-IMTCDIF-D003-1	D003	D003	Roseburia_intestinalis	0.9947	82825	strain-level	TRUE	FALSE	other_strain
1115-IMTCDIF-D003-1	1116-IMTCDIF-D003-1	D003	D003	Roseburia_faecis	1	32289	strain-level	TRUE	TRUE	shared_strain
1115-IMTCDIF-D003-1	1116-IMTCDIF-D003-1	D003	D003	Eggerthella_lenta	0.999806	5158	strain-level	TRUE	TRUE	shared_strain
1115-IMTCDIF-D003-1	1116-IMTCDIF-D003-1	D003	D003	Akkermansia_muciniphila	0.918365	108544	strain-level	TRUE	FALSE	other_strain
1115-IMTCDIF-D003-1	1116-IMTCDIF-D003-1	D003	D003	Eubacterium_rectale	0.999857	28009	strain-level	TRUE	TRUE	shared_strain
1115-IMTCDIF-D003-1	1116-IMTCDIF-D003-1	D003	D003	Bacteroides_uniformis	1	167770	strain-level	TRUE	TRUE	shared_strain
1115-IMTCDIF-D003-1	1116-IMTCDIF-D003-1	D003	D003	Dialister_sp_CAG_357	1	74464	strain-level	TRUE	TRUE	shared_strain
1115-IMTCDIF-D003-1	1116-IMTCDIF-D003-1	D003	D003	Roseburia_inulinivorans	0.999499	79831	strain-level	TRUE	TRUE	shared_strain
