# Supplementary material for: Donor-recipient specificity and age-dependency in fecal microbiota therapy and probiotic resolution of gastrointestinal symptoms
Source: NPJ Biofilms Microbiomes. 2023 Aug 3;9:54. doi: 10.1038/s41522-023-00421-4 (PMC10400536; doi:10.1038/s41522-023-00421-4)
Supplement: Supplementary file 4 — Related Manuscript File [file 41522_2023_421_MOESM4_ESM.xlsx]

## Sheet: VISBIOME_map
Sample ID (16S amplicon)	Sample ID (WGS)	Specimen ID	Subject ID	Randomization	Study week	Group	PedsQL_total score	Overall probiotic engraftment_PanPhlAn3
MS5844802-ID-v4-264-0116-AUTGI-546H1	VB001c-017	0116-AUTGI-546	ANM300469	placebo + probiotics	0 weeks	Pre-placebo	63.16	FALSE
MS5768779-ID-v4-085-0118-ASDPRO-019H1	VB001d-064	0118-ASDPRO-019	ANM300469	placebo + probiotics	8 weeks	Post-placebo	71.67	FALSE
MS5768779-ID-v4-103-0118-ASDPRO-035H1	VB001d-080	0118-ASDPRO-035	ANM300469	placebo + probiotics	19 weeks	Post-probiotic	85.4	FALSE
MS6264844-ID-v4-219-0116-AUTGI-538H1	VB001c-015	0116-AUTGI-538	ETW300331	placebo + probiotics	0 weeks	Pre-placebo	71.19	TRUE
MS6264844-ID-v4-216-0118-ASDPRO-029H1	VB001d-074	0118-ASDPRO-029	ETW300331	placebo + probiotics	8 weeks	Post-placebo	93.06	TRUE
MS6264844-ID-v4-214-1217-ASDPRO-030	VB001d-075	0118-ASDPRO-030	ETW300331	placebo + probiotics	11 weeks	Pre-probiotic	86	TRUE
MS5768779-ID-v4-102-1217-ASDPRO-034	VB001d-079	0118-ASDPRO-034	ETW300331	placebo + probiotics	19 weeks	Post-probiotic	93.37	TRUE
MS5768779-ID-v4-099-1217-ASDPRO-031	VB001d-076	0118-ASDPRO-031	IGC300530	placebo + probiotics	8 weeks	Post-placebo	77.8	TRUE
MS5768779-ID-v4-091-1217-ASDPRO-025	VB001d-070	1217-ASDPRO-025	IGC300530	placebo + probiotics	0 weeks	Pre-placebo	69.72	TRUE
MS5768779-ID-v4-104-1217-ASDPRO-036	VB001d-081	1217-ASDPRO-036	IGC300530	placebo + probiotics	19 weeks	Post-probiotic	66.26	TRUE
MS5844802-ID-v4-265-0116-AUTGI-547H1	VB001c-018	0116-AUTGI-547	VKM300470	placebo + probiotics	0 weeks	Pre-placebo	34.31	TRUE
MS5768779-ID-v4-086-0118-ASDPRO-020H1	VB001d-065	0118-ASDPRO-020	VKM300470	placebo + probiotics	19 weeks	Post-probiotic	98.79	TRUE
MS5768779-ID-v4-071-1217-ASDPRO-005H1	VB001d-050	1217-ASDPRO-005	VKM300470	placebo + probiotics	8 weeks	Post-placebo	67.04	TRUE
MS5768779-ID-v4-077-1217-ASDPRO-011H1	VB001d-056	1217-ASDPRO-011	VKM300470	placebo + probiotics	11 weeks	Pre-probiotic	65.16	TRUE
MS6264844-ID-v4-212-0118-ASDPRO-015H1	VB001d-060	0118-ASDPRO-015	EJM300454	probiotics + placebo	19 weeks	Post-placebo	93.49	FALSE
MS5768779-ID-v4-067-1217-ASDPRO-001H1	VB001d-046	1217-ASDPRO-001	EJM300454	probiotics + placebo	8 weeks	Post-probiotic	89.4	FALSE
MS5768779-ID-v4-069-1217-ASDPRO-003H1	VB001d-048	1217-ASDPRO-003	EJM300454	probiotics + placebo	0 weeks	Pre-probiotic	72.35	FALSE
MS5768779-ID-v4-070-1217-ASDPRO-004H1	VB001d-049	1217-ASDPRO-004	EJM300454	probiotics + placebo	11 weeks	Pre-placebo	93.9	FALSE
MS5768779-ID-v4-078-0118-ASDPRO-012H1	VB001d-057	0118-ASDPRO-012	JTA300515	probiotics + placebo	0 weeks	Pre-probiotic	82.6	TRUE
MS5768779-ID-v4-083-0118-ASDPRO-017H1	VB001d-062	0118-ASDPRO-017	JTA300515	probiotics + placebo	8 weeks	Post-probiotic	92.86	TRUE
MS6264844-ID-v4-213-0118-ASDPRO-023H1	VB001d-068	0118-ASDPRO-023	JTA300515	probiotics + placebo	11 weeks	Pre-placebo	90.39	TRUE
MS5768779-ID-v4-094-0118-ASDPRO-028H1	VB001d-073	0118-ASDPRO-028	JTA300515	probiotics + placebo	19 weeks	Post-placebo	97.2	TRUE
MS5768779-ID-v4-087-0118-ASDPRO-021H1	VB001d-066	0118-ASDPRO-021	KHW300514	probiotics + placebo	11 weeks	Pre-placebo	94.82	TRUE
MS5768779-ID-v4-092-1217-ASDPRO-026	VB001d-071	0118-ASDPRO-026	KHW300514	probiotics + placebo	19 weeks	Post-placebo	92.86	TRUE
MS5768779-ID-v4-075-1217-ASDPRO-009	VB001d-054	1217-ASDPRO-009	KHW300514	probiotics + placebo	0 weeks	Pre-probiotic	87.69	TRUE
MS5768779-ID-v4-080-1217-ASDPRO-014	VB001d-059	1217-ASDPRO-014	KHW300514	probiotics + placebo	8 weeks	Post-probiotic	96.55	TRUE
MS5768779-ID-v4-079-0118-ASDPRO-013H1	VB001d-058	0118-ASDPRO-013	LWB300516	probiotics + placebo	0 weeks	Pre-probiotic	69.1	TRUE
MS5768779-ID-v4-088-1217-ASDPRO-022	VB001d-067	1217-ASDPRO-022	LWB300516	probiotics + placebo	8 weeks	Post-probiotic	91.14	TRUE
MS5768779-ID-v4-090-1217-ASDPRO-024	VB001d-069	1217-ASDPRO-024	LWB300516	probiotics + placebo	11 weeks	Pre-placebo	85.51	TRUE
MS6264844-ID-v4-211-1217-ASDPRO-037	VB001d-082	0118-ASDPRO-037	LWB300516	probiotics + placebo	19 weeks	Post-placebo	85.2	TRUE
MS5844802-ID-v4-263-0116-AUTGI-545H1	VB001c-016	0116-AUTGI-545	SVM300468	probiotics + placebo	0 weeks	Pre-probiotic	31.96	FALSE
MS5768779-ID-v4-084-0118-ASDPRO-018H1	VB001d-063	0118-ASDPRO-018	SVM300468	probiotics + placebo	19 weeks	Post-placebo	86.79	FALSE
MS5768779-ID-v4-072-1217-ASDPRO-006H1	VB001d-051	1217-ASDPRO-006	SVM300468	probiotics + placebo	8 weeks	Post-probiotic	78.19	FALSE
MS5768779-ID-v4-076-1217-ASDPRO-010H1	VB001d-055	1217-ASDPRO-010	SVM300468	probiotics + placebo	11 weeks	Pre-placebo	80.86	FALSE
MS6264844-ID-v4-218-0118-ASDPRO-016H1	VB001d-061	0118-ASDPRO-016	TRL300522	probiotics + placebo	0 weeks	Pre-probiotic	56.66	TRUE
MS5768779-ID-v4-093-1217-ASDPRO-027	VB001d-072	0118-ASDPRO-027	TRL300522	probiotics + placebo	8 weeks	Post-probiotic	77.32	TRUE
MS5768779-ID-v4-101-1217-ASDPRO-033	VB001d-078	0118-ASDPRO-033	TRL300522	probiotics + placebo	19 weeks	Post-placebo	87.54	TRUE
MS5768779-ID-v4-100-1217-ASDPRO-032	VB001d-077	1217-ASDPRO-032	TRL300522	probiotics + placebo	11 weeks	Pre-placebo	89	TRUE

## Sheet: VISBIOME_DADA2-ASVs
						MS5768779-ID-v4-067-1217-ASDPRO-001H1	MS5768779-ID-v4-068-1217-ASDPRO-002	MS5768779-ID-v4-069-1217-ASDPRO-003H1	MS5768779-ID-v4-070-1217-ASDPRO-004H1	MS5768779-ID-v4-071-1217-ASDPRO-005H1	MS5768779-ID-v4-072-1217-ASDPRO-006H1	MS5768779-ID-v4-075-1217-ASDPRO-009	MS5768779-ID-v4-076-1217-ASDPRO-010H1	MS5768779-ID-v4-077-1217-ASDPRO-011H1	MS5768779-ID-v4-078-0118-ASDPRO-012H1	MS5768779-ID-v4-079-0118-ASDPRO-013H1	MS5768779-ID-v4-080-1217-ASDPRO-014	MS5768779-ID-v4-083-0118-ASDPRO-017H1	MS5768779-ID-v4-084-0118-ASDPRO-018H1	MS5768779-ID-v4-085-0118-ASDPRO-019H1	MS5768779-ID-v4-086-0118-ASDPRO-020H1	MS5768779-ID-v4-087-0118-ASDPRO-021H1	MS5768779-ID-v4-088-1217-ASDPRO-022	MS5768779-ID-v4-091-1217-ASDPRO-025	MS5768779-ID-v4-092-1217-ASDPRO-026	MS5768779-ID-v4-093-1217-ASDPRO-027	MS5768779-ID-v4-094-0118-ASDPRO-028H1	MS5768779-ID-v4-099-1217-ASDPRO-031	MS5768779-ID-v4-100-1217-ASDPRO-032	MS5768779-ID-v4-101-1217-ASDPRO-033	MS5768779-ID-v4-102-1217-ASDPRO-034	MS5768779-ID-v4-103-0118-ASDPRO-035H1	MS5768779-ID-v4-104-1217-ASDPRO-036	MS5844802-ID-v4-263-0116-AUTGI-545H1	MS5844802-ID-v4-264-0116-AUTGI-546H1	MS5844802-ID-v4-265-0116-AUTGI-547H1	MS6264844-ID-v4-212-0118-ASDPRO-015H1	MS6264844-ID-v4-213-0118-ASDPRO-023H1	MS6264844-ID-v4-215-1217-ASDPRO-007H1	MS6264844-ID-v4-216-0118-ASDPRO-029H1	MS6264844-ID-v4-217-1217-ASDPRO-008H1	MS6264844-ID-v4-218-0118-ASDPRO-016H1	MS6264844-ID-v4-219-0116-AUTGI-538H1	ASV ID	ASV Sequence	IDTAXA_taxonomy	BLAST_species (100% identity & 100% coverage)
						0	0	0	0	0.0308571	0.0294773	0	0.0352651	0.0357614	0	0.00304334	0	0	0.0495709	0.0362192	0.00709522	0	0.00215291	0	0	0	0	0	0	0	3.90717e-05	0.11409	0	0.00172083	0.0121247	0.00748733	0	0	0	0	0	0	0	ASV1	CACCGGCAGCTCTAGTGGTAGCAGTTTTTATTGGGCCTAAAGCGTCCGTAGCCGGTTTAATAAGTCTCTGGTGAAATCCTGCAGCTTAACTGTGGGAATTGCTGGAGATACTATTAGACTTGAGATCGGGAGAGGTTAGAGGTACTCCCAGGGTAGAGGTGAAATTCTGTAATCCTGGGAGGACCGCCTGTTGCGAAGGCGTCTGACTGGAACGATTCTGACGGTGAGGGACGAAAGCTAGGGGCGCGAACCGG	Archaea; Euryarchaeota; Methanobacteria; Methanobacteriales; Methanobacteriaceae; Methanobrevibacter; NA
						8.39877e-05	0.000194225	0.000300584	0.000203576	0.000506609	0	0.0010537	0.000624161	0	0.000406942	0	0	0.000251667	0.000701729	0.000223059	0.000695988	0.00143504	0	0	0.000251988	0	0.000587323	0.000223069	0	0.000346188	0.000312573	0	0	0.000349153	0.000252073	0	0.000391134	0.000897579	0	0	0	0	0.000365025	ASV2	TACGTAGGGCGCGAGCGTTGTCCGGAATTATTGGGCGTAAAGGGCTTGTAGGCGGTTGGTCGCGTCTGCCGTGAAATCCTCTGGCTTAACTGGGGGCGTGCGGTGGGTACGGGCTGACTTGAGTGCGGTAGGGGAGACTGGAACTCCTGGTGTAGCGGTGGAATGCGCAGATATCAGGAAGAACACCGGTGGCGAAGGCGGGTCTCTGGGCCGTTACTGACGCTGAGGAGCGAAAGCGTGGGGAGCGAACAGG	Bacteria; Actinobacteria; Actinobacteria; Actinomycetales; Actinomycetaceae; Actinomyces; NA
						0	0	0	0	0	0	0	0	0.000376766	0	0.000399631	0.000861068	0	0	0	0	0	0	0	0	0	0	0	0	0	0	0	0	0	0	0.000512441	0	0	0	0.000300225	0	0	0	ASV3	TACGTAGGGCGCGAGCGTTGTCCGGAATTATTGGGCGTAAAGGGCTTGTAGGCGGTTGGTCGCGTCTGCCGTGAAATTCTCTGGCTTAACTGGGGGCGTGCGGTGGGTACGGGCTGACTTGAGTGCGGTAGGGGAGACTGGAACTCCTGGTGTAGCGGTGGAATGCGCAGATATCAGGAAGAACACCGGTGGCGAAGGCGGGTCTCTGGGCCGTTACTGACGCTGAGGAGCGAAAGCGTGGGGAGCGAACAGG	Bacteria; Actinobacteria; Actinobacteria; Actinomycetales; Actinomycetaceae; Actinomyces; NA
						0	0	0	0	0	0	0	0	0	0	0	0	0	0	0	0	0	0	0.000215066	0	0	0	0	0	0	0	0	0	7.48186e-05	0	0	0	0	0	0.000225169	0	0	0	ASV4	TACGTAGGGCGCGAGCGTTGTCCGGAATTATTGGGCGTAAAGAGCTCGTAGGCGGCTGGTCGCGTCTGTCGTGAAATCCTCTGGCTTAACTGGGGGCTTGCGGTGGGTACGGGCCGGCTTGAGTGCGGTAGGGGAGACTGGAACTCCTGGTGTAGCGGTGGAATGCGCAGATATCAGGAAGAACACCGGTGGCGAAGGCGGGTCTCTGGGCCGTTACTGACGCTGAGGAGCGAAAGCGTGGGGAGCGAACAGG	Bacteria; Actinobacteria; Actinobacteria; Actinomycetales; Actinomycetaceae; Actinomyces; NA
						0	0	0	0	0	0	0	0	0	0	0	0	0	0	0	0	0	0	0	0	0	0	0	0	0	0	0.000311983	0	0	0	0	0	0	0	0	0	0	0	ASV5	TACGTAGGGCGCGAGCGTTGTCCGGAATTATTGGGCGTAAAGGGCTTGTAGGCGGTTGGCCGCGTCTGCCGTGAAATCCTCTGGCTTAACTGGGGGCGTGCGGTGGGTACGGGTTGACTTGAGTGCGGTAGGGGAGACTGGAATTCCTGGTGTAGCGGTGGAATGCGCAGATATCAGGAGGAACACCGGTGGCGAAGGCGGGTCTCTGGGCCGTTACTGACGCTGAGGAGCGAAAGCGTGGGGAGCGAACAGG	Bacteria; Actinobacteria; Actinobacteria; Actinomycetales; Actinomycetaceae; Actinomyces; NA
						0	0	0	0	0	0	0	0	0	0	0	0	0	0	0	0	0	0	0	0	0	0	0	0	0	0	0	0	0	0	0	0	0	0	0	0	0	0.000196552	ASV6	TACGTAGGGCGCGAGCGTTGTCCGGAATTATTGGGCGTAAAGAGCTCGTAGGCGGCTGGTCGCGTCTGTCGTGAAATCCTCTGGCTTAACTGGGGGCTTGCGGTGGGTACGGGCCGGCTTGAGTGCGGTAGGGGAGGCTGGAACTCCTGGTGTAGCGGTGGAATGCGCAGATATCAGGAAGAACACCGGTGGCGAAGGCGGGTCTCTGGGCCGTTACTGACGCTGAGGAGCGAAAGCGTGGGGAGCGAACAGG	Bacteria; Actinobacteria; Actinobacteria; Actinomycetales; Actinomycetaceae; Actinomyces; NA
						0	0	0	0	0	0	0	0	0	0	0	0	0	0	0	0	0	0	0	0	0	0	0	0	0	0	0	0	0	0	0	0	0	0	0	0	7.47412e-05	0	ASV7	TACGTAGGGCGCGAGCGTTGTCCGGAATTATTGGGCGTAAAGGGCTTGTAGGCGGCTGGTCGCGTCTGCCGTGAAATCCTCTGGCTCAGCTGGGGGCGTGCGGTGGGTACGGGCTGGCTTGAGTGCGGTAGGGGAGACTGGAACTCCTGGTGTAGCGGTGGAATGCGCAGATATCAGGAGGAACACCGGTGGCGAAGGCGGGTCTCTGGGCCGTTACTGACGCTGAGGAGCGAAAGCGTGGGGAGCGAACAGG	Bacteria; Actinobacteria; Actinobacteria; Actinomycetales; Actinomycetaceae; Actinomyces; NA
						0	0	0	0	0	0	0	0	0	0	0	0	0	0	0	5.7999e-05	0	0	0	0	0	0	0	0	9.23169e-05	0	0	0	0	0	0	0	0	0	5.00375e-05	0	0	0	ASV8	TACGTAGGGCGCGAGCGTTGTCCGGAATTATTGGGCGTAAAGGGCTCGTAGGCGGCTTGTCGCGTCTGCTGTGAAAATGCGGGGCTTAACTCCGTACGTGCAGTGGGTACGGGCAGGCTAGAGTGCGGTAGGGGTGACTGGAATTCCTGGTGTAGCGGTGGAATGCGCAGATATCAGGAGGAACACCGATGGCGAAGGCAGGTCACTGGGCTGTTACTGACGCTGAGGAGCGAAAGCGTGGGGAGCGAACAGG	Bacteria; Actinobacteria; Actinobacteria; Actinomycetales; Actinomycetaceae; F0332; NA
						0	0	0	0	0	0	0	0	0	0	0	0	0	0	0	0	0	0	0	0	0	0	4.05581e-05	0	0	0	0	0	0	0	0	0	0	0	0	0	0	0	ASV9	TACGTAGGGCGCGAGCGTTGTCCGGATTTATTGGGCGTAAAGAGCTCGTAGGTGGTTCGTCGCGTCTGTCGTGAAAGCCAGCAGCTTAACTGTTGGTCTGCGGTGGGTACGGGCGGGCTTGAGTGCGGTAGGGGTGACTGGAATTCCTGGTGTAGCGGTGGAATGCGCAGATATCAGGAGGAACACCGATGGCGAAGGCAGGTCACTGGGCCGTTACTGACACTGAGGAGCGAAAGCGTGGGGAGCGAACAGG	Bacteria; Actinobacteria; Actinobacteria; Actinomycetales; Actinomycetaceae; Mobiluncus; NA
						0	0	0	0	0	0	0	0	0	0	0	0	0	0	0	0	0	0	0	0	0	0	0	0	0	5.86075e-05	0	0	0	0	0	0	0	0	0	0	0	0	ASV10	TACGTAGGGCGCGAGCGTTGTCCGGAATTATTGGGCGTAAAGGGCTTGTAGGTGGCTGGTTGCGTCTGTCGTGAAAGCTCATGGCTTAACTGTGGGTTTGCGGTGGGTACGGGCTGGCTTGAGTGCAGTAGGGGAGGCTGGAATTCCTGGTGTAGCGGTGGAATGCGCAGATATCAGGAGGAATACCGGTGGCGAAGGCGGGTCTCTGGGCTGTTACTGACACTGAGGAGCGAAAGCATGGGGAGCGAACAGG	Bacteria; Actinobacteria; Actinobacteria; Actinomycetales; Actinomycetaceae; Varibaculum; NA
						0	0	0	0	0	0	0	0	0	0	0	0	0	0	5.57647e-05	7.7332e-05	0.000127559	0	0	0	0	0	0	0	0	0	0	0	0	0	5.69379e-05	0	0	0	0	0	0	0	ASV11	TACGTAGGGCGCAAGCGTTGTCCGGAATTATTGGGCGTAAAGAGCTCGTAGGCGGCTGGTCGCGTCTGTCGTGAAAACTTCCGGCTCAACCGGGGGCTTGCGGTGGGTACGGGCCGGCTAGAGTGCGGTAGGGGTAACTGGAACTCCTGGTGTAGCGGTGGAATGCGCAGATATCAGGAAGAACACCGATGGCGAAGGCAGGTTACTGGGCCGTTACTGACGCTGAGGAGCGAAAGCGTGGGGAGCGAACAGG	Bacteria; Actinobacteria; Actinobacteria; Actinomycetales; NA; NA; NA
						0	0.00297812	0	0	0.0160733	0.0394584	0	0.131386	0	0	0.00817707	0.00333196	0	0.09853	0.0657744	0.0020493	0.00169016	0.00191661	0	0.00302385	0	0	0	0	0	0.0028913	0.0406297	0	0.10704	0.0284591	0.0420771	0	0	0.031755	0.00417813	0.0135927	0	0.00280788	ASV12	TACGTAGGGTGCAAGCGTTATCCGGAATTATTGGGCGTAAAGGGCTCGTAGGCGGTTCGTCGCGTCCGGTGTGAAAGTCCATCGCTTAACGGTGGATCCGCGCCGGGTACGGGCGGGCTTGAGTGCGGTAGGGGAGACTGGAATTCCCGGTGTAACGGTGGAATGTGTAGATATCGGGAAGAACACCAATGGCGAAGGCAGGTCTCTGGGCCGTCACTGACGCTGAGGAGCGAAAGCGTGGGGAGCGAACAGG	Bacteria; Actinobacteria; Actinobacteria; Bifidobacteriales; Bifidobacteriaceae; Bifidobacterium; NA	Bifidobacterium adolescentis/Bifidobacterium faecale
						0	0.00119772	0.00961869	0.00299811	0	0.00332701	0.00196691	0.0106107	0	0.0277678	0	0.00501666	0.0157764	0.0200443	0.0315907	0.000367327	0.00883347	0	0	0.00361183	0.00901829	0.0296716	0.000283907	0.00399684	0.0047774	0.00527467	0.0293504	0	0.0468115	0.00282322	0	0.000293351	0.0625394	0.00813604	0.0240931	0.0072396	0.0192085	0	ASV13	TACGTAGGGTGCAAGCGTTATCCGGAATTATTGGGCGTAAAGGGCTCGTAGGCGGTTCGTCGCGTCCGGTGTGAAAGTCCATCGCTTAACGGTGGATCTGCGCCGGGTACGGGCGGGCTGGAGTGCGGTAGGGGAGACTGGAATTCCCGGTGTAACGGTGGAATGTGTAGATATCGGGAAGAACACCAATGGCGAAGGCAGGTCTCTGGGCCGTTACTGACGCTGAGGAGCGAAAGCGTGGGGAGCGAACAGG	Bacteria; Actinobacteria; Actinobacteria; Bifidobacteriales; Bifidobacteriaceae; Bifidobacterium; NA	Bifidobacterium callitrichidarum/Bifidobacterium miconisargentati/Bifidobacterium pseudocatenulatum/Bifidobacterium catenulatum
						0	0.00246018	0.000687049	0	0.00421407	0.00336028	0.0016508	0.0023094	0.000470958	0.00698983	0.0134952	0.00202164	0.00446709	0.00469619	0.00443329	0.00218463	0.00810001	0.0026255	0.00672571	0	0.00228218	0.00693041	0.0136478	0.00108248	0.00581597	0.00509885	0.0125993	0.00300586	0.00992593	0.00234428	0	0	0.00810247	0.0147313	0.00850638	0.00564721	0.00960425	0.00553153	ASV14	TACGTAGGGTGCAAGCGTTATCCGGAATTATTGGGCGTAAAGGGCTCGTAGGCGGTTCGTCGCGTCCGGTGTGAAAGTCCATCGCTTAACGGTGGATCCGCGCCGGGTACGGGCGGGCTTGAGTGCGGTAGGGGAGACTGGAATTCCCGGTGTAACGGTGGAATGTGTAGATATCGGGAAGAACACCAATGGCGAAGGCAGGTCTCTGGGCCGTTACTGACGCTGAGGAGCGAAAGCGTGGGGAGCGAACAGG	Bacteria; Actinobacteria; Actinobacteria; Bifidobacteriales; Bifidobacteriaceae; Bifidobacterium; NA	Bifidobacterium longum/Bifidobacterium breve
						0	0	0	0	0	0.0111122	0	0.0233748	0	0	0	0	0	0.00998615	0.0236442	0	0	0	0	0	0	0	0	0	0	0	0.0264705	0	0.0389555	0.00289884	0	0	0	0	0	0	0	0	ASV15	TACGTAGGGTGCAAGCGTTATCCGGAATTATTGGGCGTAAAGAGCTCGTAGGCGGTTCGTCGCGTCCGGTGTGAAAGTCCATCGCTTAACGGTGGATCTGCGCCGGGTACGGGCGGGCTGGAGTGCGGTAGGGGAGACTGGAATTCCCGGTGTAACGGTGGAATGTGTAGATATCGGGAAGAACACCAATGGCGAAGGCAGGTCTCTGGGCCGTTACTGACGCTGAGGAGCGAAAGCGTGGGGAGCGAACAGG	Bacteria; Actinobacteria; Actinobacteria; Bifidobacteriales; Bifidobacteriaceae; Bifidobacterium; NA	Bifidobacterium angulatum/Bifidobacterium merycicum
						0	0	0	0.00921642	0	0	0	0	0	0	0	0.00175957	0.0129923	0	0	0.000251329	0	0.000498845	0	0	0.0123864	0	0	0	0	0.00660311	0	0.000535698	0	0	0	0	0	0	0	0	0	0	ASV16	TACGTAGGGTGCGAGCGTTATCCGGATTTATTGGGCGTAAAGGGCTCGTAGGCGGTTCGTCGCGTCCGGTGTGAAAGTCCATCGCCTAACGGTGGATCTGCGCCGGGTACGGGCGGGCTGGAGTGCGGTAGGGGAGACTGGAATTCCCGGTGTAACGGTGGAATGTGTAGATATCGGGAAGAACACCAATGGCGAAGGCAGGTCTCTGGGCCGTCACTGACGCTGAGGAGCGAAAGCGTGGGGAGCGAACAGG	Bacteria; Actinobacteria; Actinobacteria; Bifidobacteriales; Bifidobacteriaceae; Bifidobacterium; NA	Bifidobacterium animalis subsp. lactis
						0	0	0	0	0	0	0	0	0	0.00203471	0	0	0.000723543	0	0.000641294	0	0	0	0	0	0	0.00256073	0	0	0	0	0.00763157	0	0	0	0	0	0.00376013	0	0	0	0	0	ASV17	TACGTAGGGCGCAAGCGTTATCCGGATTTATTGGGCGTAAAGGGCTCGTAGGCGGCTCGTCGCGTCCGGTGTGAAAGTCCATCGCTTAACGGTGGATCTGCGCCGGGTACGGGCGGGCTGGAGTGCGGTAGGGGAGACTGGAATTCCCGGTGTAACGGTGGAATGTGTAGATATCGGGAAGAACACCGATGGCGAAGGCAGGTCTCTGGGCCGTCACTGACGCTGAGGAGCGAAAGCGTGGGGAGCGAACAGG	Bacteria; Actinobacteria; Actinobacteria; Bifidobacteriales; Bifidobacteriaceae; Bifidobacterium; NA	Bifidobacterium bifidum
						0	0	0	0	0	0.00515687	0	0.00692819	0	0	0	0	0	0.00419238	0	0	0	0	0	0	0	0	0	0	0	0	0	0	0	0	0	0	0	0	0	0	0	0	ASV18	TACGTAGGGTGCAAGCGTTATCCGGAATTATTGGGCGTAAAGGGCTCGTAGGCGGTTCGTCGCGTCCGGTGTGAAAGTCCATCGCTTAACGGTGGATTCGCGCCGGGTACGGGCGGGCTTGAGTGCGGTAGGGGAGACTGGAATTCCCGGTGTAACGGTGGAATGTGTAGATATCGGGAAGAACACCAATGGCGAAGGCAGGTCTCTGGGCCGTCACTGACGCTGAGGAGCGAAAGCGTGGGGAGCGAACAGG	Bacteria; Actinobacteria; Actinobacteria; Bifidobacteriales; Bifidobacteriaceae; Bifidobacterium; NA	Bifidobacterium adolescentis (99.6% coverage)
						0	0	0	0	0	0	0	0	0	0	6.14817e-05	0	0	0	0	0	0	0	0	0	0	0	0	0	0	0	0	0	0	0	5.69379e-05	0	0	0	0	0	0	0	ASV19	TACGTAGGGTGCAAGCGTTGTCCGGATTTATTGGGCGTAAAGGGCTCGTAGGCGGTTTGTTGCGTCTGGTGTGAAAGCTTACTGCTTAACGGTAGGTTGCGCTGGATACGGGCAGGCTTGAGTGCAGTAGGGGAGACTGGAATTCTCGGTGTAACGGTGGAATGTGTAGATATCGGGAAGAACACCTATGGCGAAGGCAGGTCTCTGGGCTGTTACTGACGCTGAGGAGCGAAAGCGTGGGGAGCGAACAGG	Bacteria; Actinobacteria; Actinobacteria; Bifidobacteriales; Bifidobacteriaceae; Scardovia; NA
						0	0	0	0	0	0	0	0	0	0	0	0	0	0	0	0	0	0	0	0	0	0	0	0	0	0.000117215	0	0	0	0	0	0	0	0	0	0	0	0	ASV20	TACGTAGGGTGCGAGCGTTGTCCGGAATTACTGGGCGTAAAGAGCTCGTAGGTGGTTTGTCGCGTCGTCTGTGAAATCCCGGGGCTTAACTTCGGGCGTGCAGGCGATACGGGCATAACTTGAGTGCTGTAGGGGAGACTGGAATTCCTGGTGTAGCGGTGAAATGCGCAGATATCAGGAGGAACACCAATGGCGAAGGCAGGTCTCTGGGCAGTAACTGACGCTGAGGAGCGAAAGCATGGGTAGCGAACAGG	Bacteria; Actinobacteria; Actinobacteria; Corynebacteriales; Corynebacteriaceae; Corynebacterium 1; NA
						0	0	0	0	0	0	0	0	0	0	0	0	0	0	0	0	0	0	0	0	0	0	0	0	0	0	7.1996e-05	0	0	0	0	0	0	0	0	0	0	0	ASV21	ACGTAGGGTGCAAGCGTTGTCCGGAATTACTGGGCGTAAAGAGCTCGTAGGTGGTTTGTCACGTCGTCTGTGAAATTCCACAGCTTAACTGTGGGCGTGCAGGCGATACGGGCTGACTTGAGTACTGTAGGGGTAACTGGAATTCCTGGTGTAGCGGTGAAATGCGCAGATATCAGGAGGAACACCGATGGCGAAGGCAGGTTACTGGGCAGTTACTGACGCTGAGGAGCGAAAGCATGGGTAGCAAACAGG	Bacteria; Actinobacteria; Actinobacteria; Corynebacteriales; Corynebacteriaceae; Corynebacterium 1; NA
						0	0	0	0	0	0	0	9.36242e-05	0	0	9.22226e-05	0	0	5.39792e-05	5.57647e-05	0	0	0	0	0	0	0	0	0	9.23169e-05	5.86075e-05	0	0	0	0	0	0	0	0	0	0	0	0	ASV22	TACGTAGGGTGCAAGCGTTGTCCGGATTTACTGGGCGTAAAGAGCTCGTAGGTGGTGTGTCGCGTCGTCTGTGAAATTCCGGGGCTTAACTCCGGGCGTGCAGGCGATACGGGCACGACTAGAGTGCTGTAGGGGTAACTGGAATTCCTGGTGTAGCGGTGAAATGCGCAGATATCAGGAGGAACACCGATGGCGAAGGCAGGTTACTGGGCAGTTACTGACGCTGAGGAGCGAAAGCATGGGGAGCGAACAGG	Bacteria; Actinobacteria; Actinobacteria; Corynebacteriales; Corynebacteriaceae; Corynebacterium; NA
						0	0.000161854	0	0	0	0	0	0	0	0	0	0	0	0	0	0	0	0	0	0	0	0	0	0	0	0	0	0	0	0	0	0	0	0	0	0	0	0	ASV23	TACGTAGGGTGCGAGCGTTGTCCGGAATTACTGGGCGTAAAGAGCTCGTAGGTGGTTTGTCGCGTCGTCTGTGAAATTCCGGGGCTTAACTCCGGGCGTGCAGGCGATACGGGCATAACTTGAGTGCTGTAGGGGAGACTGGAATTCCTGGTGTAGCGGTGAAATGCGCAGATATCAGGAGGAACACCGATGGCGAAGGCAGGTCTCTGGGCAGTAACTGACGCTGAGGAGCGAAAGCATGGGGAGCGAACAGG	Bacteria; Actinobacteria; Actinobacteria; Corynebacteriales; Corynebacteriaceae; NA; NA
						0	0	0	0	0	0	0	0	0	0	0	0	0	0	0	0	0	0	0	0	0	0	0	0	0	0	0	0.000684503	0	0	0	0	0	0	0	0	0	0	ASV24	TACGTAGGGCGCAAGCGTTGTCCGGAATTATTGGGCGTAAAGAGCTCGTAGGCGGTTTGTCGCGTCTGCTGTGAAAGCCCGGGGCTTAACCCCGGGTGTGCAGTGGGTACGGGCAGACTTGAGTGCAGTAGGGGAGACTGGAATTCCTGGTGTAGCGGTGAAATGCGCAGATATCAGGAAGAACACCGATGGCGAAGGCAGGTCTCTGGGCTGTTACTGACGCTGAGGAGCGAAAGCATGGGGAGCGAACAGG	Bacteria; Actinobacteria; Actinobacteria; Micrococcales; Micrococcaceae; Kocuria; NA
						0	0	6.44109e-05	0	6.9083e-05	0	0	0	6.27943e-05	0	0	0	0	0	0	5.7999e-05	0	0	0	0	0	0	0	0	0	0	0	0	0	0	0.000370096	0	0	0	0	0	0	0	ASV25	TACGTAGGGCGCGAGCGTTGTCCGGAATTATTGGGCGTAAAGAGCTTGTAGGCGGTTTGTCGCGTCTGCTGTGAAAGGCCGGGGCTTAACCCCGTGTATTGCAGTGGGTACGGGCAGACTAGAGTGCAGTAGGGGAGACTGGAACTCCTGGTGTAGCGGTGGAATGCGCAGATATCAGGAAGAACACCGATGGCGAAGGCAGGTCTCTGGGCTGTAACTGACGCTGAGAAGCGAAAGCATGGGGAGCGAACAGG	Bacteria; Actinobacteria; Actinobacteria; Micrococcales; Micrococcaceae; Rothia; NA
						0	0	0	0	0	0	7.02469e-05	0	0	0	0	0	0	0	0	0	0	0	0	0	0	0	0	0	0	0	0	0	9.97581e-05	0	0	0	0	0	0	0	0	0	ASV26	TACGTAGGGCGCGAGCGTTGTCCGGAATTATTGGGCGTAAAGAGCTTGTAGGCGGTTTGTCGCGTCTGCTGTGAAAGGCCGGGGCTTAACCCCGTGTATTGCAGTGGGTACGGGCAGACTAGAGTGCAGTAGGGGAGACTGGAATTCCTGGTGTAGCGGTGGAATGCGCAGATATCAGGAGGAACACCGATGGCGAAGGCAGGTCTCTGGGCTGTAACTGACGCTGAGAAGCGAAAGCATGGGGAGCGAACAGG	Bacteria; Actinobacteria; Actinobacteria; Micrococcales; Micrococcaceae; Rothia; NA
						0	0	0	0	0	0	0	0	0	0	0	0	0	0	0	0	0	0	0	0	0	0	0	0	0	0	0	0	0	0	0	0	0	0	0	0	0	0.000112315	ASV27	TACGTAGGGCGCGAGCGTTGTCCGGAATTATTGGGCGTAAAGAGCTTGTAGGCGGTTTGTCGCGTCTGCTGTGAAAGACCGGAGCTTAACTCCGTGTATTGCAGTGGGTACGGGCAGACTAGAGTGCAGTAGGGGAGACTGGAATTCCTGGTGTAGCGGTGGAATGCGCAGATATCAGGAGGAACACCGATGGCGAAGGCAGGTCTCTGGGCTGTAACTGACGCTGAGAAGCGAAAGCATGGGGAGCGAACAGG	Bacteria; Actinobacteria; Actinobacteria; Micrococcales; Micrococcaceae; Rothia; NA
						0	0	0	0	0.000161194	0	0	0	0	0	0	0	0	0.00023391	0	0.000289995	0	0	0	0	0	0	0	0	0	0	9.59946e-05	0	0.000224456	0	0	0	0	9.39496e-05	0.000250188	6.56653e-05	0	0	ASV28	TACGTAGGGTGCGAGCGTTGTCCGGAATTATTGGGCGTAAAGGGCTTGTAGGCGGTTTGTCGCGTCTGCCGTGAAATCCTCTGGCTTAACTGGGGGCGTGCGGTGGGTACGGGCAGGCTTGAGTGCGGTAGGGGAGACTGGAACTCCTGGTGTAGCGGTGGAATGCGCAGATATCAGGAAGAACACCGGTGGCGAAGGCGGGTCTCTGGGCCGTTACTGACGCTGAGGAGCGAAAGCGTGGGGAGCGAACAGG	Bacteria; Actinobacteria; Actinobacteria; NA; NA; NA; NA
						0	0	0	0	0	0	0	0	0	0	0	0	0	0	0	0	0	0	0	0	0	0	0	0	0	0	0	0.000238088	0	0	0	0	0	0	0	0	0	0	ASV29	TACGTAGGGCGCGAGCGTTGTCCGGATTTATTGGGCGTAAAGGGCTTGTAGGCGGTTTGTCGCGCCTGTCGTGTAATCCTCTGGCTTAACTGGGGGTGTGCGGTGGGTACGGGCAGGCTTGAGTGCGGTAGGGGAGATTGGAATTCCTGGTGTAGCGGTGGAATGCGCAGATATCAGGAGGAACACCGGTGGCGAAGGCGGGTCTCTGGGCCGTTACTGACGCTGAGGAGCGAAAGCGTGGGGAGCGAACAGG	Bacteria; Actinobacteria; Actinobacteria; NA; NA; NA; NA
						0	0	0	0	0	0	0	0	0	0	0	0	0	0	0	0	6.37796e-05	0	0	0	0	0	0	0	0	0	0	0	0	0	0	0	0	0	0	0	0	0	ASV30	TACGTAGGGTGCGAGCGTTGTCCGGATTTATTGGGCGTAAAGGGCTCGTAGGTGGTTGATCGCGTCGGAAGTGTAATCTTGGGGCTTAACCCTGAGCGTGCTTTCGATACGGGTTGACTTGAGGAAGGTAGGGGAGAATGGAATTCCTGGTGGAGCGGTGGAATGCGCAGATATCAGGAGGAACACCAGTGGCGAAGGCGGTTCTCTGGGCCTTTCCTGACGCTGAGGAGCGAAAGCGTGGGGAGCGAACAGG	Bacteria; Actinobacteria; Actinobacteria; Propionibacteriales; Propionibacteriaceae; Cutibacterium; NA
						0	0	0	0	0	0	0	0	0	0	0	0	0	5.39792e-05	0	0	0	0	0	0	0	0	0	0	0	0	0	0	0	0	0	0	0	0	0	0	0	0	ASV31	TACGTAGGGTGCGAGCGTTGTCCGGATTTATTGGGCGTAAAGAGCTTGTAGGCGGTTTGTCGCGTCGGGAGTGAAAACTTGGGGCTTAACCCTGAGCTTGCTTTCGATACGGGCTGACTTGAGGGAGGTAGGGGAGAATGGAATTCCTGGTGGAGCGGTGGAATGCGCAGATATCAGGAGGAACACCGGTGGCGAAGGCGGTTCTCTGGACCTTTCCTGACGCTGAGAAGCGAAAGCGTGGGGAGCGAACAGG	Bacteria; Actinobacteria; Actinobacteria; Propionibacteriales; Propionibacteriaceae; Pseudopropionibacterium; NA
						6.29908e-05	0	0	0	0	0	0	0	0	0	0	0	0	0	0	0.000135331	0	0	0	0	0	0	0	0	0	0	0.000167991	0	0	7.5622e-05	0.000370096	0	0	0	0	0	0	0	ASV32	TACGTAGGGGGCAAGCGTTATCCGGATTCATTGGGCGTAAAGCGCTCGTAGGCGGTCTGTTAGGTCGGGAGTTAAATCCGGGGGCTCAACCCCCGCTCGCTCCCGATACCGGCAGACTTGAGTTTGGTAGGGGAAGGTGGAATTCCTAGTGTAGCGGTGGAATGCGCAGATATTAGGAAGAACACCAGTGGCGAAGGCGGCCTTCTGGGCCATAACTGACGCTGAGGAGCGAAAGCTAGGGGAGCAAACAGG	Bacteria; Actinobacteria; Coriobacteriia; Coriobacteriales; Atopobiaceae; Atopobium; NA
						0	0	0	0	0	0	0.000245864	0	0	0	0	0	3.14584e-05	8.99653e-05	0	0	0.000287008	0	0	0	0	0	0	0	0	0	0	0	0	0	0	0	4.85178e-05	0	0	0	0	0	ASV33	TACGTAGGGGGCAAGCGTTATCCGGATTCATTGGGCGTAAAGCGCTCGTAGGCGGTCTGTTAGGTCGGGAGTTAAATCCGGGGGCTCAACCCCCGTTCGCTCCCGATACCGGCAGACTTGAGTTTGGTAGGGGAAGGTGGAATTCCTAGTGTAGCGGTGGAATGCGCAGATATTAGGAAGAACACCAGTGGCGAAGGCGGCCTTCTGGGCCATAACTGACGCTGAGGAGCGAAAGCTAGGGGAGCAAACAGG	Bacteria; Actinobacteria; Coriobacteriia; Coriobacteriales; Atopobiaceae; Atopobium; NA
						0	0	0	0	0	9.98104e-05	0	0	0	0	0.000522595	0	0	0	0	0	0	0	0	0	0	0	0	0	0	0	0	0	0	0	0	0	0	0	0	0	0	0	ASV34	TACGTAGGGGGCAAGCGTTATCCGGATTCATTGGGCGTAAAGCGCTCGTAGGCGGTCTGTTAGGTCGGGAGTTAAATCCGGAGGCTCAACCTCCGTTCGCTCCCGATACCGGCAGACTTGAGTTTGGTAGGGGAAGGTGGAATTCCTAGTGTAGCGGTGGAATGCGCAGATATTAGGAAGAACACCAGTGGCGAAGGCGGCCTTCTGGGCCATAACTGACGCTGAGGAGCGAAAGCTAGGGGAGCAAACAGG	Bacteria; Actinobacteria; Coriobacteriia; Coriobacteriales; Atopobiaceae; Atopobium; NA
						0	0	0	0	0	0	0	0	0.000156986	0	0	0	0	0	0	0	0	0	0	0	0	0	0	0	0	0	0	0	0	0	0	0	0	0	0	0	0	0	ASV35	TACGTAGGGGGCAAGCGTTATCCGGATTCATTGGGCGTAAAGCGCGCGTAGGCGGTCTGTTAGGTCAGGAGTTAAATCTGGGGGCTCAACCCCTATCCGCTCCTGATACCGGCAGGCTTGAGTCTGGTAGGGGAAGATGGAATTCCAAGTGTAGCGGTGAAATGCGCAGATATTTGGAAGAACACCGGTGGCGAAGGCGGTCTTCTGGGCCATGACTGACGCTGAGGCGCGAAAGCTAGGGGAGCGAACAGG	Bacteria; Actinobacteria; Coriobacteriia; Coriobacteriales; Atopobiaceae; Atopobium; NA
						0	0	0	0	0	0	0	0.000124832	0	0	0	0	0	0	0	0	0	0	0	0	0	0	0	0	0	0	0	0	0	0	0	0	0	0	0	0	0	0	ASV36	TACGTAGGGGGCAAGCGTTATCCGGATTTATTGGGCGTAAAGCGCTCGTAGGCGGTCTGTTAGGTCGGGAGTTAAATCCGGGGGCTCAACCCCCGTCCGCTCCCGATACCGGCAGACTTGAGTTTGGTAGGGGAAGGTGGAATTCCTAGTGTAGCGGTGGAATGCGCAGATATTAGGAAGAACACCAGTGGCGAAGGCGGCCTTCTGGACCATAACTGACGCTGAGGAGCGAAAGCTAGGGGAGCAAACAGG	Bacteria; Actinobacteria; Coriobacteriia; Coriobacteriales; Atopobiaceae; Atopobium; NA
						0	0	0	0	0	0	0	0	0	0	0	0	0	0	0	0	0	0	0	0	0	0	0	0	6.92377e-05	0	0	0	0	0	0	0	0	0	0	0	0	0	ASV37	TACGTAGGGGGCAAGCGTTATCCGGATTCATTGGGCGTAAAGCGCTCGTAGGCGGTCTGTTAGGTCGGGAGTTAAATCCGGAGGCTCAACCTCCGCCCGCTCCCGATACCGGCAGACTTGAGTTTGGTAGGGGAAGGTGGAATTCCTAGTGTAGCGGTGGAATGCGCAGATATTAGGAAGAACACCAGTGGCGAAGGCGGCCTTCTGGGCCACAACTGACGCTGAGGAGCGAAAGCTAGGGGAGCAAACAGG	Bacteria; Actinobacteria; Coriobacteriia; Coriobacteriales; Atopobiaceae; Atopobium; NA
						0	0	0	0	0	0.000432512	0	0.00015604	0	0	0	0	0	0.000215917	0	0	0	0	0	0	0	0	0	0	0	0	0	0	0	0.000151244	0	0	0	0	0	0	0	0	ASV38	TACGTATGGGGCGAGCGTTATCCGGATTCATTGGGCGTAAAGCGCGCGTAGGCGGCCTCGTAGGCCGGGAGTCAAATCCGGGGGCTCAACCCCCGCCCGCTCCCGGAACCACGGGGCTTGAGTCTGGCAGGGGAGGGTGGAATTCCCAGTGTAGCGGTGGAATGCGCAGATATTGGGAAGAACACCGGTGGCGAAGGCGGCCCTCTGGGCCACGACTGACGCTGAGGCGCGAAAGCTGGGGGAGCGAACAGG	Bacteria; Actinobacteria; Coriobacteriia; Coriobacteriales; Atopobiaceae; Libanicoccus; NA
						0	0	0	0	0.000230277	0.00143062	0	0.000717785	0	0	0	0	0	0.00516401	0.00164506	5.7999e-05	0	0	0	0	0	0	0	0	0	0	0.00381579	0	0.00152131	0.000252073	0.000142345	0	0	0	0	0	0	0	ASV39	TACGTAGGGGGCGAGCGTTATCCGGATTCATTGGGCGTAAAGCGCTCGTAGGCTGCCCGCTAGGTCCGGGGTCAAATCCGGGGGCTCAACCCCCGCACGCCCCGGATACCGGCGGGCTTGAGTCGGGTAGGGGAAGGCGGAATTCCAGGTGTAGCGGTGGAATGCGCAGATATCTGGAAGAACACCGGTGGCGAAGGCGGCCTTCTGGGCCTCGACTGACGCTGAGGAGCGAAAGCTGGGGGAGCGAACAGG	Bacteria; Actinobacteria; Coriobacteriia; Coriobacteriales; Atopobiaceae; Olsenella; NA
						0.000314954	0.00670076	0.00298437	0.00257245	0.00393773	0.00442493	0.00442556	0.0050245	0.000753532	0.000766008	0.00316631	0.00314477	0.00106959	0.00759307	0.0078907	0.00378927	0.00857835	0.000603865	0	0.00436779	0	0.00328901	0	0	0	0.0010354	0.00676762	0	0.00423972	0.00189055	0.00150885	0.00286832	0.00305662	0.00740323	0.000875657	0.00743659	0	0	ASV40	TACGTAGGGGGCGAGCGTTATCCGGATTCATTGGGCGTAAAGCGCGCGTAGGCGGCCCGGCAGGCCGGGGGTCGAAGCGGGGGGCTCAACCCCCCGAAGCCCCCGGAACCTCCGCGGCTTGGGTCCGGTAGGGGAGGGTGGAACACCCGGTGTAGCGGTGGAATGCGCAGATATCGGGTGGAACACCGGTGGCGAAGGCGGCCCTCTGGGCCGAGACCGACGCTGAGGCGCGAAAGCTGGGGGAGCGAACAGG	Bacteria; Actinobacteria; Coriobacteriia; Coriobacteriales; Coriobacteriaceae; Collinsella; NA
						0	0	0	0	0.00029936	0.000931563	0	0.000249665	0	0	0	0	0	0.00147543	0.000278823	0.000115998	0	0	0	0	0	0	0	0	0	0	0.000791956	0	0.000224456	0.000201659	8.54068e-05	0	0	0	0	0	0	0	ASV41	TACGTAGGGGGCGAGCGTTATCCGGATTCATTGGGCGTAAAGCGCGCGTAGGCGGCCTGGCAGGCCGGGGGTCAAATGCGGGGGCTCAACCCCCGCCCGCCCCCGGAACCTCTAGGCTTGGGTCCGGTAGGGGAGGGTGGAACACCCGGTGTAGCGGTGGAATGCGCAGATATCGGGTGGAACACCGGTGGCGAAGGCGGCCCTCTGGGCCGTGACCGACGCTGAGGCGCGAAAGCTGGGGGAGCGAACAGG	Bacteria; Actinobacteria; Coriobacteriia; Coriobacteriales; Coriobacteriaceae; Collinsella; NA
						0	0	0.000128822	0.000185069	0	0	0	0	0	0	0	0	0	0	0	0	0	0	0	0	0.000110428	0	0	0	0.000623139	0	0	0	0	0	0	0	0	0	0	0	0.0006353	0	ASV42	TACGTAGGGGGCGAGCGTTATCCGGATTCATTGGGCGTAAAGCGCGCGTAGGCGGCCGCGTAGGCGGGGGGTCAAATCCCGGGGCTCAACCCCGGTCCGCCCCCCGAACCCCGCGGCTCGGGTCCGGTAGGGGAGGGTGGAATTCCCGGTGTAGCGGTGGAATGCGCAGATATCGGGAGGAACACCGGTGGCGAAGGCGGCCCTCTGGGCCGAGACCGACGCTGAGGCGCGAAAGCTGGGGGAGCGAACAGG	Bacteria; Actinobacteria; Coriobacteriia; Coriobacteriales; Coriobacteriaceae; Collinsella; NA
						0	0	0	0	0	0	0	0	0	0	0	0	0	0	0	0	0	0	0	0	0	0	0	0	0	0.000273502	0	0	0	0	0	0	0	0.00013153	0.00105079	0	0	0	ASV43	TACGTAGGGGGCGAGCGTTATCCGGATTCATTGGGCGTAAAGCGCGCGTAGGCGGCCCGGCAGGCAGGGGGTCAAATGGCGGGGCTCAACCCCGTCCCGCCCCCTGAACCGCCGGGCTCGGGTCCGGTAGGGGAGGGTGGAACACCCGGTGTAGCGGTGGAATGCGCAGATATCGGGTGGAACACCGGTGGCGAAGGCGGCCCTCTGGGCCGAGACCGACGCTGAGGCGCGAAAGCTGGGGGAGCGAACAGG	Bacteria; Actinobacteria; Coriobacteriia; Coriobacteriales; Coriobacteriaceae; Collinsella; NA
						0	0	0	0	0	0	0	0	0	0	0	0	0	7.19722e-05	0	0	0	0	0	0	0	0	0	0	0	0	0	0	0	0	5.69379e-05	0	0	0.00011274	0	0.000114914	0	0	ASV44	TACGTAGGGAGCAAGCGTTATCCGGATTTATTGGGCGTAAAGCGCGCGTAGGCGGCCTGTTAAGCGGAATCTCTAATCTGAGGGCTCAACCCCCAGCCGGATTCCGAACTGGCAGGCTCGAGTTTGGTAGAGGAAGATGGAATTCCCAGTGTAGCGGTGAAATGCGCAGATATTGGGAAGAACACCGATGGCGAAGGCAGTCTTCTGGGCCAACACTGACGCTGAGGTGCGAAAGCGTGGGGAGCAAACAGG	Bacteria; Actinobacteria; Coriobacteriia; Coriobacteriales; Coriobacteriales Incertae Sedis; Raoultibacter; NA
						0	0	0	0	0	0	0	0	0	4.78755e-05	0.000153704	0	0	3.59861e-05	0	0	0.000637796	0.00010502	0.0012904	0.000335984	0.00027607	0.000140958	0.0013587	0.000541238	0.00475432	0.000390717	0	0.000654742	0	0	0	6.5189e-05	0.000121294	7.51597e-05	0.000300225	0.000410408	0.000672671	0.000617735	ASV45	TACGTAGGGAGCGAGCGTTATCCGGATTCATTGGGCGTAAAGAGCGCGTAGGCGGCCTCTCAAGCGGGATCTCTAATCCGAGGGCTCAACCCCCGGCCGGATCCCGAACTGGGAGGCTCGAGTTCGGTAGAGGCAGGCGGAATTCCCGGTGTAGCGGTGGAATGCGCAGATATCGGGAAGAACACCGATGGCGAAGGCAGCCTGCTGGGCCGCAACTGACGCTGAGGCGCGAAAGCTAGGGGAGCGAACAGG	Bacteria; Actinobacteria; Coriobacteriia; Coriobacteriales; Eggerthellaceae; Eggerthella; NA
						0	0	0	0	0	0	0.000280988	0	0	0	0	0	0	0	0	0	0	0	0	0	0	0	0	0	0	0	0	0	0	0	0	0	0	0	0	0	0	0	ASV46	TACGTAGGGAGCGAGCGTTATCCGGAATCATTGGGCGTAAAGAGCGCGTAGGCGGCCTCTCAAGCGGGATCTCTAATCCGAGGGCTCAACCCCCGGCCGGATCCCGAACTGGGAGGCTCGAGTTCGGTAGAGGCAGGCGGAATTCCCGGTGTAGCGGTGGAATGCGCAGATATCGGGAAGAACACCGATGGCGAAGGCAGCCTGCTGGGCCGCAACTGACGCTGAGGCGCGAAAGCTAGGGGAGCGAACAGG	Bacteria; Actinobacteria; Coriobacteriia; Coriobacteriales; Eggerthellaceae; Eggerthella; NA
						0	0	0	0	9.21107e-05	0	0.000280988	0	0	7.18133e-05	0.000307409	0.000486691	9.43752e-05	0.000269896	0.000111529	0	0.000605906	0.000341315	0.000606096	5.59973e-05	0.00027607	0.000704788	0.000405581	0.000624506	0.00258487	0.000351645	7.1996e-05	0	0.000174577	0	0	0	0.000582213	0	0.000225169	0	0.00059793	0.000196552	ASV47	TACGTAGGGGGCGAGCGTTATCCGGATTCATTGGGCGTAAAGCGCGCGTAGGCGGCCCGTCAAGCGGAACCTCTAACCCGAGGGCTCAACCCCCGGTCGGGTTCCGAACTGGCAGGCTCGAGTTTGGTAGAGGAAGATGGAATTCCCGGTGTAGCGGTGGAATGCGCAGATATCGGGAAGAACACCGATGGCGAAGGCAGTCTTCTGGGCCATCAACTGACGCTGAGGCGCGAAAGCTGGGGGAGCGAACAGG	Bacteria; Actinobacteria; Coriobacteriia; Coriobacteriales; Eggerthellaceae; Gordonibacter; NA
						0	0	0	0	0	0	0	0	0	0	0	0	0	7.19722e-05	0	0	0	0	0	0	0	0	0	0	0.000115396	0	0.000143992	0	9.97581e-05	0	0	0	0	0	0	0	0	0	ASV48	TACGTAGGGGGCGAGCGTTATCCGGATTCATTGGGCGTAAAGCGCGCGTAGGCGGGCTTCTAAGCGGAACCTCTAACCCGAGGGCTCAACCCCCGGCCGGGTTCCGAACTGGAAGCCTCGAGTCTGGTAGAGGAAGATGGAATTCCCGGTGTAGCGGTGGAATGCGCAGATATCGGGAAGAACACCGATGGCGAAGGCAGTCTTCTGGGCCGCGACTGACGCTGAGGCGCGAAAGCTGGGGGAGCGAACAGG	Bacteria; Actinobacteria; Coriobacteriia; Coriobacteriales; Eggerthellaceae; Gordonibacter; NA
						0	0	0	0	0	0	0	0	0	0	0	0	0	0	0	0	0	0	0	0	0	0	0	0	0	0	0	0	0	0	0	0	0	0.00011274	0	0	0	0	ASV49	TACGTAGGGGGCGAGCGTTATCCGGATTCATTGGGCGTAAAGCGCGCGTAGGCGGGCTTCTAAGCGGAACCTCTAACCCGAGGGCTCAACCCCCGGCCGGGTTCCGAACTGGAAGCCTCGAGTCTGGTAGAGGAAGATGGAATTCCCGGTGTAGCGGTGGAATGCGCAGATATCGGGAAGAACACCGATGGCGAAGGCAGTCTTCTGGGCCATCAACTGACGCTGAGGCGCGAAAGCTGGGGGAGCGAACAGG	Bacteria; Actinobacteria; Coriobacteriia; Coriobacteriales; Eggerthellaceae; Gordonibacter; NA
						0	0	0	0	0	0	0	0	0	0	0	0	0	0	0	0	0	0	0	0	0	0	0	0	0	0	0	0.000148805	0	0	0	0	0	0	0	0	0	0	ASV50	TACGTAGGGGGCGAGCGTTATCCGGATTCATTGGGCGTAAAGCGCGCGTAGGCGGCCCGTCAAGCGGAACCTCTAACCCGAGGGCTCAACCCCCGGCCGGGTTCCGAACTGGCAGGCTCGAGTCTGGTAGAGGAAGATGGAATTCCCGGTGTAGCGGTGGAATGCGCAGATATCGGGAAGAACACCGATGGCGAAGGCAGTCTTCTGGGCCATCAACTGACGCTGAGGCGCGAAAGCTGGGGGAGCGAACAGG	Bacteria; Actinobacteria; Coriobacteriia; Coriobacteriales; Eggerthellaceae; Gordonibacter; NA
						0.000797884	0	0.000107351	0.000166562	6.9083e-05	0	0.00182642	0	0.000156986	0.000502693	0.00162927	0.00239602	0.00080219	0.000143944	0	0	0.00149882	0.000498845	0	0.000671968	3.68094e-05	0.000728281	0	0	6.92377e-05	0.000644682	0	0	0.000598549	0.000126037	0.000313158	0.000325945	0.0017709	0	0.00187641	0	0.000672671	0.00407143	ASV51	TACGTAGGGGGCGAGCGTTATCCGGATTCATTGGGCGTAAAGCGCGCGTAGGCGGCCGCCTAAGCGGAACCTCTAATCCCGGGGCTCAACCTCGGGCCGGGTTCCGGACTGGGCGGCTCGAGTGCGGTAGAGGCAGGCGGAATTCCCGGTGTAGCGGTGGAATGCGCAGATATCGGGAAGAACACCGATGGCGAAGGCAGCCTGCTGGGCCGCCACTGACGCTGAGGCGCGAAAGCTGGGGGAGCGAACAGG	Bacteria; Actinobacteria; Coriobacteriia; Coriobacteriales; Eggerthellaceae; NA; NA
						0.000188972	0	0	0.000203576	6.9083e-05	0.000199621	0	0.00015604	0	0	0.000122963	0	0	0.000359861	0	0	0	0.000131275	0	0	0	0	0	0	0.000807773	0.000390717	0	0	0	0.000100829	0	0	0	0	0.000175131	0	0.000298965	8.42365e-05	ASV52	CACGTAGGGGGCGAGCGTTATCCGGATTCATTGGGCGTAAAGCGCGCGTAGGCGGCCGCTCAAGCGGGACCTCTAATCCCGGGGCTCAACCCCGGGCCGGGTCCCGAACTGGGCGGCTCGAGTCAGGTAGAGGCAGGCGGAATTCCCGGTGTAGCGGTGAAATGCGCAGATATCGGGAAGAACACCGATGGCGAAGGCAGCCTGCTGGGCCTTGACTGACGCTGAGGCGCGAAAGCCGGGGGAGCGAACAGG	Bacteria; Actinobacteria; Coriobacteriia; Coriobacteriales; Eggerthellaceae; NA; NA
						0	0	0	0	0	0	0	0	0	0	0	0	0	0	0.000195176	0	0	0	7.8206e-05	0	0	0	0.000101395	0	0	0	0.000239987	0	0.000124698	0	0	0	0	0	0	0	0	0	ASV53	CACGTAGGGGGCGAGCGTTATCCGGATTCATTGGGCGTAAAGCGCGCGTAGGCGGCCGCTCAAGCGGGACCTCTAATCCCGGGGCTCAACCCCGGGCCGGGTCCCGAACTGGGCGGCTCGAGTCAGGTAGAGGCAGGCGGAATTCCCGGTGTAGCGGTGAAATGCGCAGATATCGGGAAGAACACCGATGGCGAAGGCAGCCTGCTGGGCCTGCACTGACGCTGAGGCGCGAAAGCCGGGGGAGCGAACAGG	Bacteria; Actinobacteria; Coriobacteriia; Coriobacteriales; Eggerthellaceae; NA; NA
						0	0	0	0	0	0	0	0	0	0	0	0	0	0	0	0.000135331	0	0	0	0	0	0	0	0	0	0	0	0	0	0	0.000142345	0	0	0	0	0	0	0	ASV54	CACGTGGGGGGCGAGCGTTATCCGGATTCATTGGGCGTAAAGCGCGCGTAGGCGGCCGCCTAAGCGAAGCCTCTAACCCCGGGGCTCAACCTCGGGCCGGGCTTCGGACTGGGCGGCTCGAGTGCGGTAGGGGCAGGTGGAATTCCCGGTGTAGCGGTGGAATGCGCAGATATCGGGAGGAACACCGACGGCGAAGGCAGCCTGCTGGGCCGCCACTGACGCTGAGGCGCGAAAGCCGGGGGAGCGAACAGG	Bacteria; Actinobacteria; Coriobacteriia; Coriobacteriales; Eggerthellaceae; NA; NA
						0	0	0.000429406	0.000629233	0.00700041	0.00372625	0	0.00187248	0.00147567	0	0	0	0	0.00469619	0.00211906	0.0018753	0	0	0	0	0	0	0	0	0	0	0.0071516	0	0.00241913	0.00108392	0.00224905	0	0	0.000300639	0	0	0	0	ASV55	TACGTATGGGGCGAGCGTTATCCGGATTCATTGGGCGTAAAGCGCGCGTAGGCGGAGCGCTAAGCGGGACCTCTAACCCGAGGGCTCAACCCCCGGCCGGGTCCCGAACTGGCGCTCTCGAGTGCGGTAGGGGAGAGCGGAATTCCCGGTGTAGCGGTGGAATGCGCAGATATCGGGAAGAACACCGACGGCGAAGGCAGCTCTCTGGGCCGAAACTGACGCTGAGGCGCGAAAGCTGGGGGAGCGAACAGG	Bacteria; Actinobacteria; Coriobacteriia; Coriobacteriales; Eggerthellaceae; Senegalimassilia; NA
						0	0	0.000128822	0.000333124	0.000828996	0.000798483	0.000351235	0.000249665	0.000408163	0	0	0	0	0.00190726	0.000920117	0.000347994	0.000797245	0	0	0.00041998	0	0	0	0	0	0	0.000431976	0	0.00052373	0.000428525	0.000882537	0	0	0	0	0	0	0	ASV56	TACGTAGGGGGCGAGCGTTATCCGGAATCATTGGGCGTAAAGCGCGCGCAGGCGGGCTTTCAAGCGGCGGCGTCGAAGCCGGGGGCTCAACCCCCGGAAGCGCCCCGAACTGGAAGCCTCGGATGCGGCAGGGGGAGGCGGAATTCCCGGTGTAGCGGTGAAATGCGCAGATATCGGGAAGAACACCGACGGCGAAGGCAGCCTCCTGGGCCGGCATCGACGCTGAGGCGCGAAAGCTGGGGGAGCGAACAGG	Bacteria; Actinobacteria; Coriobacteriia; Coriobacteriales; Eggerthellaceae; Slackia; NA
						0	0.000194225	0	0	0	0	0	0	0	0	0	0	0	0	0	0	0	0	0	0	0	0	0	0	0	0	0	0	0	0	0	0	0	0.000206689	0	0	0	0	ASV57	TACGTAGGGGGCGAGCGTTATCCGGATTCATTGGGCGTAAAGCGCGCGTAGGCGTCCCTTCAAGCGGCACCGTCGAAGCCGGGGGCTCAACCCCCGGAAGCGGGCCGAACTGGGGGGATCGAGTGCGGTAGGGGAAGGCGGAATTCCCGGTGTAGCGGTGAAATGCGCAGATATCGGGAAGAACACCGACGGCGAAGGCAGCCTTCTGGGCCGCCACTGACGCTGAGGCGCGAAAGCTGGGGGAGCGAACAGG	Bacteria; Actinobacteria; Coriobacteriia; Coriobacteriales; Eggerthellaceae; Slackia; NA
						0.161697	0.0553218	0.0301658	0.0307029	0.0113296	0.0172672	0.0827509	0.00983054	0.0232339	0.054219	0.00365816	0.0457864	0.101359	0.00638753	0.0108462	0.0391493	0.0302953	0.0231044	0.159442	0.0306865	0.02665	0.0086219	0.109	0.0461718	0.0571903	0.0898648	0.0225587	0.139996	0.0318976	0.0220816	0.0139498	0.0962516	0.0328951	0.0640361	0.0743307	0.0986128	0.052431	0.00247094	ASV58	TACGGAGGATCCGAGCGTTATCCGGATTTATTGGGTTTAAAGGGAGCGTAGATGGATGTTTAAGTCAGTTGTGAAAGTTTGCGGCTCAACCGTAAAATTGCAGTTGATACTGGATATCTTGAGTGCAGTTGAGGCAGGCGGAATTCGTGGTGTAGCGGTGAAATGCTTAGATATCACGAAGAACTCCGATTGCGAAGGCAGCCTGCTAAGCTGCAACTGACATTGAGGCTCGAAAGTGTGGGTATCAAACAGG	Bacteria; Bacteroidetes; Bacteroidia; Bacteroidales; Bacteroidaceae; Bacteroides; NA
						0.00146979	0.0391363	0.00225438	0.00425658	0.00101322	0	0.0121176	0	0.00251177	0	0.0110667	0	0	0	0.00393141	0.0021073	0	0.0353655	0.0834262	0.00907156	0.0297604	0	0.0393211	0.00299763	0.048351	0	0.00247186	0.0333323	0.00261865	0	0.00130957	0.0777379	0	0.0061631	0	0.105885	0.0398744	0	ASV59	TACGGAGGATCCGAGCGTTATCCGGATTTATTGGGTTTAAAGGGAGCGTAGGCGGACGCTTAAGTCAGTTGTGAAAGTTTGCGGCTCAACCGTAAAATTGCAGTTGATACTGGGTGTCTTGAGTACAGTAGAGGCAGGCGGAATTCGTGGTGTAGCGGTGAAATGCTTAGATATCACGAAGAACTCCGATTGCGAAGGCAGCTTGCTGGACTGTAACTGACGCTGATGCTCGAAAGTGTGGGTATCAAACAGG	Bacteria; Bacteroidetes; Bacteroidia; Bacteroidales; Bacteroidaceae; Bacteroides; NA
						0.134548	0.0641914	0.029951	0.0262797	0.0173168	0.00262834	0.0136279	0.0015292	0.0330926	0	0.00971411	0.00759987	0	0.00023391	0.00281612	0.0382987	0.0140634	0.0600714	0	0.00431179	0	0	0	0	0	0	0.00578368	0	0.0100506	0.00166368	0.012811	0.0437093	0	0.0111048	0	0.0265124	0	0	ASV60	TACGGAGGATCCGAGCGTTATCCGGATTTATTGGGTTTAAAGGGAGCGTAGATGGGTTGTTAAGTCAGTTGTGAAAGTTTGCGGCTCAACCGTAAAATTGCAATTGATACTGGCAGTCTTGAGTACAGTTGAGGTAGGCGGAATTCGTGGTGTAGCGGTGAAATGCTTAGATATCACGAAGAACTCCGATTGCGAAGGCAGCTTACTAACCTGTAACTGACATTGATGCTCGAAAGTGTGGGTATCAAACAGG	Bacteria; Bacteroidetes; Bacteroidia; Bacteroidales; Bacteroidaceae; Bacteroides; NA
						0	0	0	0	0	0.0356988	0	0	0	0.00172352	0.000922226	0	0.00481314	0.0307141	0.005214	0	0	0.00637996	0.0520461	0	0.00410424	0.000328901	0.10537	0.0367209	0.0369498	0.0116629	0.00643164	0.128151	0.000623488	0.0567165	0.00301771	0	0.00147979	0	0.0166875	0	0.0159199	0.00390296	ASV61	TACGGAGGATCCGAGCGTTATCCGGATTTATTGGGTTTAAAGGGAGCGTAGGTGGACTGGTAAGTCAGTTGTGAAAGTTTGCGGCTCAACCGTAAAATTGCAGTTGATACTGTCAGTCTTGAGTACAGTAGAGGTGGGCGGAATTCGTGGTGTAGCGGTGAAATGCTTAGATATCACGAAGAACTCCGATTGCGAAGGCAGCTCACTGGACTGCAACTGACACTGATGCTCGAAAGTGTGGGTATCAAACAGG	Bacteria; Bacteroidetes; Bacteroidia; Bacteroidales; Bacteroidaceae; Bacteroides; NA
						0.0777516	0	0.036156	0.00993819	0.014945	0.00721962	0.00407432	0.00608557	0.0145997	0.00588869	0	0.00172214	0.0159966	0.00120553	0.00465635	0.0278009	0.003763	0	0	0.00330384	0.0169875	0.000352394	0.000243348	0.0336817	0.0367652	0.0237556	0.0272385	0	0.00566127	0.00864611	0.0037579	0.0295306	0.00405123	0.00210447	0.0428571	0	0.0500392	0.00269557	ASV62	TACGGAGGATCCGAGCGTTATCCGGATTTATTGGGTTTAAAGGGAGCGTAGGCGGATTGTTAAGTCAGTTGTGAAAGTTTGCGGCTCAACCGTAAAATTGCAGTTGATACTGGCAGTCTTGAGTGCAGTAGAGGTGGGCGGAATTCGTGGTGTAGCGGTGAAATGCTTAGATATCACGAAGAACTCCGATTGCGAAGGCAGCTCACTGGAGTGTAACTGACGCTGATGCTCGAAAGTGTGGGTATCAAACAGG	Bacteria; Bacteroidetes; Bacteroidia; Bacteroidales; Bacteroidaceae; Bacteroides; NA
						0	0.00326945	0.000493817	0.000462672	0.00119744	0.000731943	0.0110639	0.00096745	0.00156986	0.00751646	0.00126038	0.00730036	0.0154304	0.000431833	0.00281612	0.00146931	0.0137764	0.00346566	0.0635619	0.00159592	0.00688335	0.0013391	0.0773645	0.00158208	0.000276951	0.00363366	0.00218388	0.126068	0.00588573	0.000680598	0.00113876	0.00159713	0.0131726	0	0.00355266	0	0.0050824	0	ASV63	TACGGAGGATCCGAGCGTTATCCGGATTTATTGGGTTTAAAGGGAGCGTAGGTGGATTGTTAAGTCAGTTGTGAAAGTTTGCGGCTCAACCGTAAAATTGCAGTTGAAACTGGCAGTCTTGAGTACAGTAGAGGTGGGCGGAATTCGTGGTGTAGCGGTGAAATGCTTAGATATCACGAAGAACTCCGATTGCGAAGGCAGCTCACTAGACTGCAACTGACACTGATGCTCGAAAGTGTGGGTATCAAACAGG	Bacteria; Bacteroidetes; Bacteroidia; Bacteroidales; Bacteroidaceae; Bacteroides; NA
						0.0061941	0.002881	0	0.000425658	0.00165799	0	0.00140494	0	0.00401884	0.00586475	0	0.00707574	0.0294608	0.000503806	0.00170082	0.00730788	0.0129791	0	0.00338241	0.00190391	0.000368094	0	0.00571869	0	0	0	0.000671962	0.008095	0.00134673	0.00118474	0.00597848	0.00162973	0.00196497	0.122886	0	0.0222441	0	0	ASV64	TACGGAGGATCCGAGCGTTATCCGGATTTATTGGGTTTAAAGGGAGCGTAGGTGGATTGTTAAGTCAGTTGTGAAAGTTTGCGGCTCAACCGTAAAATTGCAGTTGAAACTGGCAGTCTTGAGTACAGTAGAGGTGGGCGGAATTCGTGGTGTAGCGGTGAAATGCTTAGATATCACGAAGAACTCCGATTGCGAAGGCAGCTCACTAGACTGTTACTGACACTGATGCTCGAAAGTGTGGGTATCAAACAGG	Bacteria; Bacteroidetes; Bacteroidia; Bacteroidales; Bacteroidaceae; Bacteroides; NA
						0	0.00582675	0.00135263	0.0018877	0.00359232	0.00365971	0.013382	0.00171644	0.00320251	0	0	0.0103328	0	0.000449826	0.00448906	0.00788787	0.00746221	0	0	0.00156792	0	0	0	0	0	0.0110964	0.00261585	0	0.00132179	0.00161327	0.00207823	0	0	0.137862	0.0154366	0.0279734	0	0	ASV65	TACGGAGGATCCGAGCGTTATCCGGATTTATTGGGTTTAAAGGGAGCGTAGGCGGGTTGTTAAGTCAGTTGTGAAAGTTTGCGGCTCAACCGTAAAATTGCAGTTGATACTGGCGACCTTGAGTGCAACAGAGGTAGGCGGAATTCGTGGTGTAGCGGTGAAATGCTTAGATATCACGAAGAACTCCGATTGCGAAGGCAGCTTACTGGATTGTAACTGACGCTGATGCTCGAAAGTGTGGGTATCAAACAGG	Bacteria; Bacteroidetes; Bacteroidia; Bacteroidales; Bacteroidaceae; Bacteroides; NA
						0	0.0124628	0.000880282	0.00310915	0.00331599	0.00116445	0.00435531	0.000905034	0.00483516	0.00308797	0.00070704	0.00187189	0.00879263	0.00537992	0.00122682	0.00618656	0.0430193	0.00677379	0.0421139	0.0112275	0.00115949	0.000352394	0.038733	0.00412174	0.00969328	0	0.00808755	0.0376179	0.00680849	0.00536916	0.00378637	0	0.00630731	0.00319429	0	0.00669786	0.00377443	0	ASV66	TACGGAGGATCCGAGCGTTATCCGGATTTATTGGGTTTAAAGGGAGCGTAGGTGGACAGTTAAGTCAGTTGTGAAAGTTTGCGGCTCAACCGTAAAATTGCAGTTGATACTGGCTGTCTTGAGTACAGTAGAGGTGGGCGGAATTCGTGGTGTAGCGGTGAAATGCTTAGATATCACGAAGAACTCCGATTGCGAAGGCAGCTCACTGGACTGCAACTGACACTGATGCTCGAAAGTGTGGGTATCAAACAGG	Bacteria; Bacteroidetes; Bacteroidia; Bacteroidales; Bacteroidaceae; Bacteroides; NA
						0	0.0253464	0	0	0.00278635	0.00179659	0.00611148	0.00209094	0.00543171	0	0	0.00438022	0	0	0.00167294	0.00864186	0.00274252	0	0	0.00646769	0	0	0	0	0	0	0.00902349	0	0.00389057	0.00216783	0.00273302	0	0	0.0212326	0	0.0361159	0	0	ASV67	TACGGAGGATCCGAGCGTTATCCGGATTTATTGGGTTTAAAGGGAGCGTAGATGGATATTTAAGTCAGTTGTGAAAGTTTGCGGCTCAACCGTAAAATTGCAGTTGATACTGGATATCTTGAGTGCAGTTGAGGCAGGCGGAATTCGTGGTGTAGCGGTGAAATGCTTAGATATCACGAAGAACTCCGATTGCGAAGGCAGCCTGCTAAGCTGCAACTGACATTGAGGCTCGAAAGTGTGGGTATCAAACAGG	Bacteria; Bacteroidetes; Bacteroidia; Bacteroidales; Bacteroidaceae; Bacteroides; NA
						0.0177214	0	0.00208262	0.00473776	0	0.0107795	0	0.000998658	0	0	0	0	0	0.00131349	0	0	0	0	0	0	0	0	0	0	0	0.0231695	0	0	0	0.000882257	0	0.0862125	0	0.00834273	0.00447836	0	0	0	ASV68	TACGGAGGATCCGAGCGTTATCCGGATTTATTGGGTTTAAAGGGAGCGTAGGCGGACGCTTAAGTCAGTTGTGAAAGTTTGCGGCTCAACCGTAAAATTGCAGTTGATACTGGGTGTCTTGAGTACAGTAGAGGCAGGCGGAATTCGTGGTGTAGCGGTGAAATGCTTAGATATCACGAAGAACTCCGATTGCGAAGGCAGCCTGCTGGACTGTAACTGACGCTGATGCTCGAAAGTGTGGGTATCAAACAGG	Bacteria; Bacteroidetes; Bacteroidia; Bacteroidales; Bacteroidaceae; Bacteroides; NA
						0	0	0	0	0.00647078	0.00219583	0	0.000998658	0.0289796	0	0	0	0	0.000629757	0.0112087	0.0484485	0	0	0	0	0	0	0	0	0	3.90717e-05	0.00741558	0	0.0162107	0.00844446	0.00913853	0	0	0	0	0	0	0	ASV69	TACGGAGGATGCGAGCGTTATCCGGATTTATTGGGTTTAAAGGGAGCGCAGACGGGTCGTTAAGTCAGCTGTGAAAGTTTGGGGCTCAACCTTAAAATTGCAGTTGATACTGGCGTCCTTGAGTGCGGTTGAGGTGTGCGGAATTCGTGGTGTAGCGGTGAAATGCTTAGATATCACGAAGAACTCCGATTGCGAAGGCAGCACACTAATCCGTAACTGACGTTCATGCTCGAAAGTGTGGGTATCAAACAGG	Bacteria; Bacteroidetes; Bacteroidia; Bacteroidales; Bacteroidaceae; Bacteroides; NA
						0	0.00339894	0.00113793	0.00064774	0	0.00163024	0.00126444	0.000748994	0.0011303	0.00404548	0	0.0211149	0.0156191	0.000539792	0	0.00218463	0.0392563	0	0	0.00397581	0.000975448	0.000751774	0	0.0034556	0	0.00505978	0	0	0	0.00146203	0.00170814	0.00508475	0.00443938	0	0.00550413	0	0.00310176	0	ASV70	TACGGAGGATCCGAGCGTTATCCGGATTTATTGGGTTTAAAGGGAGCGTAGGTGGATTGTTAAGTCAGTTGTGAAAGTTTGCGGCTCAACCGTAAAATTGCAGTTGAAACTGGCAGTCTTGAGTACAGTAGAGGTGGGCGGAATTCGTGGTGTAGCGGTGAAATGCTTAGATATCACGAAGAACTCCGATTGCGAAGGCAGCTCACTAGACTGTCACTGACACTGATGCTCGAAAGTGTGGGTATCAAACAGG	Bacteria; Bacteroidetes; Bacteroidia; Bacteroidales; Bacteroidaceae; Bacteroides; NA
						0.0440096	0	0.0021685	0.00146204	0	0	0	0	0	0	0	0	0	0	0	0	0	0	0	0	0	0	0	0	0	0	0	0	0	0	0	0.0530639	0	0	0	0	0	0	ASV71	TACGGAGGATCCGAGCGTTATCCGGATTTATTGGGTTTAAAGGGAGCGTAGGTGGATTGTTAAGTCAGTTGTGAAAGTTTGCGGCTCAACCGTAAAATTGCAGTTGAAACTGGGAGTCTTGAGTACAGTAGAGGTGGGCGGAATTCGTGGTGTAGCGGTGAAATGCTTAGATATCACGAAGAACTCCGATTGCGAAGGCAGCTCACTAGACTGTTACTGACACTGATGCTCGAAAGTGTGGGTATCAAACAGG	Bacteria; Bacteroidetes; Bacteroidia; Bacteroidales; Bacteroidaceae; Bacteroides; NA
						0	0	0	0	0.000898079	0.00279469	0.00256401	0	0.00697017	0	0	0	0	0.000557785	0.00181235	0.00496858	0	0	0	0	0	0	0	0	0	0	0	0	0.00658403	0.00216783	0.00390024	0	0	0	0	0.0355413	0	0	ASV72	TACGGAGGATCCGAGCGTTATCCGGATTTATTGGGTTTAAAGGGAGCGTAGATGGATGTTTAAGTCAGTTGTGAAAGTTTGCGGCTCAACCGTAAAATTGCAGTTGATACTGGATGTCTTGAGTGCAGTTGAGGCAGGCGGAATTCGTGGTGTAGCGGTGAAATGCTTAGATATCACGAAGAACTCCGATTGCGAAGGCAGCCTGCTAAGCTGCAACTGACATTGAGGCTCGAAAGTGTGGGTATCAAACAGG	Bacteria; Bacteroidetes; Bacteroidia; Bacteroidales; Bacteroidaceae; Bacteroides; NA
						0.0143619	0	0	0	0	0	0	0	0	0.00227409	0	0	0.00932742	0	0	0	0	0	0	0	0.0164906	0	0	0.00283109	0.00203097	0	0	0	0	0	0	0	0.000703508	0	0	0	0.00642774	0	ASV73	TACGGAGGATCCGAGCGTTATCCGGATTTATTGGGTTTAAAGGGAGCGTAGGTGGATTGTTAAGTCAGTTGTGAAAGTTTGCGGCTCAACCGTAAAATTGCAGTTGAAACTGGGAGTCTTGAGTACAGTAGAGGTGGGCGGAATTCGTGGTGTAGCGGTGAAATGCTTAGATATCACGAAGAACTCCGATTGCGAAGGCAGCTCACTAGACTGTCACTGACACTGATGCTCGAAAGTGTGGGTATCAAACAGG	Bacteria; Bacteroidetes; Bacteroidia; Bacteroidales; Bacteroidaceae; Bacteroides; NA
						0.000188972	0	0.000279114	0.00120295	0.000115138	0.000931563	0	0	0.00021978	0	0	0	0	0	0	0	0	0	0	0	0.00776678	0	0	0.00228985	0.0144245	0	0.00129593	0	0.000399032	0	0	0.00919166	0	0	0	0	0.0229829	0	ASV74	TACGGAGGATCCGAGCGTTATCCGGATTTATTGGGTTTAAAGGGAGCGTAGGCGGACTATTAAGTCAGCTGTGAAAGTTTGCGGCTCAACCGTAAAATTGCAGTTGATACTGGTCGTCTTGAGTGCAGTAGAGGTAGGCGGAATTCGTGGTGTAGCGGTGAAATGCTTAGATATCACGAAGAACTCCGATTGCGAAGGCAGCTTACTGGACTGTAACTGACGCTGATGCTCGAAAGTGTGGGTATCAAACAGG	Bacteria; Bacteroidetes; Bacteroidia; Bacteroidales; Bacteroidaceae; Bacteroides; NA
						0.00144879	0	0.000644109	0.00088833	0.00105927	0.000432512	0.00133469	0.000592953	0.00043956	0	0.000522595	0	0	0	0.000947999	0.00115998	0	0.00651124	0	0	0	0	0	0	0	0	0.00035998	0	0.00461381	0.00141161	0.00216364	0.000814863	0	0	0	0	0	0	ASV75	TACGGAGGATCCGAGCGTTATCCGGATTTATTGGGTTTAAAGGGAGCGTAGGTGGATTGTTAAGTCAGTTGTGAAAGTTTGCGGCTCAACCGTAAAATTGCAGTTGATACTGGCAGTCTTGAGTACAGTAGAGGTGGGCGGAATTCGTGGTGTAGCGGTGAAATGCTTAGATATCACGAAGAACTCCGATTGCGAAGGCAGCTCACTGGACTGCAACTGACACTGATGCTCGAAAGTGTGGGTATCAAACAGG	Bacteria; Bacteroidetes; Bacteroidia; Bacteroidales; Bacteroidaceae; Bacteroides; NA
						0	0	0	0	0.00179616	0.0022291	0.00309086	0.000468121	0.00166405	0	0	0.00909738	0	0	0	0.00114065	0.00334843	0	0	0.00153993	0	0	0	0	0	0	0.00273585	0	0.000847944	0.00110912	0.000711724	0	0	0	0	0	0	0	ASV76	TACGGAGGATCCGAGCGTTATCCGGATTTATTGGGTTTAAAGGGAGCGTAGGCGGATGCTTAAGTCAGTTGTGAAAGTTTGCGGCTCAACCGTAAAATTGCAGTTGATACTGGGTGTCTTGAGTACAGTAGAGGCAGGCGGAATTCGTGGTGTAGCGGTGAAATGCTTAGATATCACGAAGAACTCCGATTGCGAAGGCAGCTTGCTGGACTGTAACTGACGCTGATGCTCGAAAGTGTGGGTATCAAACAGG	Bacteria; Bacteroidetes; Bacteroidia; Bacteroidales; Bacteroidaceae; Bacteroides; NA
						0	0.000485563	0	0	0	0	0	0	0	0	0	0	0	0	0	0	0	0	0	0	0.00239261	0	0	0.00816021	0.00990099	0	0	0	0	0	0	0	0	0	0	0	0.00306439	0	ASV77	TACGGAGGATCCGAGCGTTATCCGGATTTATTGGGTTTAAAGGGAGCGTAGGTGGACATGTAAGTCAGTTGTGAAAGTTTGCGGCTCAACCGTAAAATTGCAGTTGATACTGTGTGTCTTGAGTACAGTAGAGGTGGGCGGAATTCGTGGTGTAGCGGTGAAATGCTTAGATATCACGAAGAACTCCGATTGCGAAGGCAGCTCACTGGACTGTTACTGACACTGAGGCTCGAAAGTGTGGGTATCAAACAGG	Bacteria; Bacteroidetes; Bacteroidia; Bacteroidales; Bacteroidaceae; Bacteroides; NA
						0	0	0	0	0	0	0	0	0	0	0	0	0	0	0	0	0	0	0	0	0	0	0	0	0	0	0	0	0	0	0	0	0	0.00608794	0	0.00727243	0	0	ASV78	TACGGAGGATTCGAGCGTTATCCGGATTTATTGGGTTTAAAGGGAGCGTAGGCGGGTTGTTAAGTCAGTTGTGAAAGTTTGCGGCTCAACCGTAAAATTGCAGTTGATACTGGCGACCTTGAGTGCAACAGAGGTAGGCGGAATTCGTGGTGTAGCGGTGAAATGCTTAGATATCACGAAGAACTCCGATTGCGAAGGCAGCTTACTGGATTGTAACTGACGCTGATGCTCGAAAGTGTGGGTATCAAACAGG	Bacteria; Bacteroidetes; Bacteroidia; Bacteroidales; Bacteroidaceae; Bacteroides; NA
						0	0	0	0	0	0	0	0	0	0.0025374	0	0	0.00852523	0	0	0	0	0	0	0	0	0.000587323	0	0	0	0	0	0	0	0	0	0	0.00111591	0	0	0	0	0	ASV79	TACGGAGGATCCGAGCGTTATCCGGATTTATTGGGTTTAAAGGGAGCGTAGGCGGAGGCTTAAGTCAGTTGTGAAAGTTTGCGGCTCAACCGTAAAATTGCAGTTGATACTGGGTTTCTTGAGTGCAGTAGAGGTAGGCGGAATTCGTGGTGTAGCGGTGAAATGCTTAGATATCACGAAGAACTCCGATTGCGAAGGCAGCTTACTGGACTGTAACTGACGCTGATGCTCGAAAGTGTGGGTATCAAACAGG	Bacteria; Bacteroidetes; Bacteroidia; Bacteroidales; Bacteroidaceae; Bacteroides; NA
						0.00663503	0	0.000386465	0.000148055	0	0	0	0	0	0	0	0	0	0	0	0	0	0	0	0	0	0	0	0	0	0	0	0	0	0	0	0.00482399	0	0	0	0	0	0	ASV80	TACGGAGGATCCGAGCGTTATCCGGATTTATTGGGTTTAAAGGGAGCGTAGGTGGACATGTAAGTCAGTTGTGAAAGTTTGCGGCTCAACCGTAAAATTGCAGTTGATACTGCGTGTCTTGAGTACAGTAGAGGTGGGCGGAATTCGTGGTGTAGCGGTGAAATGCTTAGATATCACGAAGAACTCCGATTGCGAAGGCAGCTCACTGGACTGCAACTGACACTGATGCTCGAAAGTGTGGGTATCAAACAGG	Bacteria; Bacteroidetes; Bacteroidia; Bacteroidales; Bacteroidaceae; Bacteroides; NA
						0	0	0	0	0	0	0.00288012	0	0	0	0	0.00381865	0	0	0	0	0.00194528	0	0	0.0040878	0	0	0	0	0	0	0	0	0	0	0	0	0	0	0	0	0	0	ASV81	TACGGAGGATCCGAGCGTTATCCGGATTTATTGGGTTTAAAGGGAGCGTAGATGGATGTTTAAGTCAGTTGTGAAAGTTTGCGGCTCAACCGTAAAATTGCAGTTGATACTGGATATCTTGAGTGCAGTTGAGGCAGGCGGAATTCGTGGTGTAGCGGTGAAATGCTTAGATATCACGAGGAACTCCGATTGCGAAGGCAGCCTGCTAAGCTGCAACTGACATTGAGGCTCGAAAGTGTGGGTATCAAACAGG	Bacteria; Bacteroidetes; Bacteroidia; Bacteroidales; Bacteroidaceae; Bacteroides; NA
						0	0	0	0	0	0	0	0	0	0	0	0	0.00333459	0	0	0	0	0	0	0	0	0	0	0	0	0	0	0	0	0	0	0	0	0	0	0	0	0	ASV82	TACGGAGGATCCGAGCGTTATCCGGATTTATTGGGTTTAAAGGGAGCGTAGATGGATGTTTAAGTCAGTTGTGAAAGTTTGCGGCTCAACCGTAAAATTGCAGTTGATACTGGATATCTTGAGTGCAGTTGAGGCAGGCGGAATTCGTGGTGTAGCGGTGAAATGCTTAGATATCACGAAGAACTCCGATTGCGAAGGCAGCCTGCTAAACTGCAACTGACATTGAGGCTCGAAAGTGTGGGTATCAAACAGG	Bacteria; Bacteroidetes; Bacteroidia; Bacteroidales; Bacteroidaceae; Bacteroides; NA
						0	0	0	0	0	0.000964833	0	0	0	0	0	0	0	0.000431833	0.000278823	0	0	0	0	0	0	0	0	0	0	0	0	0	0	0.000327695	0	0	0	0	0	0	0	0	ASV83	TACGGAGGATCCGAGCGTTATCCGGATTTATTGGGTTTAAAGGGAGCGTAGGCGGATTATTAAGTCAGTTGTGAAAGTTTGCGGCTCAACCGTAAAATTGCAGTTGATACTGGTAGTCTTGAGTGCAGCAGAGGTAGGCGGAATTCGTGGTGTAGCGGTGAAATGCTTAGATATCACGAAGAACTCCGATTGCGAAGGCAGCTTACTGGACTGTAACTGACGCTGATGCTCGAAAGTGTGGGTATCAAACAGG	Bacteria; Bacteroidetes; Bacteroidia; Bacteroidales; Bacteroidaceae; Bacteroides; NA
						0	0	0	0	0	0	0	0	0	0	0	0	0	0	0	0	0	0	0	0	0	0	0	0	0	0	0	0	0	0	0	0	0	0	0	0.000952146	0	0	ASV84	TACGGAGGATCCGAGCGTTATCCGGATTTATTGGGTTTAAAGGGAGCGTAGGTGGATTGTTAAGTCAGTTGTGAAAGTTTGCGGCTCAACCGTAAAATTGCAGTTGAAACTGGTAGTCTTGAGTACAGTAGAGGTGGGCGGAATTCGTGGTGTAGCGGTGAAATGCTTAGATATCACGAAGAACTCCGATTGCGAAGGCAGCTCACTAGACTGTTACTGACACTGATGCTCGAAAGTGTGGGTATCAAACAGG	Bacteria; Bacteroidetes; Bacteroidia; Bacteroidales; Bacteroidaceae; Bacteroides; NA
						0	0	0	0	0	0	0	0	0	0	0	0	0	0	0	0	0	0	0	0	0	0	0	0	0	0	0.000239987	0	0	0	0	0	0	0	0	0	0	0	ASV85	TACGGAGGATCCAAGCGTTATCCGGATTTATTGGGTTTAAAGGGAGCGTAGGCGGATTATTAAGTCAGTTGTGAAAGTTTGCGGCTCAACCGTAAAATTGCAGTTGATACTGGTAGTCTTGAGTGCAGCAGAGGTAGGCGGAATTCGTGGTGTAGCGGTGAAATGCTTAGATATCACGAAGAACTCCGATTGCGAAGGCAGCTTACTGGACTGTAACTGACGCTGATGCTCGAAAGTGTGGGTATCAAACAGG	Bacteria; Bacteroidetes; Bacteroidia; Bacteroidales; Bacteroidaceae; Bacteroides; NA
						0	0	0.031411	0.0362735	0	0	0	0	0	0	0	0	0	0	0	0	0	0	0	0	0	0	0	0	0	0	0	0	0	0	0	0	0	0	0	0	0	0	ASV86	TACGGAGGATGCGAGCGTTATCCGGATTTATTGGGTTTAAAGGGTGCGTAGGCGGCACGCCAAGTCAGCGGTGAAATTTCCGGGCTCAACCCGGACTGTGCCGTTGAAACTGGCGAGCTAGAGTGCACAAGAGGCAGGCGGAATGCGTGGTGTAGCGGTGAAATGCATAGATATCACGCAGAACCCCGATTGCGAAGGCAGCCTGCTAGGGTGCGACAGACGCTGAGGCACGAAAGCGTGGGTATCGAACAGG	Bacteria; Bacteroidetes; Bacteroidia; Bacteroidales; Barnesiellaceae; Barnesiella; NA
						0	0	0	0	0.00211855	0.00326047	0	0.00259027	0.00530612	0	0	0	0	0.000971625	0.00763976	0.00860319	0	0	0	0	0	0	0	0	0	0	0.00412777	0	0.00506272	0.00320133	0.0062347	0	0	0	0	0	0	0	ASV87	TACGGAGGATGCAAGCGTTATCCGGATTTATTGGGTTTAAAGGGTGCGTAGGCGGCACGCCAAGTCAGCGGTGAAATTTTCGGGCTCAACCCGGACTGTGCCGTTGAAACTGGCGAGCTAGAGTACACAAGAGGCAGGCGGAATGCGTGGTGTAGCGGTGAAATGCATAGATATCACGCAGAACCCCGATTGCGAAGGCAGCCTGCTAGGGTGAAACAGACGCTGAGGCACGAAAGCGTGGGTATCGAACAGG	Bacteria; Bacteroidetes; Bacteroidia; Bacteroidales; Barnesiellaceae; Barnesiella; NA
						0	0.0157646	0	0	0	0	0	0	0	0	0	0	0	0	0	0	0	0	0	0	0	0	0	0	0	0	0	0	0	0	0	0	0	0	0	0	0	0	ASV88	TACGGAGGATGCAAGCGTTATCCGGATTTATTGGGTTTAAAGGGTGCGTAGGCGGCACGCCAAGTCAGCGGTGAAATTTCCGGGCTCAACCCGGACTGTGCCGTTGAAACTGGCGAGCTAGAGTACACAAGAGGCAGGCGGAATGCGTGGTGTAGCGGTGAAATGCATAGATATCACGCAGAACCCCGATTGCGAAGGCAGCCTGCTAGGGTGAAACAGACGCTGAGGCACGAAAGCGTGGGTATCGAACAGG	Bacteria; Bacteroidetes; Bacteroidia; Bacteroidales; Barnesiellaceae; Barnesiella; NA
						0	0.000647417	0	0	6.9083e-05	0	0	0	0.000533752	0	0	0	0	0	0	0.00019333	0	0	0	0	0	0	0	0	0	0	0.00052797	0	0.000349153	0.000226866	8.54068e-05	0	0	0	0	0	0	0	ASV89	TACGGAAGATGCGAGCGTTATCCGGATTTATTGGGTTTAAAGGGTGCGTAGGCGGAAGAATAAGTCAGCGGTGAAATGCTTCAGCTCAACTGGAGAATTGCCGATGAAACTGTTTTTCTAGAGTATAAAAGAGGTATGCGGAATGCGTGGTGTAGCGGTGAAATGCATAGATATCACGCAGAACCCCGATTGCGAAGGCAGCATACTGGGCTATAACTGACGCTGAAGCACGAAAGCGTGGGTATCGAACAGG	Bacteria; Bacteroidetes; Bacteroidia; Bacteroidales; Barnesiellaceae; Coprobacter; NA
						0	0	0	0	0	0	0	0	0	0	0	0	0	0	0.000167294	0	0	0	0	0	0	0	0	0	0	0	0	0	0	0	0	0	0	0	0	0	0	0	ASV90	TACGGAAGATGCGAGCGTTATCCGGATTTATTGGGTTTAAAGGGTGCGTAGGCGGAAGGATAAGTCAGCGGTGAAATGCTTCAGCTCAACTGGAGAATTGCCGATGAAACTGTTTTTCTAGAGTATAAAAGAGGTATGCGGAATGCGTGGTGTAGCGGTGAAATGCATAGATATCACGCAGAACCCCGATTGCGAAGGCAGCATACTGGGCTATAACTGACGCTGAAGCACGAAAGCGTGGGTATCGAACAGG	Bacteria; Bacteroidetes; Bacteroidia; Bacteroidales; Barnesiellaceae; Coprobacter; NA
						0.00174275	0.00229833	0	0	0.00069083	0.00395914	0	0.00240302	0.00470958	0	0	0	0	0.000629757	0.00326223	0.0061479	0	0	0	0	0	0	0	0	0	0	0.00227987	0	0.00638452	0.00231907	0.00489666	0	0	0	0	0	0	0	ASV91	TACGGGGGATGCGAGCGTTATCCGGATTTATTGGGTTTAAAGGGCGCGTAGGCGGGACGCCAAGTCAGCGGTAAAAGACTGCAGCTAAACTGTAGCACGCCGTTGAAACTGGCGCCCTCGAGACGAGACGAGGGAGGCGGAACAAGTGAAGTAGCGGTGAAATGCTTAGATATCACTTGGAACCCCGATAGCGAAGGCAGCTTCCCAGGCTCGGTCTGACGCTGATGCGCGAGAGCGTGGGTAGCGAACAGG	Bacteria; Bacteroidetes; Bacteroidia; Bacteroidales; Marinifilaceae; Butyricimonas; NA
						0.00457733	0.00618283	0.000687049	0.00064774	0	0.000898293	0.0034421	0	0.000722135	0	0	0.00187189	0	0	0.000892235	0.00104398	0.00127559	0	0	0.000587972	0	0	0	0	0	0	0.000599966	0	0.00147143	0.000630183	0.000996413	0.00250978	0	0	0	0	0	0	ASV92	TACGGGGGATGCGAGCGTTATCCGGATTTATTGGGTTTAAAGGGCGCGTAGGCGGGACGCCAAGTCAGCGGTAAAAGACTGCAGCTAAACTGTAGCACGCCGTTGAAACTGGCGCCCTCGAGACGAGACGAGGGAGGCGGAACAAGTGAAGTAGCGGTGAAATGCTTAGATATCACTTGGAACCCCGATAGCGAAGGCAGCTTCCCAGGCTCGATCTGACGCTGATGCGCGAGAGCGTGGGTAGCGAACAGG	Bacteria; Bacteroidetes; Bacteroidia; Bacteroidales; Marinifilaceae; Butyricimonas; NA
						0	0	0	0.000462672	0.000138166	0.00402568	0	0.00096745	0.004427	0	0	0	0	0.00160138	0.00186812	0.0019333	0	0	0	0	0	0	0	0	0	0	0.00100794	0	0.000448911	0.00325175	0.00102488	0	0	0	0	0	0	0	ASV93	TACGGGGGATGCGAGCGTTATCCGGATTTATTGGGTTTAAAGGGCGCGTAGGCGGGACGTCAAGTCAGCGGTAAAAGACTGCAGCTAAACTGTAGCACGCCGTTGAAACTGGCGCCCTGGAGACGAGACGAGGGAGGCGGAACAAGTGAAGTAGCGGTGAAATGCATAGATATCACTTGGAACCCCGATAGCGAAGGCAGCTTCCCAGGCTCGTTCTGACGCTGATGCGCGAGAGCGTGGGTAGCGAACAGG	Bacteria; Bacteroidetes; Bacteroidia; Bacteroidales; Marinifilaceae; Butyricimonas; NA
						0.00172175	0.00271915	0.000300584	0	0	0	0.00323136	0	0	0	0	0.00149751	0	0	0	0	0.000701575	0	0	0	0	0	0	0	0	0	0	0	0	0	0	0.000619296	0	0.000432168	0	0.00142822	0	0	ASV94	TACGGGGGATGCGAGCGTTATCCGGATTTATTGGGTTTAAAGGGCGCGTAGGCGGGACGCCAAGTCAGCGGTAAAAGACTGCAGCTAAACTGTAGCACGCCGTTGAAACTGGCGACCTGGAGACGAGACGAGGGAGGCGGAACAAGTGAAGTAGCGGTGAAATGCTTAGATATCACTTGGAACCCCGATAGCGAAGGCAGCTTCCCAGGCTCGATCTGACGCTGATGCGCGAGAGCGTGGGTAGCGAACAGG	Bacteria; Bacteroidetes; Bacteroidia; Bacteroidales; Marinifilaceae; Butyricimonas; NA
						0	0	0.00319907	0.00355332	0	0	0	0	0	0	0	0	0	0	0	0	0	0	0	0	0	0	0	0	0	0	0	0	0	0	0	0	0	0	0	0	0	0	ASV95	TACGGGGGATGCGAGCGTTATCCGGATTTATTGGGTTTAAAGGGCGCGTAGGCGGGACGGCAAGTCAGCGGTAAAAGACTGCAGCTAAACTGTAGCACGCCGTTGAAACTGTTGACCTCGAGACGAGACGAGGGAGGCGGAACAAGTGAAGTAGCGGTGAAATGCATAGATATCACTTGGAACCCCGATAGCGAAGGCAGCTTCCCAGGCTCGTTCTGACGCTGATGCGCGAGAGCGTGGGTAGCGAACAGG	Bacteria; Bacteroidetes; Bacteroidia; Bacteroidales; Marinifilaceae; Butyricimonas; NA
						0	0	0.00077293	0.00170263	0	0	0	0	0	0	0	0	0	0	0	0	0	0	0	0	0	0	0	0	0	0	0	0	0	0	0	0	0	0	0	0	0	0	ASV96	TACGGGGGATGCGAGCGTTATCCGGATTTATTGGGTTTAAAGGGCGCGTAGGCGGGACGTCAAGTCAGCGGTAAAAGACTGCAGCTAAACTGTAGCACGCCGTTGAAACTGGCGCCCTCGAGACGAGACGAGGGAGGCGGAACAAGTGAAGTAGCGGTGAAATGCATAGATATCACTTGGAACCCCGATAGCGAAGGCAGCTTCCCAGGCTCGTTCTGACGCTGATGCGCGAGAGCGTGGGTAGCGAACAGG	Bacteria; Bacteroidetes; Bacteroidia; Bacteroidales; Marinifilaceae; Butyricimonas; NA
						0	0.00330183	0	0	0	0	0	0	0	0	0	0	0	0	0	0	0	0	0	0	0	0	0	0	0	0	0	0	0	0	0	0	0	0	0	0	0	0	ASV97	TACGGGGGATGCGAGCGTTATCCGGATTTATTGGGTTTAAAGGGCGCGTAGGCGGGACGCCAAGTCAGCGGTAAAAGACTGCAGCTAAACTGTAGCACGCCGTTGAAACTGGCGACCTTGAGACGAGACGAGGGAGGCGGAACAAGTGAAGTAGCGGTGAAATGCTTAGATATCACTTGGAACCCCGATAGCGAAGGCAGCTTCCCAGGCTCGATCTGACGCTGATGCGCGAGAGCGTGGGTAGCGAACAGG	Bacteria; Bacteroidetes; Bacteroidia; Bacteroidales; Marinifilaceae; Butyricimonas; NA
						0	0	0	0	0	0.00123099	0	0.000717785	0	0	0	0	0	0	0	0	0	0	0	0	0	0	0	0	0	0	0	0	0	0.000983086	0	0	0	0	0	0	0	0	ASV98	TACGGGGGATGCGAGCGTTATCCGGATTTATTGGGTTTAAAGGGCGCGTAGGCGGGACGCCAAGTCAGCGGTAAAAGACTGCAGCTAAACTGTAGCACGCCGTTGAAACTGGCGACCTGGAGACGAGACGAGGGAGGCGGAACAAGTGAAGTAGCGGTGAAATGCTTAGATATCACTTGGAACCCCGATAGCGAAGGCAGCTTCCCAGGCTCGGTCTGACGCTGATGCGCGAGAGCGTGGGTAGCGAACAGG	Bacteria; Bacteroidetes; Bacteroidia; Bacteroidales; Marinifilaceae; Butyricimonas; NA
						0	0	0	0	0	0	0	0	0	0	0	0	0	0	0	0	0	0	0	0	0	0	0	0	0	0	0	0	0	0	0	0	0	0	0	0.00049249	0	0	ASV99	TACGGGGGATGCGAGCGTTATCCGGATTTATTGGGTTTAAAGGGCGCGTAGGCGGGACGCCAAGTCAGCGGTAAAAGACTGCAGCTAAACTGTAGCACGCCGTTGAAACTGGCGACCTGGAGACGAGACGAGGGAGGCGGAACAAGTGAAGTAGCGGTGAAATGCTTAGATATCACTTGGAACCCCGATAGCGAAGGCAGCTTCCCAGGCTTGATCTGACGCTGATGCGCGAGAGCGTGGGTAGCGAACAGG	Bacteria; Bacteroidetes; Bacteroidia; Bacteroidales; Marinifilaceae; Butyricimonas; NA
						0	0	0	0	0	0	0	0	0	0	0	0	0	0	0	0	0	0	0	0	0	0	0	0	0	0	0	0	0	0	0	0	0	0	0	0.000459657	0	0	ASV100	TACGGGGGATGCGAGCGTTATCCGGATTTATTGGGTTTAAAGGGCGCGTAGGCGGGACGCCAAGTCAGCGGTAAAAGACTGCAGCTAAACTGTAGCACGCCGTTGAAACTGGCGACCTCGAGACGAGACGAGGGAGGCGGAACAAGTGAAGTAGCGGTGAAATGCTTAGATATCACTTGGAACCCCGATAGCGAAGGCAGCTTCCCAGGCTCGATCTGACGCTGATGCGCGAGAGCGTGGGTAGCGAACAGG	Bacteria; Bacteroidetes; Bacteroidia; Bacteroidales; Marinifilaceae; Butyricimonas; NA
						0	0	0.00191086	0.001351	0.00099019	0.0015637	0.0106775	0.000187248	0.00631083	0	0.000584076	0.00441766	0	0.000539792	0.00359682	0.0042146	0.00264685	0.00351817	0	0.00148393	0.00379136	0	0	0.00362213	0.0106164	0.000976791	0.000815954	0	0.00374093	0.00496584	0.00105335	0.000586701	0	0.000338219	0.0016012	0	0.00683882	0.00502611	ASV101	TACGGAGGATGCGAGCGTTATCCGGATTTATTGGGTTTAAAGGGTGCGTAGGCGGTTTATTAAGTTAGTGGTTAAATATTTGAGCTAAACTCAATTGTGCCATTAATACTGGTAAACTGGAGTACAGACGAGGTAGGCGGAATAAGTTAAGTAGCGGTGAAATGCATAGATATAACTTAGAACTCCGATAGCGAAGGCAGCTTACCAGACTGTAACTGACGCTGATGCACGAGAGCGTGGGTAGCGAACAGG	Bacteria; Bacteroidetes; Bacteroidia; Bacteroidales; Marinifilaceae; Odoribacter; NA
						0	0.000485563	0.000622638	0.000629233	0.000368443	0.00129753	0.00347722	0.000436913	0.00178964	0	0.00264371	0.00606492	0	0.000359861	0.000947999	0.000154664	0.000318898	0.00459462	0	0.000671968	0.00331284	0	0	0.00124901	0.000253872	0	0.000335981	0	0.00142155	0.000579769	0.000284689	0	0	0.000488538	0	0	0.00691356	0	ASV102	TACGGAGGATCCAAGCGTTATCCGGATTTATTGGGTTTAAAGGGTGCGTAGGCGGTTTAGTAAGTCAGCGGTGAAATTTTGGTGCTTAACACCAAACGTGCCGTTGATACTGCTGGGCTAGAGAGTAGTTGCGGTAGGCGGAATGTATGGTGTAGCGGTGAAATGCTTAGAGATCATACAGAACACCGATTGCGAAGGCAGCTTACCAAACTATATCTGACGTTGAGGCACGAAAGCGTGGGGAGCAAACAGG	Bacteria; Bacteroidetes; Bacteroidia; Bacteroidales; NA; NA; NA
						0	0	0	0	0	0.000432512	0	0.000499329	0	0	0	0	0	0.000377854	0	0	0	0	0	0	0	0	0	0	0	0	0	0	0	0.00120995	0	0	0	0	0	0	0	0	ASV103	TACGGAGGATGCGAGCGTTATCCGGATTTATTGGGTTTAAAGGGAGCGCAGACGGGAGATTAAGTCAGTTGTGAAAGTTTGCGGCTTAACCGTAAAATTGCAGTTGATACTGGTTTCCTTGAGTGCAGTTGAGGCAGGCGGAATTCGTGGTGTAGCGGTGAAATGCTTAGATATCACGAAGAACCCCGATTGCGAAGGCAGCTTGCTAAACTGTAACTGACGTTCATGCTCGAAAGTGTGGGTATCAAACAGG	Bacteria; Bacteroidetes; Bacteroidia; Bacteroidales; NA; NA; NA
						0	0	0	0	0	0	0.000175617	0	0	0	0	0	0	0	0	0	0	0	0	0	0	0	0	0	0	0	0	0	0	0	0	0	0	0	0	0	0	0	ASV104	TACGGAGGATGCGAGCGTTATCCGGATTTATTGGGTTTAAAGGGTGCGTAGGCGGGATGCCAAGTCAGCGGTAAAAATGCGGTGCTCAACGCCGTCGAGCCGTTGAAACTGGCGTTCTTGAGTGGGCGAGAAGTATGCGGAATGCGTGGTGTAGCGGTGAAATGCATAGATATCACGCAGAACTCCGATTGCGAAGGCAGCATACCGGCGCCCTACTGACGCTGAGGCACGAAAGCGTGGGTATCGAACAGG	Bacteria; Bacteroidetes; Bacteroidia; Bacteroidales; NA; NA; NA
						0	0	0	0.000129548	0	6.65402e-05	0	0	0.000690738	0	0	0	0	0	0	0	0	0	0	0	0	0	6.08371e-05	0	0	0	0	0	0	0	0	0	0	0	0	0	0.000224224	0	ASV105	TACGGAGGATGCGAGCGTTATCCGGAATTATTGGGTTTAAAGGGTGCGTAGGTTGCAAGGGAAGTCAGGGGTGAAAAGCTGTAGCTCAACTATGGTCTTGCCTTTGAAACTCTCTAGCTAGAGTGTACTGGAGGTACGTGGAACGTGTGGTGTAGCGGTGAAATGCATAGATATCACACAGAACTCCGATTGCGCAGGCAGCGTACTACATTACAACTGACACTGAAGCACGAAAGCGTGGGTATCAAACAGG	Bacteria; Bacteroidetes; Bacteroidia; Bacteroidales; Porphyromonadaceae; Porphyromonas; NA
						0	0	0	0	0	0	0	0	0.000690738	0	0	0	0	0	0	0	0	0	0	0	0	0	0	0	6.92377e-05	0	0	0	0	0	0	0	0	0	0	0	0	0	ASV106	TACGGAGGATACGAGCGTTATCCGGATTTATTGGGTTTAAAGGGTGCGCAGGTGGTCCTGCAAGTCAGTGGTGAAAAGCTGAGGCTCAACCTCAGCCTTGCCGTTGAAACTGCAAGACTTGAGAGTACATGATGTGGGCGGAATGCGTAGTGTAGCGGTGAAATGCATAGATATTACGCAGAACTCCGATTGCGAAGGCAGCTCACAAAGGTATATCTGACACTGAGGCACGAAAGCGTGGGGAGCAAACAGG	Bacteria; Bacteroidetes; Bacteroidia; Bacteroidales; Porphyromonadaceae; Porphyromonas; NA
						0	0	0	0	0	0	0	0	0	0	0.000215186	0	6.29168e-05	5.39792e-05	0	0	0	0	0	0	0	0	0	0	0	0	0	0	0	0	0	0	0	0	0	0	0.000149482	0	ASV107	TACGGAGGATACGAGCGTTATCCGGATTTATTGGGTTTAAAGGGTGCGCAGGTGGTCTTGCAAGTCAGTGGTGAAAAGCTGAGGCTCAACCTCAGCCTTGCCGTTGAAACTGTAAGACTTGAGAGTACATGATGTGGGCGGAATGCGTAGTGTAGCGGTGAAATGCATAGATATTACGCAGAACTCCGATTGCGAAGGCAGCTCACAAAGGTATATCTGACACTGAGGCACGAAAGCGTGGGGAGCGAACAGG	Bacteria; Bacteroidetes; Bacteroidia; Bacteroidales; Porphyromonadaceae; Porphyromonas; NA
						0	0	0	9.25343e-05	0	0	0	0	0	0	0	0	0	0	0	0	0	0	0	0	0	0	0	0	0	0	0	0	0	0	0	0	0	0	0	0	0	0	ASV108	TACGGAGGATACGAGCGTTATCCGGATTTATTGGGTTTAAAGGGTGCGCAGGTGGTCCTGCAAGTCAGTGGTGAAAAGCTGAGGCTCAACCTCAGCCTTGCCGTTGAAACTGCAAGACTTGAGAGTACATGATGTGGGCGGAATGCGTAGTGTAGCGGTGAAATGCATAGATATTACGCAGAACTCCGATTGCGAAGGCAGCTCACAAAGGTATGTCTGACACTGAGGCACGAAAGCGTGGGGAGCAAACAGG	Bacteria; Bacteroidetes; Bacteroidia; Bacteroidales; Porphyromonadaceae; Porphyromonas; NA
						0	0	0	0	0.000115138	0	0	0	0	0	0	0	0	0	0	0	0	0	0	0	0	0	0	0	0	0	0	0	0	0	0	0	0	0	0	0	0	0	ASV109	TACGGAGGATACGAGCGTTATCCGGATTTATTGGGTTTAAAGGGTGCGCAGGTGGTCTTGCAAGTCAGTGGTGAAAAGCTGAGGCTCAACCTCAGCCTTGCCGTTGAAACTGTAAGACTTGAGAGTACATGATGTGGGCGGAATGCGTAGTGTAGCGGTGAAATGCATAGATATTACGCAGAACTCCGATTGCGAAGGCAGCTCACAAAGGTATGTCTGACACTGAGGCACGAAAGCGTGGGGAGCGAACAGG	Bacteria; Bacteroidetes; Bacteroidia; Bacteroidales; Porphyromonadaceae; Porphyromonas; NA
						0	0	0	0	0	0	0	0	0	0	0	0	0	0	0	0	0	0	0	0	0	0	0	0	0	0	0	0	9.97581e-05	0	0	0	0	0	0	0	0	0	ASV110	TACGGAGGATGCGAGCGTTATCCGGAATTATTGGGTTTAAAGGGTGCGTAGGTTGCAAGGGAAGTCAGGGGTGAAAAGCTGTAGCTCAACTATGGTCTTGCCTTTGAAACTCTCTAGCTAGAGTGTACTGGAGGTACGTGGAACGTGTGGTGTAGCGGTGAAATGCATAGATATCACACAGAACTCCGATTGCGCAGGCAGCGTACTACATTACAACTGACACTGAAGCACGAAAGCGTGGGTATCCAACAGG	Bacteria; Bacteroidetes; Bacteroidia; Bacteroidales; Porphyromonadaceae; Porphyromonas; NA
						0	0	0	0	0	0	0	0	0	0	0.00823855	0	0	0	0	0	0	0.137996	0	0	0	0	0	0	0	0	0	0	0	0	0	0	0	0	0	0	0	0	ASV111	TACGGAAGATGCGAGCGTTATCCGGATTTATTGGGTTTAAAGGGAGCGTAGGCGGGCTTTTAAGTCAGCGGTCAAATGCCACGGCTCAACCGTGGCCAGCCGTTGAAACTGCAAGCCTTGAGTCTGCACAGGGCACATGGAATTCGTGGTGTAGCGGTGAAATGCTTAGATATCACGAAGAACTCCGATCGCGAAGGCATTGTGCCGGGGCAGCACTGACGCTGAGGCTCGAAAGTGCGGGTATCAAACAGG	Bacteria; Bacteroidetes; Bacteroidia; Bacteroidales; Prevotellaceae; Paraprevotella; NA
						0	0	0	0	0.00792152	0.0119107	0	0.00449396	0.00263736	0	0	0	0	0.00178131	0.0163669	0.00286129	0	0	0	0	0	0	0	0	0	0	0.0143752	0	0.00852932	0.00864611	0.0118431	0	0	0	0	0	0	0	ASV112	TACGGAAGATGCGAGCGTTATCCGGATTTATTGGGTTTAAAGGGAGCGTAGGCGGGCTTTTAAGTCAGCGGTCAAATGTCACGGCTCAACCGTGGCCAGCCGTTGAAACTGTAAGCCTTGAGTCTGCACAGGGCACATGGAATTCGTGGTGTAGCGGTGAAATGCTTAGATATCACGAAGAACTCCGATCGCGAAGGCATTGTGCCGGGGCAGCACTGACGCTGAGGCTCGAAAGTGCGGGTATCAAACAGG	Bacteria; Bacteroidetes; Bacteroidia; Bacteroidales; Prevotellaceae; Paraprevotella; NA
						0	0.00110061	0	0	0.00124349	0.00212929	0	0.000468121	0.000313972	0	0	0	0	0.000305882	0.00264882	0.000328661	0	0	0	0	0	0	0	0	0	0	0.00215988	0	0.00129686	0.00156285	0.0016512	0	0	0	0	0	0	0	ASV113	TACGGAAGATGCGAGCGTTATCCGGATTTATTGGGTTTAAAGGGAGCGTAGGCGGGCTTTTAAGTCAGCGGTCAAATGTCACGGCTCAACCGTGGCCAGCCGTTGAAACTGCAAGCCTTGAGTCTGCACAGGGCACATGGAATTCGTGGTGTAGCGGTGAAATGCTTAGATATCACGAAGAACTCCGATCGCGAAGGCATTGTGCCGGGGCATAACTGACGCTGAGGCTCGAAAGTGCGGGTATCAAACAGG	Bacteria; Bacteroidetes; Bacteroidia; Bacteroidales; Prevotellaceae; Paraprevotella; NA
						0	0.00828694	0	0	0	0	0	0	0	0	0	0	0	0	0	0	0	0	0	0	0	0	0	0	0	0	0	0	0	0	0	0	0	0	0	0	0	0	ASV114	TACGGAAGATGCGAGCGTTATCCGGATTTATTGGGTTTAAAGGGAGCGTAGGCGGGCTTTTAAGTCAGCGGTCAAATGTCGTGGCTCAACCATGTCAAGCCGTTGAAACTGTAAGCCTTGAGTCTGCACAGGGCACATGGAATTCGTGGTGTAGCGGTGAAATGCTTAGATATCACGAAGAACTCCGATCGCGAAGGCATTGTGCCGGGGCATAACTGACGCTGAGGCTCGAAAGTGCGGGTATCAAACAGG	Bacteria; Bacteroidetes; Bacteroidia; Bacteroidales; Prevotellaceae; Paraprevotella; NA
						0	0	0	0	0	0	0	0	0	0	0	0	0	0	0	0	0	0.000656375	0	0	0	0	0	0	0	0	0	0	0	0	0	0	0	0	0	0	0	0	ASV115	TACGGAAGATGCGAGCGTTATCCGGATTTATTGGGTTTAAAGGGAGCGTAGGCGGGCTTTTAAGTCAGCGGTCAAATGCCACGGTTGAGCCGTGGCCAGCCGTTGAAACTGCAAGCCTTGAGTCTGCACAGGGCACATGGAATTCGTGGTGTAGCGGTGAAATGCTTAGATATCACGAAGAACTCCGATCGCGAAGGCATTGTGCCGGGGCAGCACTGACGCTGAGGCTCGAAAGTGCGGGTATCAAACAGG	Bacteria; Bacteroidetes; Bacteroidia; Bacteroidales; Prevotellaceae; Paraprevotella; NA
						0	0	0	0	0	0	0	0	0	0	0.000307409	0	0	0	0	0	0	0.00126024	0	0	0	0	0	0	0	0	0	0	0	0	0	0	0	0	0	0	0	0	ASV116	TACGGAAGGTCCGGGCGTTATCCGGATTTATTGGGTTTAAAGGGAGCGTAGGCCGTTTGGTAAGCGTGTTGTGAAATGTCGGGGCTCAACCTGGGCATTGCAGCGCGAACTGCCAGACTTGAGTGTGCAGGAAGTAGGCGGAATTCGTCGTGTAGCGGTGAAATGCTTAGATATGACGAAGAACTCCGATTGCGAAGGCAGCCTGCTGTAGCGCAACTGACGCTGAAGCTCGAAAGCGTGGGTATCGAACAGG	Bacteria; Bacteroidetes; Bacteroidia; Bacteroidales; Prevotellaceae; Prevotella 2; NA
						0	0	0	0	0	0	0	0	0	0	0.000307409	0	0	0	0	0	0	0.000813905	0	0	0	0	0	0	0	0	0	0	0	0	0	0	0	0	0	0	0	0	ASV117	TACGGAAGGTCCAGGCGTTATCCGGATTTATTGGGTTTAAAGGGAGCGTAGGCCGTTTGGTAAGCGTGTTGTGAAATGTCGGGGCTCAACCTGGGCATTGCAGCGCGAACTGCCAGACTTGAGTGCGCAGGAAGTAGGCGGAATTCGTTGTGTAGCGGTGAAATGCTTAGATATGACGAAGAACTCCGATTGCGAAGGCAGCCTGCTGTAGCGCAACTGACGCTGAAGCTCGAAAGCGTGGGTATCGAACAGG	Bacteria; Bacteroidetes; Bacteroidia; Bacteroidales; Prevotellaceae; Prevotella 2; NA
						0	0	0	0	0	0	0	0	0	0	0.00036889	0	0	0	0	0	0	0.000551355	0	0	0	0	0	0	0	0	0	0	0	0	0	0	0	0	0	0	0	0	ASV118	TACGGAAGGTCCAGGCGTTATCCGGATTTATTGGGTTTAAAGGGAGCGTAGGCCGTTTGGTAAGCGTGTTGTGAAATGTCGGGGCTCAACCTGGGCATTGCAGCGCGAACTGTCAGACTTGAGTGCGCAGGAAGTAGGCGGAATTCGTCGTGTAGCGGTGAAATGCTTAGATATGACGAAGAACTCCGATTGCGAAGGCAGCCTGCTGTAGCGCAACTGACGCTGAAGCTCGAAAGCGTGGGTATCGAACAGG	Bacteria; Bacteroidetes; Bacteroidia; Bacteroidales; Prevotellaceae; Prevotella 2; NA
						0.000461933	0	0	0	0	0	0	0	0	0	0.000122963	0	0	0	0	0	0	0.00015753	0	0	0	0	0	0	0	0	0	0	0	0	0	0	0	0	0	0	7.47412e-05	0	ASV119	TACGGAAGGTCCGGGCGTTATCCGGATTTATTGGGTTTAAAGGGAGTGTAGGCGGCCTGTTAAGCGTGTTGTGAAATGTAGATGCTCAACATCTGAACTGCAGCGCGAACTGGCTGGCTTGAGTACACGCAACGTGGGCGGAATTCATGGTGTAGCGGTGAAATGCTTAGATATCATGAGGAACTCCTATTGCGAAGGCAGCTCACGGGAGTGTCACTGACGCTTAAGCTCGAAGGTGCGGGTATCAAACAGG	Bacteria; Bacteroidetes; Bacteroidia; Bacteroidales; Prevotellaceae; Prevotella 6; NA
						0	0	0	0	6.9083e-05	0	0	0	0.000125589	0	0	0	0	0	0	0	0	0	0	0	0	0	0	0	0	0	0	0	0	0	0	0	0	0	0	0	0	0	ASV120	TACGGAAGGTCCGGGCGTTATCCGGATTTATTGGGTTTAAAGGGAGCGTAGGCCGCGTTTTAAGCGTGTTGTGAAATGTAGACGCCCAACGTCTGCATCGCAGCGCGAACTGGGACGCTTGAGTACGCGCAACGTTGGCGGAATTCGTCGTGTAGCGGTGAAATGCTTAGATATGACGAGGAACTCCGATTGCGAAGGCAGCTGACGGGAGCGGCACTGACGCTTAAGCTCGAAGGTGCGGGTATCAAACAGG	Bacteria; Bacteroidetes; Bacteroidia; Bacteroidales; Prevotellaceae; Prevotella 6; NA
						0	0	0	0	0	0	0	0	9.41915e-05	0	0	0	0	0	0	0	0	0	0	0	0	0	0	0	0	0	0	0	0	0	0	0	0	0	0	0	0	0	ASV121	TACGGAAGGTCCGGGCGTTATCCGGATTTATTGGGTTTAAAGGGAGCGTAGGCCGTGGGTTAAGTGTGTTGTGAAATCCGGTTGCTCAACATCCGGTTTGCAGCGCATACTGTCCCACTTGAGTGCGCACAACGCAGGCGGAATTCGTCGTGTAGCGGTGAAATGCTTAGATATGACGAGGAACCCCGATTGCGAAGGCAGCTTGCGGGAGCGCAACTGACGCTTAAGCTCGAAGGTGCGGGTATCAAACAGG	Bacteria; Bacteroidetes; Bacteroidia; Bacteroidales; Prevotellaceae; Prevotella 6; NA
						0	0	0.131634	0.112004	0.0369134	0.00329374	0.000948333	0.0443467	0.0491052	0	0.0571165	0.00408072	0	0.00064775	0.0405688	0.082958	0	0.0283816	0	0.000279987	0.130397	7.04788e-05	0.000608371	0.18935	0.0136629	0	0.0143272	0	0.0772626	0.0200398	0.0619769	0	0	0	0	0	0.0144998	0	ASV122	TACGGAAGGTCCGGGCGTTATCCGGATTTATTGGGTTTAAAGGGAGCGTAGGCCGGAGATTAAGCGTGTTGTGAAATGTAGATGCTCAACATCTGAACTGCAGCGCGAACTGGTTTCCTTGAGTACGCACAAAGTGGGCGGAATTCGTGGTGTAGCGGTGAAATGCTTAGATATCACGAAGAACTCCGATTGCGAAGGCAGCTCACTGGAGCGCAACTGACGCTGAAGCTCGAAAGTGCGGGTATCGAACAGG	Bacteria; Bacteroidetes; Bacteroidia; Bacteroidales; Prevotellaceae; Prevotella 9; NA
						0	0.00922569	0.0286628	0.0236888	0.011629	0.000665402	0.000491728	0.0170084	0.0206279	0	0.0348294	0.0126165	0	0.000179931	0.0316186	0.0284002	0.00175394	0.0071151	0	0	0.0618029	0	0.000283907	0.0958408	0.0164093	0	0.0107994	0	0.0447914	0.0051675	0.0203268	0	0	0	0	0	0.00829627	0	ASV123	TACGGAAGGTCCGGGCGTTATCCGGATTTATTGGGTTTAAAGGGAGCGTAGGCCGGAGATTAAGCGTGTTGTGAAATGTAGACGCTCAACGTCTGCACTGCAGCGCGAACTGGTTTCCTTGAGTACGCACAAAGTGGGCGGAATTCGTGGTGTAGCGGTGAAATGCTTAGATATCACGAAGAACTCCGATTGCGAAGGCAGCTCACTGGAGCGCAACTGACGCTGAAGCTCGAAAGTGCGGGTATCGAACAGG	Bacteria; Bacteroidetes; Bacteroidia; Bacteroidales; Prevotellaceae; Prevotella 9; NA
						0.00850376	0	0.074051	0.0331643	0	0	0	0	0	0	0	0	0	0	0	0	0	0	0	0	0	0	0	0	0	0	0	0	0	0	0	0.0222295	0	0	0	0	0	0	ASV124	TACGGAAGGTCCGGGCGTTATCCGGATTTATTGGGTTTAAAGGGAGCGTAGGCCGGAGATTAAGCGTGTTGTGAAATGTAGATGCTCAACATCTGCACTGCAGCGCGAACTGGTTTCCTTGAGTACGCATAAAGTGGGCGGAATTCGTGGTGTAGCGGTGAAATGCTTAGATATCACGAAGAACTCCGATTGCGAAGGCAGCTCACTGGGGCGCAACTGACGCTGAAGCTCGAAAGCGCGGGTATCGAACAGG	Bacteria; Bacteroidetes; Bacteroidia; Bacteroidales; Prevotellaceae; Prevotella 9; NA
						0	0	0.00251202	0.00164711	0.0152443	0	0	0.0125768	0.0161381	0	0	0	0	0	0.016116	0.0278395	0	0	0	0	0	0	0	0	0	0	0.00503972	0	0.0208993	0.00491543	0.0183625	0	0	0	0	0	0	0	ASV125	TACGGAAGGTCCGGGCGTTATCCGGATTTATTGGGTTTAAAGGGAGCGTAGGCCGGAGATTAAGCGTGTTGTGAAATGTAGATGCTCAACATCTGCACTGCAGCGCGAACTGGTTTCCTTGAGTACGCACAAAGTGGGCGGAATTCGTGGTGTAGCGGTGAAATGCTTAGATATCACGAAGAACTCCGATTGCGAAGGCAGCTCACTGGAGCGCAACTGACGCTGAAGCTCGAAAGTGCGGGTATCGAACAGG	Bacteria; Bacteroidetes; Bacteroidia; Bacteroidales; Prevotellaceae; Prevotella 9; NA
						0	0	0	0	0	0	0	0	0	0	0	0.00655161	0	0	0	0	0.00133937	0	0	0	0	0	0	0	0	0	0	0	0	0	0	0	0	0	0	0	0	0	ASV126	TACGGAAGGTCCGGGCGTTATCCGGATTTATTGGGTTTAAAGGGAGCGTAGGCCGGAGATTAAGCGTGTTGTGAAATGTAGATGCTCAACATCTGAACTGCAGCGCGAACTGGTTTCCTTGAGTACGCACAAAGTGGGCGGAATTCGTGGTGTAGCGGTGAAATGCTTAGATATCACGAAGAACTCCGATTGCGAAGGCAGCTCATTGGAGCGCAACTGACGCTGAAGCTCGAAAGTGCGGGTATCGAACAGG	Bacteria; Bacteroidetes; Bacteroidia; Bacteroidales; Prevotellaceae; Prevotella 9; NA
						0	0	0	0	0	0	0	0	0	0	0	0	0	0	0	0	0	0.00338689	0	0	0	0	0	0	0	0	0	0	0	0	0	0	0	0	0	0	0	0	ASV127	TACGGAAGGTCCGGGCGTTATCCGGATTTATTGGGTTTAAAGGGAGCGTAGGTCGGAGATTAAGCGTGTTGTGAAATGTAGATGCTCAACATCTGAACTGCAGCGCGAACTGGTTTCCTTGAGTACGCACAAAGTGGGCGGAATTCGTGGTGTAGCGGTGAAATGCTTAGATATCACGAAGAACTCCGATTGCGAAGGCAGCTCACTGGAGCGCAACTGACGCTGAAGCTCGAAAGTGCGGGTATCGAACAGG	Bacteria; Bacteroidetes; Bacteroidia; Bacteroidales; Prevotellaceae; Prevotella 9; NA
						0	0	0	0	0	0	0	0	0	0	0	0	0	0	0	0.00133398	0	0	0	0	0	0	0	0	0	0	0	0	0	0	0.000939475	0	0	0	0	0	0	0	ASV128	TACGGAAGGTCCGGGCGTTATCCGGATTTATTGGGTTTAAAGGGAGCGTAGGCCGGAGATTAAGCGTATTGTGAAATGTAGACGCTCAACGTCTGCACTGCAGCGCGAACTGGTTTCCTTGAGTACGCACAAAGTGGGCGGAATTCGTGGTGTAGCGGTGAAATGCTTAGATATCACGAAGAACTCCGATTGCGAAGGCAGCTCACTGGAGCGCAACTGACGCTGAAGCTCGAAAGTGCGGGTATCGAACAGG	Bacteria; Bacteroidetes; Bacteroidia; Bacteroidales; Prevotellaceae; Prevotella 9; NA
						0	0.00152143	0	0	0	0	0	0	0	0	0	0	0	0	0	0	0	0	0	0	0	0	0	0	0	0	0	0	0	0	0	0	0	0	0	0	0	0	ASV129	TACGGAAGGTCCAGGCGTTATCCGGATTTATTGGGTTTAAAGGGAGCGTAGGCCGGAGATTAAGCGTGTTGTGAAATGTAGATGCTCAACATCTGAACTGCAGCGCGAACTGGTTTCCTTGAGTACGCACAAAGTGGGCGGAATTCGTGGTGTAGCGGTGAAATGCTTAGATATCACGAAGAACTCCGATTGCGAAGGCAGCTCACTGGAGCGCAACTGACGCTGAAGCTCGAAAGTGCGGGTATCGAACAGG	Bacteria; Bacteroidetes; Bacteroidia; Bacteroidales; Prevotellaceae; Prevotella 9; NA
						0.00298156	0	0.000107351	5.55206e-05	6.9083e-05	0.00013308	0	0	0.000470958	4.78755e-05	0.000122963	0	0	0.000107958	8.3647e-05	3.8666e-05	0	5.251e-05	0	0	0	0	4.05581e-05	0.000249802	0	0	0.000119993	0	0	0	0	0	0	0	5.00375e-05	0	0.000448447	0	ASV130	TACGGAAGGTCCGGGCGTTATCCGGATTTATTGGGTTTAAAGGGAGCGTAGGCCGCCAGGTAAGCGTGTTGTGAAATGTACCGGCTCAACCGGTGAATTGCAGCGCGAACTGTCTGGCTTGAGTGCACGGTAAGCAGGCGGAATTCATGGTGTAGCGGTGAAATGCTTAGATATCATGAAGAACTCCGATTGCGAAGGCAGCTTGCTGCAGTGCGACTGACGCTGATGCTCGAAGGTGCGGGTATCAAACAGG	Bacteria; Bacteroidetes; Bacteroidia; Bacteroidales; Prevotellaceae; Prevotella; NA
						0	0	0	0	0	0	0	0	0.00122449	0	0	0.000149751	0	0	0	0	0	0	0	0	0	0	0	0	0	0	4.79973e-05	0	0	0	0	0	0	0	0	0	0	0	ASV131	TACGGAAGGTCCGGGCGTTATCCGGATTTATTGGGTTTAAAGGGAGCGTAGGCTGTCTATTAAGCGTGTTGTGAAATATACCGGCTCAACCGGTGGCTTGCAGCGCGAACTGGTCGACTTGAGTATGCAGGAAGTAGGCGGAATTCATGGTGTAGCGGTGAAATGCTTAGATATCATGACGAACTCCGATTGCGCAGGCAGCTTACTGTAGCATAACTGACGCTGATGCTCGAAAGTGCGGGTATCAAACAGG	Bacteria; Bacteroidetes; Bacteroidia; Bacteroidales; Prevotellaceae; Prevotella; NA
						0	0	0.000128822	0	0	0	0	0	0	0	0	0	0	0	0	0	0.000223229	0	0	0	0	0	0	0	0	0	0	0	0	0	0	0	0	0	0	0	0	0	ASV132	TACGGAAGGTCCGGGCGTTATCCGGATTTATTGGGTTTAAAGGGAGCGTAGGCTGTCTATTAAGCGTGTTGTGAAATTTACCGGCTCAACCGGTGGCTTGCAGCGCGAACTGGTCGACTTGAGTATGCAGGAAGTAGGCGGAATTCATGGTGTAGCGGTGAAATGCTTAGATATCATGACGAACTCCGATTGCGCAGGCAGCTTACTGTAGCATAACTGACGCTGATGCTCGAAAGTGCGGGTATCAAACAGG	Bacteria; Bacteroidetes; Bacteroidia; Bacteroidales; Prevotellaceae; Prevotella; NA
						0	0	4.29406e-05	0	0	0	0	0	0	0	0	0	0	0	0	0	0	0	0	0	0	0	0	0	0	0	0	0	0	0	0	0	0	0	0	0	0	0	ASV133	TACGGAAGGTCCAGGCGTTATCCGGATTTATTGGGTTTAAAGGGAGTGTAGGCGGTTGGTTAAGCGTGTTGTGAAATGTAGATGCTCAACATCTGACTTGCAGCGCGAACTGGCTGACTTGAGTACACACAACGTAGGCGGAATTCATGGTGTAGCGGTGAAATGCTTAGATATCATGAAGAACTCCGATTGCGAAGGCAGCTTACGGGAGTGTTACTGACGCTTAAGCTCGAAGGTGCGGGTATCGAACAGG	Bacteria; Bacteroidetes; Bacteroidia; Bacteroidales; Prevotellaceae; Prevotella; NA
						0	0	0	0	0	0	0.000140494	0	0	0	0	0	0	0	0	0	0	0	0	0	0	0	0	0	0	0	0	0	0	0	0	0	0	0	0	0	0	0	ASV134	TACGGAAGGTCCGGGCGTTATCCGGATTTATTGGGTTTAAAGGGAGCGCAGGCCGCCCCTTAAGCGTGTTGTGAAATGCCGCGGCTCAACCGTGGCACTGCAGCGCGAACTGGGGGGCTTGAGTGCGCCGGAGGTAGGCGGAATTCGTGGTGTAGCGGTGAAATGCTTAGATATCACGAAGAACTCCGATTGCGAAGGCAGCCTACCGTAGCGTTACTGACGCTGAGGCTCGAAGGTGCGGGTATCGAACAGG	Bacteria; Bacteroidetes; Bacteroidia; Bacteroidales; Prevotellaceae; Prevotellaceae NK3B31 group; NA
						0	0	0	0	0	0	0.000210741	0	0	0	0	0	0	0	0	0	0	0	0	0	0	0	0	0	0	0	0	0	0	0	0	0	0	0	0	0	0	0	ASV135	TACGGAAGGTCCGGGCGTTATCCGGATTTATTGGGTTTAAAGGGAGCGTAGGCCGGGTTTTAAGCGTGCCGTGAAATGTCGGGGCTCAACCTTGACACTGCGGCGCGAACTGGAGTCCTTGAGTGCGCGGAACGTATGCGGAATTCGTGGTGTAGCGGTGAAATGCTTAGATATCACGAAGAACCCCGATTGCGAAGGCAGCATACGGCAGCGCTACTGACGCTGAAGCTCGAAGGCGCGGGTATCGAACAGG	Bacteria; Bacteroidetes; Bacteroidia; Bacteroidales; Prevotellaceae; Prevotellaceae UCG-001; NA
						0.0401671	0	0.0080943	0.00806899	0.0047437	0.0367302	0.0153841	0.011703	0.0221978	0.00636744	0.00943744	0.0136648	0.0187178	0.00302283	0.0336261	0.0367521	0.00105236	0.0131275	0	0.00473177	0.0260426	0.00103369	0	0.0129064	0.0309492	0	0.0192949	0	0.0238921	0.016662	0.0157433	0.0205346	0.00325069	0.00642616	0	0.0108184	0.0656602	0.0153591	ASV136	TACGGAGGATTCAAGCGTTATCCGGATTTATTGGGTTTAAAGGGTGCGTAGGCGGTTTGATAAGTTAGAGGTGAAATTTCGGGGCTCAACCCTGAACGTGCCTCTAATACTGTTGAGCTAGAGAGTAGTTGCGGTAGGCGGAATGTATGGTGTAGCGGTGAAATGCTTAGAGATCATACAGAACACCGATTGCGAAGGCAGCTTACCAAACTATATCTGACGTTGAGGCACGAAAGCGTGGGGAGCAAACAGG	Bacteria; Bacteroidetes; Bacteroidia; Bacteroidales; Rikenellaceae; Alistipes; NA
						0	0.0128836	0.000880282	0.00651442	0.000921107	0.00316066	0.0495241	0.00165403	0.00204082	0.00890485	0.000522595	0.038823	0.0336762	0.000323875	0.0125471	0.00315128	0.00829135	0.0105545	0	0.0298466	0.0143004	0.00286614	0	0.0102419	0.0229869	0	0.0089035	0	0.0157618	0.00269718	0.00278996	0.0141134	0.00570084	0	0	0	0.023394	0	ASV137	TACGGAGGATTCAAGCGTTATCCGGATTTATTGGGTTTAAAGGGTGCGTAGGCGGTTTGATAAGTTAGAGGTGAAATCCCGGGGCTTAACTCCGGAACTGCCTCTAATACTGTTAGACTAGAGAGTAGTTGCGGTAGGCGGAATGTATGGTGTAGCGGTGAAATGCTTAGAGATCATACAGAACACCGATTGCGAAGGCAGCTTACCAAACTATATCTGACGTTGAGGCACGAAAGCGTGGGGAGCAAACAGG	Bacteria; Bacteroidetes; Bacteroidia; Bacteroidales; Rikenellaceae; Alistipes; NA
						0.0168605	0.0064418	0	0.00240589	0.00059872	0.0022291	0.00375821	0.0019349	0.00248038	0.00332735	0	0.00441766	0.0122373	0.000755708	0.00147776	0.00137264	0.000542126	0	0.0200989	0.00319185	0.00726985	0.000375887	0.0177442	0.00187352	0.00593136	0.00093772	0.00136792	0.000744025	0.00184552	0.00204179	0.00116723	0.00733377	0.00196497	0.00116498	0.000850638	0.00418616	0.01876	0.00148818	ASV138	TACGGAGGATCCAAGCGTTATCCGGATTTATTGGGTTTAAAGGGTGCGTAGGCGGTTTGATAAGTTAGAGGTGAAATACCGGTGCTTAACACCGGAACTGCCTCTAATACTGTTGAACTAGAGAGTAGTTGCGGTAGGCGGAATGTATGGTGTAGCGGTGAAATGCTTAGAGATCATACAGAACACCGATTGCGAAGGCAGCTTACCAAACTATATCTGACGTTGAGGCACGAAAGCGTGGGGAGCAAACAGG	Bacteria; Bacteroidetes; Bacteroidia; Bacteroidales; Rikenellaceae; Alistipes; NA
						0.00115483	0.00650654	0.00461611	0.0115853	0.000207249	0.000399241	0.00375821	0	0.00599686	0.000789946	0	0.00329452	0.00498616	0.000179931	0.000697058	0.00390527	0.000478347	0	0	0.00114794	0.0055214	0	0	0.00724426	0.0142168	0.00113308	0.000575968	0	0.00197022	0	0.000341627	0.0145046	0.00172238	0.000601278	0.000225169	0.00425183	0.00904369	0.0126355	ASV139	TACGGAGGATCCAAGCGTTATCCGGATTTATTGGGTTTAAAGGGTGCGTAGGCGGTTTGATAAGTTAGAGGTGAAATACCGGGGCTCAACTCCGGAACTGCCTCTAATACTGTTGAACTAGAGAGTAGTTGCGGTAGGCGGAATGTATGGTGTAGCGGTGAAATGCTTAGAGATCATACAGAACACCGATTGCGAAGGCAGCTTACCAAACTATATCTGACGTTGAGGCACGAAAGCGTGGGGAGCAAACAGG	Bacteria; Bacteroidetes; Bacteroidia; Bacteroidales; Rikenellaceae; Alistipes; NA
						0	0	0	0	0	0.01577	0	0.00318322	0	0	0	0	0	0.00602767	0	0	0	0	0	0	0	0	0	0	0	0	0	0	0	0.0188299	0.0210385	0	0	0	0	0	0	0	ASV140	TACGGAGGATTCAAGCGTTATCCGGATTTATTGGGTTTAAAGGGTGCGTAGGCGGTTAGATAAGTTAGAGGTGAAATCCCGGGGCTTAACTCCGAAATTGCCTCTAATACTGTTTGACTAGAGAGTAGTTGCGGTAGGCGGAATGTATGGTGTAGCGGTGAAATGCTTAGAGATCATACAGAACACCGATTGCGAAGGCAGCTTACCAAACTATATCTGACGTTGAGGCACGAAAGCGTGGGGAGCAAACAGG	Bacteria; Bacteroidetes; Bacteroidia; Bacteroidales; Rikenellaceae; Alistipes; NA
						0	0	0	0	0	0.000166351	0.00705982	0	0.000408163	0	0.00611743	0.00992101	0	0.000989618	0.000250941	7.7332e-05	0.00287008	0.00659	0	0.00845559	0	0	0	0	0	0	0.000191989	0	0.000124698	0.000226866	0	0	0	0.000300639	0	0.000131331	0	0	ASV141	TACGGAGGACCCGAGCGTTATCCGGATTTATTGGGTTTAAAGGGTGCGTAGGCGGATTAGTAAGTTAGAGGTGAAAGCTCGATGCTCAACATCGAAATTGCCTCTGATACTGTTAGTCTAGAGTATAGTTGCGGAAGGCGGAATGTGTGGTGTAGCGGTGAAATGCTTAGATATCACACAGAACACCGATTGCGAAGGCAGCTTTCCAAGCTATTACTGACGCTGATGCACGAAAGCGTGGGGAGCGAACAGG	Bacteria; Bacteroidetes; Bacteroidia; Bacteroidales; Rikenellaceae; Alistipes; NA
						0	0	0.000279114	0.000980864	0.00198038	0.000831753	0	0.000748994	0.00163265	0	0	0	0	0.0010436	0.000864352	0.00127598	0	0	0	0	0.00454596	0	0	0.000499604	0.00429274	0	0.000815954	0	0.00147143	0.000352903	0.00130957	0	0	0	0	0	0.0106133	0	ASV142	TACGGAGGATCCGAGCGTTATCCGGATTTATTGGGTTTAAAGGGTGCGTAGGCGGTTTGATAAGTTAGAGGTGAAAGCTCGATGCTCAACATCGAAATTGCCTCTGATACTGTCAGACTAGAGTGTAGTTGCGGAAGGCGGAATGTGTGGTGTAGCGGTGAAATGCTTAGATATCACACAGAACACCGATTGCGAAGGCAGCTTTCCAAGCTATTACTGACGCTGAGGCACGAAAGCGTGGGTAGCGAACAGG	Bacteria; Bacteroidetes; Bacteroidia; Bacteroidales; Rikenellaceae; Alistipes; NA
						0	0	0	0	0.000368443	0.000898293	0	0.000405705	0.00122449	0	0.000645558	0	0	0.000341868	0.000501882	0.000831319	0	0.00330813	0	0	0.000736187	0	0	0	0.000623139	0.000214894	0.00088795	0	0.000299274	0.00153765	0.000740192	0	0	0	0.0004003	0	0.000971636	0.00109507	ASV143	TACGGAGGATTCAAGCGTTATCCGGATTTATTGGGTTTAAAGGGTGCGTAGGCGGTTTGATAAGTTAGAGGTGAAATACCGGTGCTTAACACCGGAACTGCCTCTAATACTGTTGAGCTAGAGAGTAGTTGCGGTAGGCGGAATGTATGGTGTAGCGGTGAAATGCTTAGAGATCATACAGAACACCGATTGCGAAGGCAGCTTACCAAACTATATCTGACGTTGAGGCACGAAAGCGTGGGGAGCAAACAGG	Bacteria; Bacteroidetes; Bacteroidia; Bacteroidales; Rikenellaceae; Alistipes; NA
						0	0.00168328	0.00319907	0.00536699	0	0	0	0	0	0	0	0	0	0	0	0	0	0	0	0	0	0	0	0	0	0	0	0	0	0	0	0	0	0	0	0	0	0	ASV144	TACGGAGGATCCAAGCGTTATCCGGATTTATTGGGTTTAAAGGGTGCGTAGGCGGTTTGATAAGTTAGAGGTGAAATACCGGTGCTTAACACCGGAACTGCCTCTAATACTGTTGGACTAGAGAGTAGTTGCGGTAGGCGGAATGTATGGTGTAGCGGTGAAATGCTTAGAGATCATACAGAACACCGATTGCGAAGGCAGCTTACCAAACTATATCTGACGTTGAGGCACGAAAGCGTGGGGAGCAAACAGG	Bacteria; Bacteroidetes; Bacteroidia; Bacteroidales; Rikenellaceae; Alistipes; NA
						0	0	0.000601168	0.00131399	0	0	0	0	0	0	0	0	0	0	0	0	0	0	0	0	0	0	0	0	0	0	0	0	0	0	0	0	0	0	0	0	0	0	ASV145	TACGGAGGATCCAAGCGTTATCCGGATTTATTGGGTTTAAAGGGTGCGTAGGCGGCAGATTAAGTTAGAGGTGAAATTCCGAGGCTCAACCTTGGCACTGCCTCTGATACTGGTTTGCTAGCGAGTAGATGCTGTAGGCGGAATGTGTGGTGTAGCGGTGAAATGCATAGAGATCACACAGAACACCGATTGCGAAGGCAGCTTACAAATCTATATCGGACGCTGAGGCACGAAAGCGTGGGGAGCAAACAGG	Bacteria; Bacteroidetes; Bacteroidia; Bacteroidales; Rikenellaceae; Alistipes; NA
						0	0	0	0	0	0	0	0.000124832	0.00021978	0	0	0	0	0	0.000195176	0	0	0	0	0	0	0	0	0	0	0	0.000119993	0	0.000149637	0.000226866	0	0	0	0	0	0	0	0	ASV146	TACGGAGGATTCAAGCGTTATCCGGATTTATTGGGTTTAAAGGGTGCGTAGGCGGTTTGATAAGTTAGAGGTGAAATGTTAGGGCTCAACCCTGAAACTGCCTCTAATACTGTTGGACTAGAGAGTAGTTGCGGTAGGCGGAATGTATGGTGTAGCGGTGAAATGCTTAGAGATCATACAGAACACCGATTGCGAAGGCAGCTTACCAAACTATATCTGACGTTGAGGCACGAAAGCGTGGGGAGCAAACAGG	Bacteria; Bacteroidetes; Bacteroidia; Bacteroidales; Rikenellaceae; Alistipes; NA
						0	0.000971125	0.00148145	0.00355332	0.000138166	0.000565592	0.00635735	0.000405705	0.000188383	0	0	0.00827374	0	0.000575778	0.000334588	9.66651e-05	0.00516615	0	0	0.00501176	0.00425148	0	0	0.00158208	0.00560825	0.00023443	0.000503972	0	0.000174577	0	0.00025622	0	0	0	0.000725544	0	0.0174147	0.00213399	ASV147	TACGGAGGATCCGAGCGTTATCCGGATTTATTGGGTTTAAAGGGTGCGTAGGCTGTTTTTTAAGTTAGAGGTGAAAGCTCGACGCTCAACGTCGAAATTGCCTCTGATACTGAGAGACTAGAGTGTAGTTGCGGAAGGCGGAATGTGTGGTGTAGCGGTGAAATGCTTAGATATCACACAGAACACCGATTGCGAAGGCAGCTTTCCAAGCTATTACTGACGCTGAGGCACGAAAGCGTGGGGAGCGAACAGG	Bacteria; Bacteroidetes; Bacteroidia; Bacteroidales; Rikenellaceae; NA; NA
						0	0	0	0	0.00499701	0.0125096	0	0.00496208	0.0106122	0	0	0	0	0.00172733	0.00546494	0.00402127	0	0	0	0	0	0	0	0	0	0	0.00515971	0	0.00409008	0.00932671	0.00657633	0	0	0	0	0	0	0	ASV148	TACGGGGGATGCGAGCGTTATCCGGATTCATTGGGTTTAAAGGGTGCGTAGGCTGTGCGTCAAGTCGGGGGTGAAATTCCGGTGCTCAACACCGGGGCTGCCCTTGATACTGTCGCGCTGGAGTGCGGATGCCGCCGGAGGAATGAGTGGTGTAGCGGTGAAATGCTTAGATATCACTCAGAACACCGATTGCGAAGGCATCTGGCGAATCCGTAACTGACGCTGAGGCACGAAAGCGTGGGGATAGAACAGG	Bacteria; Bacteroidetes; Bacteroidia; Bacteroidales; Rikenellaceae; Rikenellaceae RC9 gut group; NA
						0.000230966	0	0.0284052	0.0342192	0.0136324	0.0359317	0.00266938	0.00951846	0.0270644	0	0.00719336	0.00157239	0	0.0139986	0.021804	0.0255776	0.00475158	0.0214766	0.0749995	0.00181991	0.0394412	0	0.0787435	0.0497106	0.00634679	0	0.0207108	0.0789857	0.00645934	0.00330216	0.0024768	0.0274446	7.27767e-05	0.00202931	0	0	0.0303823	0	ASV149	TACGGAGGATGCGAGCGTTATCCGGATTTATTGGGTTTAAAGGGTGCGTAGGTGGTGATTTAAGTCAGCGGTGAAAGTTTGTGGCTCAACCATAAAATTGCCGTTGAAACTGGGTTACTTGAGTGTGTTTGAGGTAGGCGGAATGCGTGGTGTAGCGGTGAAATGCATAGATATCACGCAGAACTCCGATTGCGAAGGCAGCTTACTAAACCATAACTGACACTGAAGCACGAAAGCGTGGGGATCAAACAGG	Bacteria; Bacteroidetes; Bacteroidia; Bacteroidales; Tannerellaceae; Parabacteroides; NA
						0.00487129	0.00372265	0.00225438	0.00360884	0.000345415	0.000931563	0	0.000405705	0.0055259	0.00366248	0	0	0.0335189	0.00145744	0.00200753	0.00336394	0	0	0	0	0.00496926	0.000775267	0	0.00499604	0.006116	0	0.00160791	0	0.000548669	0.000277281	0.00025622	0.00329205	0.00242589	0	0	0	0.00609141	0	ASV150	TACGGAGGATCCGAGCGTTATCCGGATTTATTGGGTTTAAAGGGTGCGTAGGCGGCCTTTTAAGTCAGCGGTGAAAGTCTGTGGCTCAACCATAGAATTGCCGTTGAAACTGGGGGGCTTGAGTATGTTTGAGGCAGGCGGAATGCGTGGTGTAGCGGTGAAATGCTTAGATATCACGCAGAACCCCGATTGCGAAGGCAGCCTGCCAAGCCATGACTGACGCTGATGCACGAAAGCGTGGGGATCAAACAGG	Bacteria; Bacteroidetes; Bacteroidia; Bacteroidales; Tannerellaceae; Parabacteroides; NA
						0	0	0	0	0	0	0.00200204	0	0	0	0	0.000935944	0	0	0	0	0.0626315	0	0	0.0108915	0	0	0	0	0	0	0	0	0	0	0	0	0	0	0	0	0	0	ASV151	TACGGAGGATCCGAGCGTTATCCGGATTTATTGGGTTTAAAGGGTGCGTAGGTGGTTTTTTAAGTCAGCGGTGAAAGTTTGTGGCTCAACCATAAAATTGCCGTTGAAACTGGAAGACTTGAGTATGTTTGAGGTAGGCGGAATGCGTGGTGTAGCGGTGAAATGCATAGATATCACGCAGAACTCCAATTGCGAAGGCAGCTTACTAAACCATAACTGACACTGAAGCACGAAAGCGTGGGGATCAAACAGG	Bacteria; Bacteroidetes; Bacteroidia; Bacteroidales; Tannerellaceae; Parabacteroides; NA
						0	0	0	0	0	0	0	0	0	0	0	0	0.00163584	0.00109758	0	0	0	0	0	0	0	0	0	0	0	0	0	0	0	0	0	0	0	0.00125893	0	0.0163178	0	0	ASV152	TACGGAGGATCCGAGCGTTATCCGGATTTATTGGGTTTAAAGGGTGCGTAGGCGGCCTTTTAAGTCAGCGGTGAAAGTCTGTGGCTCAACCATAGAATTGCCGTTGAAACTGGGGGGCTTGAGTATGTTTGAGGCAGGCGGAATGCGTGGTGTAGCGGTGAAATGCATAGATATCACGCAGAACCCCGATTGCGAAGGCAGCCTGCCAAGCCATTACTGACGCTGATGCACGAAAGCGTGGGGATCAAACAGG	Bacteria; Bacteroidetes; Bacteroidia; Bacteroidales; Tannerellaceae; Parabacteroides; NA
						0.000860874	0	0	0	0	0	0	0	0	0.00205865	0	0	0.0142349	0	0	0	0	0	0	0	0.0011779	0	0	0	0.00129244	0	0	0	0	0	0	0	0.00118869	0	0	0	0	0	ASV153	TACGGAGGATCCGAGCGTTATCCGGATTTATTGGGTTTAAAGGGTGCGTAGGCGGCCTTTTAAGTCAGCGGTGAAAGTCTGTGGCTCAACCATAGAATTGCCGTTGAAACTGGGAGGCTTGAGTATGTTTGAGGCAGGCGGAATGCGTGGTGTAGCGGTGAAATGCTTAGATATCACGCAGAACCCCGATTGCGAAGGCAGCCTGCCAAGCCATGACTGACGCTGATGCACGAAAGCGTGGGGATCAAACAGG	Bacteria; Bacteroidetes; Bacteroidia; Bacteroidales; Tannerellaceae; Parabacteroides; NA
						0	0	0	0	0	0	0.00386358	0	0	0	0	0.00385609	0	0	0	0	0.01215	0	0	0.00498376	0	0	0	0	0	0	0	0	0	0	0	0	0	0	0	0	0	0	ASV154	TACGGAGGATCCGAGCGTTATCCGGATTTATTGGGTTTAAAGGGTGCGTAGGCGGCCTTTTAAGTCAGCGGTGAAAGTCTGTGGCTCAACCATAGAATTGCCGTTGAAACTGGGGGGCTTGAGTATGTTTGAGGCAGGCGGAATGCGTGGTGTAGCGGTGAAATGCATAGATATCACGCAGAACCCCGATTGCGAAGGCAGCCTGCCAAGCCATGACTGACGCTGATGCACGAAAGCGTGGGGATCAAACAGG	Bacteria; Bacteroidetes; Bacteroidia; Bacteroidales; Tannerellaceae; Parabacteroides; NA
						0	0.00521171	0.000515287	0.00172114	0.000184221	0.000765213	0.000351235	0.000187248	0.00191523	0	0	0.000224627	0	0.00167335	0.000306706	9.66651e-05	0.000797245	0	0	0.00103595	0	0	0	0	0	0	0.000767957	0	0.000324214	0.000579769	0	0	0	0	0	0	0	0	ASV155	TACGGAGGATGCGAGCGTTATCCGGATTTATTGGGTTTAAAGGGTGCGTAGGTGGTTAATTAAGTCAGCGGTGAAAGTTTGTGGCTCAACCATAAAATTGCCGTTGAAACTGGTTGACTTGAGTATATTTGAGGTAGGCGGAATGCGTGGTGTAGCGGTGAAATGCATAGATATCACGCAGAACTCCGATTGCGAAGGCAGCTTACTAAACTATAACTGACACTGAAGCACGAAAGCGTGGGGATCAAACAGG	Bacteria; Bacteroidetes; Bacteroidia; Bacteroidales; Tannerellaceae; Parabacteroides; NA
						0	0	0	0	0	0	0.000280988	0	0	0	0	0	0.000314584	0	0	0	0	0	0	0	0	0	0	0	0	0	0	0	0	0	0	0	0	0	0	0.00275794	0	0	ASV156	TACGGAGGATCCGAGCGTTATCCGGATTTATTGGGTTTAAAGGGTGCGTAGGCGGCCCCTTAAGTCAGCGGTGAAAGTCTGTGGCTCAACCATAGAATTGCCGTTGAAACTGGGAGGCTTGAGTATGTTTGAGGCAGGCGGAATGCGTGGTGTAGCGGTGAAATGCATAGATATCACGCAGAACCCCGATTGCGAAGGCAGCCTGCCAAGCCATTACTGACGCTGATGCACGAAAGCGTGGGGATCAAACAGG	Bacteria; Bacteroidetes; Bacteroidia; Bacteroidales; Tannerellaceae; Parabacteroides; NA
						0	0	0	0	0	0	0	0	0	0	0	0	0	0	0	0	0	0	0	0	0.00104907	0	0	0.00116574	0.00124628	0	0	0	0	0	0	0	0	0	0	0	0.00160694	0	ASV157	TACGGAGGATCCGAGCGTTATCCGGATTTATTGGGTTTAAAGGGTGCGTAGGCGGCCTTTTAAGTCAGCGGTGAAAGTCTGTGGCTCAACCATAGAATTGCCGTTGAAACTGGGAGGCTTGAGTATGTTTGAGGCAGGCGGAATGCGTGGTGTAGCGGTGAAATGCTTAGATATCACGCAGAACCCCGATTGCGAAGGCAGCCTGCCAAGCCATGCCTGACGCTGATGCACGAAAGCGTGGGGATCAAACAGG	Bacteria; Bacteroidetes; Bacteroidia; Bacteroidales; Tannerellaceae; Parabacteroides; NA
						0.000188972	0	0	0	0	0	0.000316111	0	0.000156986	0	0	0	0.00218636	0	0	0	0	0	0	0	0	0.000751774	0	0	0	0	0	0	0	0	0	0	0.000121294	0	0	0	0.000298965	0	ASV158	TACAGAGGATGCAAGCGTTATCCGGAATGATTGGGCGTAAAGCGTCTGTAGGTGGCTTTTTAAGTCCGCCGTCAAATCCCAGGGCTCAACCCTGGACAGGCGGTGGAAACTACCAAGCTGGAGTACGGTAGGGGCAGAGGGAATTTCCGGTGGAGCGGTGAAATGCGTAGAGATCGGAAAGAACACCAACGGCGAAAGCACTCTGCTGGGCCGACACTGACACTGAGAGACGAAAGCTAGGGGAGCAAATGGG	Bacteria; Cyanobacteria; Oxyphotobacteria; Chloroplast; NA; NA; NA
						0	0	0	0	0	0	0	0	0	0	0	0	0	0	0	0	0	0	0	0	0	0	0	0	0	0	0	0	0	0	0	0	0	0	0	0.000114914	0	0	ASV159	GACAGAGGATGCAAGCGTTATCCGGAATGATTGGGCGTAAAGCGTCTGTAGGTGGCTTTTCAAGTCCGCCGTCAAATCCCAGGGCTCAACCCTGGACAGGCGGTGGAAACTACCAAGCTGGAGTACGGTAGGGGCAGAGGGAATTTCCGGTGGAGCGGTGAAATGCGTAGAGATCGGAAAGAACACCAACGGCGAAAGCACTCTGCTGGGCCGACACTGACACTGAGAGACGAAAGCTAGGGGAGCAAATGGG	Bacteria; Cyanobacteria; Oxyphotobacteria; Chloroplast; NA; NA; NA
						0	0	0	0	4.60554e-05	0	0	0	0	0	0	0	0	0	0	0	0	0	0	0	0	0	0	0	0	0	0	0	0	0	0	9.77836e-05	0	0	0	0	0	0	ASV160	TACAGAGGATGCAAGCGTTATCCGGAATGATTGGGCGTAAAGCGTCTGTAGGTGGCTTTTTAAGTCCGCCGTCAAATCCCAGGGCTCAACCCTGGACAGGCGGTGGAAACTACCAAGCTGGAGTACGGTAGGGGCAGAGGGAATTTCCGGTGGAGCGGTGAAATGCGTAGAGATCGGAAAGAACACCAACGGCGAAAGCACTCTGCTGGGCCGACACTGACACTGAGAGACGAAAGCTAGGGGAGCGAATGGG	Bacteria; Cyanobacteria; Oxyphotobacteria; Chloroplast; NA; NA; NA
						0	0	0	0	0	0	7.02469e-05	0	0	0	0	0	0	3.59861e-05	0	0	0.000255118	0	0	0	0	0	0	0.000416337	0	0	0	0	0	0	0	0	0	0	0	0	0	0	ASV161	TACGGAGGGTGCAAGCGTTACTCGGAATCACTGGGCGTAAAGGGTGCGTAGGTGGATTATCAAGTCTCTTGTGAAATCTAATAGCTTAACTATTAAATTGCTTGGGAAACTGATAGTCTAGAGTAGGGGAGAGGCAGATGGAACTCTTGGTGTAGGAGTAAAATCCGTAGATATCAAGAAGAATACCTATTGCGAAAGCGATCTGCTAGAACCTAACTGACACTGATGCACGAAAGCGTGGGGAGCAAACAGG	Bacteria; Epsilonbacteraeota; Campylobacteria; Campylobacterales; Campylobacteraceae; Campylobacter; NA
						0	0	0	0	0	0	0	0	0	0	0	0	0	0	0	0	0	0	0	0	0	0	8.11162e-05	0.0281028	0	0	0	0.0295527	0	0	0	0	0	0	0	0	0	0	ASV162	TACGTAGGTGGCAAGCGTTGTCCGGAATTATTGGGCGTAAAGGGCTCGCAGGCGGTTTCTTAAGTCTGATGTGAAAGCCCCCGGCTCAACCGGGGAGGGTCATTGGAAACTGGGAAACTTGAGTGCAGAAGAGGAGAGTGGAATTCCACGTGTAGCGGTGAAATGCGTAGAGATGTGGAGGAACACCAGTGGCGAAGGCGACTCTCTGGTCTGTAACTGACGCTGAGGAGCGAAAGCGTGGGGAGCGAACAGG	Bacteria; Firmicutes; Bacilli; Bacillales; Bacillaceae; NA; NA
						0	0	0	0	0	0	0	0	0	0	0	0	0	0	0	0	0	0	0	0	0	0	0	0.00233149	0	0	0	0	0	0	0	0	0	0	0	0	0	0	ASV163	TACGTAGGTGGCAAGCGTTGTCCGGAATTATTGGGCGTAAAGCGCGCGCAGGCGGCCTTTTAAGTCTGATGTGAAATCTTGCGGCTCAACCGCAAGCGGTCATTGGAAACTGGGAGGCTTGAGTACAGAAGAGGAGAGTGGAATTCCACGTGTAGCGGTGAAATGCGTAGATATGTGGAGGAACACCAGTGGCGAAGGCGACTCTCTGGTCTGTAACTGACGCTGAGGCGCGAAAGCGTGGGGAGCAAACAGG	Bacteria; Firmicutes; Bacilli; Bacillales; Bacillaceae; NA; NA
						0	0.000517933	0	0	0	0	0	0	0	0	0	0	0	0	0	0	0	0	0	0	0	0	0	0	0	0	0	0	0	0	0	0	0	0	0	0	0	0	ASV164	TACGTAGGTGGCAAGCGTTGTCCGGAATTATTGGGCGTAAAGCGCTCGCAGGCGGTCTTTTAAGTCTGATGTGAAATCTTACGGCTCAACCGTAAGCGGTCATTGGAAACTGGAGGACTTGAGTACAGAAGAGGAGAGTGGAATTCCACGTGTAGCGGTGAAATGCGTAGAGATGTGGAGGAACACCAGTGGCGAAGGCGACTCTCTGGTCTGTAACTGACGCTGAGGAGCGAAAGCGTGGGGAGCAAACAGG	Bacteria; Firmicutes; Bacilli; Bacillales; Bacillaceae; NA; NA
						0	6.47417e-05	8.58811e-05	0	0	6.65402e-05	0	0.00015604	6.27943e-05	4.78755e-05	0.000430372	0	9.43752e-05	0.000179931	0	0.00019333	0.000287008	0	5.86545e-05	0	0	0.000234929	8.11162e-05	0	0	0.000117215	0.000143992	0.000119044	0	0	0.000142345	0.000130378	0.000194071	7.51597e-05	0.000300225	0	0	0.000224631	ASV165	TACGTAGGTGGCAAGCGTTGTCCGGAATTATTGGGCGTAAAGCGCGCGCAGGTGGTTTAATAAGTCTGATGTGAAAGCCCACGGCTCAACCGTGGAGGGTCATTGGAAACTGTTAAACTTGAGTGCAGGAGAGAAAAGTGGAATTCCTAGTGTAGCGGTGAAATGCGTAGAGATTAGGAGGAACACCAGTGGCGAAGGCGGCTTTTTGGCCTGTAACTGACACTGAGGCGCGAAAGCGTGGGGAGCAAACAGG	Bacteria; Firmicutes; Bacilli; Bacillales; Family XI; Gemella; NA
						0	0	0	0	0	0	0	0	0	0	0	0	0	0	0	0	0	0	0	0	0	0	0	0	0	0	0	0.00178566	0	0	0	0	0	0	0	0	0	0	ASV166	TACGTAGGTGGCAAGCGTTGTCCGGAATTATTGGGCGTAAAGCGCGCGCAGGCGGTTCCTTAAGTCTGATGTGAAAGCCCACGGCTCAACCGTGGAGGGTCATTGGAAACTGGGGAACTTGAGTGCAGAAGAGGAAAGTGGAATTCCAAGTGTAGCGGTGAAATGCGTAGAGATTTGGAGGAACACCAGTGGCGAAGGCGACTTTCTGGTCTGTAACTGACGCTGAGGCGCGAAAGCGTGGGGAGCAAACAGG	Bacteria; Firmicutes; Bacilli; Bacillales; NA; NA; NA
						0	0	0	0	0	0	0	0	0	0	0	0	0	0	0	0	0	0	0	0	0	0	0	0.000499604	0	0	0	0	0	0	0	0	0	0	0	0	0	0	ASV167	TACGTAGGTGGCAAGCGTTGTCCGGAATTATTGGGCGTAAAGCGCGCGCAGGCGGCTTCTTAAGTCTGATGTGAAATCTCGGGGCTCAACCCCGAGCGGCCATTGGAAACTGGGGAGCTTGAGTGCAGAAGAGGAGAGTGGAATTCCACGTGTAGCGGTGAAATGCGTAGAGATGTGGAGGAACACCAGTGGCGAAGGCGACTCTCTGGTCTGTAACTGACGCTGAGGCGCGAAAGCGTGGGGAGCAAACAGG	Bacteria; Firmicutes; Bacilli; Bacillales; NA; NA; NA
						0	0	0	0	0	0	0	0	0	0	0	0	0	0	0	0	0	0	0	0	0	0	0	0	0	0	0	0.00130948	0	0	0	0	0	0	0	0	0	0	ASV168	TACGTAGGGGGCAAGCGTTGTCCGGAATTATTGGGCGTAAAGCGCGCGCAGGCGGCTATTTAAGTCTGGTGTTTAAACCTTGGGCTCAACCTGGGGTCGCACTGGAAACTGGGTGGCTTGAGTACAGAAGAGGAAAGTGGAATTCCACGTGTAGCGGTGAAATGCGTAGAGATGTGGAGGAACACCAGTGGCGAAGGCGACTTTCTGGGCTGTAACTGACGCTGAGGCGCGAAAGCGTGGGGAGCAAACAGG	Bacteria; Firmicutes; Bacilli; Bacillales; Paenibacillaceae; Paenibacillus; NA
						0	0	0	0	0	0	0	0	0	0	0	0	0	0	0	0	0	0	0	0	0	0	0	0	0	0	0	0.000238088	0	0	0	0	0	0	0	0	0	0	ASV169	TACGTAGGGGGCAAGCGTTGTCCGGAATTATTGGGCGTAAAGCGCGCGCAGGCGGTTCTTTAAGTCTGGTGTTTAAACCCGAGGCTCAACTTCGGGTCGCACTGGAAACTGGGGGACTTGAGTGCAGAAGAGGAGAGTGGAATTCCACGTGTAGCGGTGAAATGCGTAGATATGTGGAGGAACACCAGTGGCGAAGGCGACTCTCTGGGCTGTAACTGACGCTGAGGCGCGAAAGCGTGGGGAGCAAACAGG	Bacteria; Firmicutes; Bacilli; Bacillales; Paenibacillaceae; Paenibacillus; NA
						0	0	0	0	0	0	0	0	0	0	0	0	0	0	0	0	0	0	0	0	0	0	0	0	0	0	0	0.00142853	0	0	0	0	0	0	0	0	0	0	ASV170	TACGTAGGTGGCAAGCGTTGTCCGGAATTATTGGGCGTAAAGCGCGCGCAGGCGGTCCTTTAAGTCTGATGTGAAAGCCCACGGCTCAACCGTGGAGGGTCATTGGAAACTGGGGGACTTGAGTGCAGAAGAGGAAAGTGGAATTCCAAGTGTAGCGGTGAAATGCGTAGAGATTTGGAGGAACACCAGTGGCGAAGGCGACTTTCTGGTCTGTAACTGACGCTGAGGCGCGAAAGCGTGGGGAGCAAACAGG	Bacteria; Firmicutes; Bacilli; Bacillales; Planococcaceae; NA; NA
						0	0	0	0	0	0	0	0	0	0	0	0	0	0	0	0	0	0	0	0	0	0	4.05581e-05	0.0140722	0	0	0	0	0	0	0	0	0	0	0	0	0	0	ASV171	TACGTAGGTGGCAAGCGTTGTCCGGAATTATTGGGCGTAAAGCGCGCGCAGGCGGCCTTTTAAGTCTGATGTGAAAGCCCACGGCTTAACCGTGGAAGGTCATTGGAAACTGAAAGGCTTGAGTACAGAAGAGGAAAGCGGAATTCCACGTGTAGCGGTGAAATGCGTAGAGATGTGGAGGAACACCAGTGGCGAAGGCGGCTTTCTGGTCTGTAACTGACGCTGAGGCGCGAAAGCGTGGGGAGCAAACAGG	Bacteria; Firmicutes; Bacilli; Bacillales; Planococcaceae; Sporosarcina; NA
						0	0.000226596	0	0	0	0	0	0	0	0	0	0	0	0	0	0	0	0	0	0	0	0	0	0	0	0	0	0	0	0	0	0	0	0	0	0	0	0	ASV172	TACGTAGGTGGCAAGCGTTATCCGGAATTATTGGGCGTAAAGCGCGCGTAGGCGGCAAGATTAGTCTGATGTGAAAGCCCCCGGCTCAACCGGGGAGGGTCATTGGAAACTGTCTTGCTTGAGTGCAGAAGAGGAGAGTGGAATTCCATGTGTAGCGGTGAAATGCGCAGAGATATGGAGGAACACCAGTGGCGAAGGCGGCTCTCTGGTCTGCAACTGACGCTGATGTGCGAAAGCGTGGGGATCAAACAGG	Bacteria; Firmicutes; Bacilli; Bacillales; Staphylococcaceae; Jeotgalicoccus; NA
						0	0.00190988	0	0	0	0	0	0	0	0	0	0	0	0	0	0	0	0	0	0	0	0	0	0	0	0	0	0	0	0	0	0	0	0	0	0	0	0	ASV173	TACGTAGGTGGCAAGCGTTATCCGGAATTATTGGGCGTAAAGCGCGCGTAGGCGGCGAGATTAGTCTGATGTGAAAGCCCCCGGCTCAACCGGGGAAGGTCATTGGAAACTGTTTCGCTTGAGTGCAGAAGAGGAGAGTGGAATTCCATGTGTAGCGGTGAAATGCGCAGAGATATGGAGGAACACCAGTGGCGAAGGCGGCTCTCTGGTCTGCAACTGACGCTGATGTGCGAAAGCGTGGGGATCAAACAGG	Bacteria; Firmicutes; Bacilli; Bacillales; Staphylococcaceae; Nosocomiicoccus; NA
						0	0.000226596	0	0	0	0	0	0	0	0	0	0	0	0	0	0	0	0	0	0	0	0	0	0	0	0	0	0	0	0	0	0	0	0	0	0	0	0	ASV174	TACGTAGGTGGCAAGCGTTATCCGGAATTATTGGGCGTAAAGCGCGCGTAGGCGGCGAAATAAGTCTGATGTGAAAGCCCCCGGCTCAACCGGGGAAGGTCATTGGAAACTGTATCGCTTGAGTGCAGAAGAGGAGAGTGGAATTCCATGTGTAGCGGTGAAATGCGCAGAGATATGGAGGAACACCAGTGGCGAAGGCGGCTCTCTGGTCTGTAACTGACGCTGATGTGCGAAAGCGTGGGGATCAAACAGG	Bacteria; Firmicutes; Bacilli; Bacillales; Staphylococcaceae; Nosocomiicoccus; NA
						0	0	0	0	0	0	0	0	0	0	9.22226e-05	0	0	0	0	0	0.000191339	0	0	0	0	4.69859e-05	0	0	0	9.76791e-05	0.000119993	0	0	0	0	0	0.000145553	0	0.000500375	0	0	0.000140394	ASV175	TACGTAGGTGGCGAGCGTTGTCCGGATTTATTGGGCGTAAAGGGAGTGTAGGCGGTCTTTTAAGTCTGATGTGAAAGCCCACGGCTCAACCGTGGAGGGTCATTGGAAACTGGGAGACTTGAGTGCAGAAGAGGAGAGCGGAATTCCATGTGTAGCGGTGAAATGCGTAGATATATGGAGGAACACCAGTGGCGAAGGCGGCTCTCTGGTCTGTAACTGACGCTGAGGCTCGAAAGCGTGGGGAGCAAACAGG	Bacteria; Firmicutes; Bacilli; Lactobacillales; Aerococcaceae; Abiotrophia; NA
						0	6.47417e-05	0.00143851	0.00131399	0	0	0	0	0	0	0	0	0	0	0	0	0	0	0.00842669	0	0.000257666	0	0.000101395	0.0039552	0	0	0	0.00276777	0	0	0	0	0	0	0	0	0	0	ASV176	TACGTAGGTGGCAAGCGTTGTCCGGATTTATTGGGCGTAAAGCGAGCGCAGGCGGTTTCTTAAGTCTGATGTGAAAGCCCCCGGCTCAACCGGGGAGGGTCATTGGAAACTGGGAGACTTGAGTGCAGAAGAGGAGAGTGGAATTCCATGTGTAGCGGTGAAATGCGTAGATATATGGAGGAACACCAGTGGCGAAGGCGGCTCTCTGGTCTGTAACTGACGCTGAGGCTCGAAAGCGTGGGGAGCAAACAGG	Bacteria; Firmicutes; Bacilli; Lactobacillales; Enterococcaceae; NA; NA
						0	0	0	0	0	0	0	0	0	0	0	0	0	0	0	0	0	0	0	0	0	0	0	0	0	0	0	0	0	0	0	0	0	0.000169109	0	0	0	0	ASV177	TACGTAGGTGGCAAGCGTTGTCCGGATTTATTGGGCGTAAAGCGAGCGCAGGCGGTTTCTTAAGTCTGATGTGAAAGCCCCCGGCTCAACCGGGGAGGGTCATTGGAAACTGGGAAACTTGAGTGCAGAAGAGGAGAGTGGAATTCCATGTGTAGCGGTGAAATGCGTAGATATATGGAGGAACACCAGTGGCGAAGGCGGCTCTCTGGTCTGTAACTGACGCTGAGGCTCGAAAGCGTGGGGAGCAAACAGG	Bacteria; Firmicutes; Bacilli; Lactobacillales; Enterococcaceae; NA; NA
						0	0	0	0.00029611	0	0	0	0	0	0	0	0	7.8646e-05	0	0	0	0	0	0	0	0	0.000375887	0	0	0	0.000156287	0	0.000357132	0	0	0	0	0	0	0	0	0	0	ASV178	TACGTAGGTGGCAAGCGTTATCCGGATTTATTGGGCGTAAAGCGAGCGCAGGCGGTTTTTTAAGTCTGATGTGAAAGCCCTCGGCTTAACCGAGGAAGCGCATCGGAAACTGGGAAACTTGAGTGCAGAAGAGGACAGTGGAACTCCATGTGTAGCGGTGAAATGCGTAGATATATGGAAGAACACCAGTGGCGAAGGCGGCTGTCTGGTCTGTAACTGACGCTGAGGCTCGAAAGCATGGGTAGCGAACAGG	Bacteria; Firmicutes; Bacilli; Lactobacillales; Lactobacillaceae; Lactobacillus; NA	Lacticaseibacillus chiayiensis/Lacticaseibacillus paracasei/Lacticaseibacillus casei/Lacticaseibacillus zeae
						0	0	0	0	0	0	0	0	0	0	0	0	0.000235938	0	0	0	0	0	0	0	3.68094e-05	0	0	0	0	5.86075e-05	0	0	0	0	0	0	0	0	0	0	0	0	ASV179	TACGTAGGTGGCAAGCGTTGTCCGGATTTATTGGGCGTAAAGCGAGCGCAGGCGGAAGAATAAGTCTGATGTGAAAGCCCTCGGCTTAACCGAGGAACTGCATCGGAAACTGTTTTTCTTGAGTGCAGAAGAGGAGAGTGGAACTCCATGTGTAGCGGTGGAATGCGTAGATATATGGAAGAACACCAGTGGCGAAGGCGGCTCTCTGGTCTGCAACTGACGCTGAGGCTCGAAAGCATGGGTAGCGAACAGG	Bacteria; Firmicutes; Bacilli; Lactobacillales; Lactobacillaceae; Lactobacillus; NA	Lactobacillus crispatus/Lactobacillus gallinarum/Lactobacillus acidophilus
						0	0	0	0	0	0	0	0	0	0	0	0	0	0	0	0	0	0	0	0.000335984	0	0	0	0	0	0	0	0	0	0	0	0	0	0	5.00375e-05	0	0	0	ASV180	TACGTAGGTGGCAAGCGTTGTCCGGATTTATTGGGCGTAAAGCGAGCGCAGGCGGTTTCTTAAGTCTGATGTGAAAGCCTTCGGCTCAACCGAAGAAGTGCATCGGAAACTGGGAAACTTGAGTGCAGAAGAGGACAGTGGAACTCCATGTGTAGCGGTGAAATGCGTAGATATATGGAAGAACACCAGTGGCGAAGGCGGCTGTCTGGTCTGTAACTGACGCTGAGGCTCGAAAGCATGGGTAGCAAACAGG	Bacteria; Firmicutes; Bacilli; Lactobacillales; Lactobacillaceae; Lactobacillus; NA	Latilactobacillus sakei/Latilactobacillus curvatus
						0	0	0	0	0	0	0	0	0	0	0	0	0	5.39792e-05	0	0	0	0	0	0	0	0	0	0	0	0	0	0	0	0	0	0	0	0	0	0	0	0	ASV181	TACGTAGGTGGCAAGCGTTGTCCGGATTTATTGGGCGTAAAGCGAGCGCAGGCGGAATGATAAGTCTGATGTGAAAGCCCACGGCTCAACCGTGGAACTGCATCGGAAACTGTCATTCTTGAGTGCAGAAGAGGAGAGTGGAACTCCATGTGTAGCGGTGGAATGCGTAGATATATGGAAGAACACCAGTGGCGAAGGCGGCTCTCTGGTCTGCAACTGACGCTGAGGCTCGAAAGCATGGGTAGCGAACAGG	Bacteria; Firmicutes; Bacilli; Lactobacillales; Lactobacillaceae; Lactobacillus; NA	Lactobacillus nasalidis/Lactobacillus leichmannii/Lactobacillus delbrueckii/Lactobacillus equicursoris
						0	0	0	0	0	0	0	0	0	0	0	0	0	0	0	0	0	0	0	0	0	0	0	0	0	0	0	0	7.48186e-05	0	0	0	0	0	0	0	0	0	ASV182	TACGTAGGTGGCAAGCGTTATCCGGATTTATTGGGCGTAAAGGGAACGCAGGCGGTCTTTTAAGTCTGATGTGAAAGCCTTCGGCTTAACCGGAGTAGTGCATTGGAAACTGGGAGACTTGAGTGCAGAAGAGGAGAGTGGAACTCCATGTGTAGCGGTGAAATGCGTAGATATATGGAAGAACACCAGTGGCGAAAGCGGCTCTCTGGTCTGTAACTGACGCTGAGGTTCGAAAGCGTGGGTAGCAAACAGG	Bacteria; Firmicutes; Bacilli; Lactobacillales; Lactobacillaceae; Lactobacillus; NA	Ligilactobacillus faecis/Ligilactobacillus apodemi/Ligilactobacillus murinus/Ligilactobacillus animalis
						0	0	0	0	0	0	0	0	0	0	0	0.000224627	0.000408959	0	0	0	0	0	0	0	0	0	0	0	0	0.0121708	0	0.00416654	0	0	0	0	0	0	0	0	0	0	ASV183	TACGTAGGTGGCAAGCGTTGTCCGGATTTATTGGGCGTAAAGCGAGCGCAGGCGGTTTTTTAAGTCTGATGTGAAAGCCTTCGGCTCAACCGAAGAAGTGCATCGGAAACTGGGAAACTTGAGTGCAGAAGAGGACAGTGGAACTCCATGTGTAGCGGTGAAATGCGTAGATATATGGAAGAACACCAGTGGCGAAGGCGGCTGTCTGGTCTGTAACTGACGCTGAGGCTCGAAAGTATGGGTAGCAAACAGG	Bacteria; Firmicutes; Bacilli; Lactobacillales; Lactobacillaceae; NA; NA	Lactiplantibacillus pingfangensis/Lactiplantibacillus fabifermentan/Lactiplantibacillus plantarum/Lactiplantibacillus pentosus/Lactiplantibacillus paraplantarum/Lactiplantibacillus fabifermentans
						0	0	0	0	0	0	0	0	0	0	0	0	0	0	0	0	0	0	0	0	7.36187e-05	0	0	0	0	0.00369227	0	0.00116068	0	0	0	0	0	0	0	0	0	0	ASV184	TACGTAGGTGGCAAGCGTTGTCCGGATTTATTGGGCGTAAAGCGAGCGCAGGCGGTTTTTTAAGTCTGATGTGAAAGCCTTCGGCTCAACCGAAGAAGTGCATCGGAAACTGGAAAACTTGAGTGCAGAAGAGGACAGTGGAACTCCATGTGTAGCGGTGAAATGCGTAGATATATGGAAGAACACCAGTGGCGAAGGCGGCTGTCTGGTCTGTAACTGACGCTGAGGCTCGAAAGTATGGGTAGCAAACAGG	Bacteria; Firmicutes; Bacilli; Lactobacillales; Lactobacillaceae; NA; NA
						0	0	0	0	0	0	0	6.24161e-05	0	0	0	0	0	0	0	0	0	0	0	0	0	0	0	0	0	0	0	0	0	0	0	0	0	0	0	0	0	0	ASV185	TACGTAGGTGGCAAGCGTTATCCGGATTTATTGGGCGTAAAGCGAGCGCAGGCGGTCTTTTAAGTCTAATGTGAAAGCCTTCGGCTCAACCGAAGAAGTGCATTGGAAACTGGGAGACTTGAGTGCAGAAGAGGACAGTGGAACTCCATGTGTAGCGGTGAAATGCGTAGATATATGGAAGAACACCAGTGGCGAAGGCGGCTGTCTGGTCTGTAACTGACGCTGAGGCTCGAAAGCATGGGTAGCGAACAGG	Bacteria; Firmicutes; Bacilli; Lactobacillales; Lactobacillaceae; Pediococcus; NA
						0	0	0	0	0	0.000266161	0	0	0	0	0	0	0	0	0	0	0	0	0	0	0	0	0	0	0	0	0	0	0	0	0	0	0	0	0	0	0	0	ASV186	TACGTATGTCCCGAGCGTTATCCGGATTTATTGGGCGTAAAGCGAGCGCAGACGGTTGATTAAGTCTGATGTGAAAGCCCGGAGCTCAACTCCGGAATGGCATTGGAAACTGGTTAACTTGAGTGTTGTAGAGGTAAGTGGAACTCCATGTGTAGCGGTGGAATGCGTAGATATATGGAAGAACACCAGTGGCGAAGGCGGCTTACTGGACAACAACTGACGTTGAGGCTCGAAAGTGTGGGTAGCAAACAGG	Bacteria; Firmicutes; Bacilli; Lactobacillales; Leuconostocaceae; Leuconostoc; NA
						0	0	0.000493817	0.00094385	0	0.000332701	0	0.000280873	0	0	0	0	0	0.000917646	0	0.00019333	0	0	0	0	0	0.000728281	0	0	0	0	0	0	0	0	0	0.000456323	0	0	0	0	0	0	ASV187	TACGTAGGTCCCGAGCGTTATCCGGATTTATTGGGCGTAAAGCGAGCGCAGGCGGTTAGATAAGTCTGAAGTTAAAGGCTGTGGCTTAACCATAGTACGCTTTGGAAACTGTTTAACTTGAGTGCAAGAGGGGAGAGTGGAATTCCATGTGTAGCGGTGAAATGCGTAGATATATGGAGGAACACCGGTGGCGAAAGCGGCTCTCTGGCTTGTAACTGACGCTGAGGCTCGAAAGCGTGGGGAGCAAACAGG	Bacteria; Firmicutes; Bacilli; Lactobacillales; NA; NA; NA
						0.000104985	0.000323708	0	0	0	0	0.000526852	0	0	0.000263315	0.000338149	0	0	0	0	0	0.000605906	0	0	0	0	0	0	0	0	0.000332109	0	0.000148805	0	0	0	0	0.000291107	0.000150319	0.000525394	0.000262661	0	0.001067	ASV188	TACGTAGGTCCCGAGCGTTGTCCGGATTTATTGGGCGTAAAGCGAGCGCAGGCGGTTAGATAAGTCTGAAGTTAAAGGCTGTGGCTTAACCATAGTACGCTTTGGAAACTGTTTAACTTGAGTGCAAGAGGGGAGAGTGGAATTCCATGTGTAGCGGTGAAATGCGTAGATATATGGAGGAACACCGGTGGCGAAAGCGGCTCTCTGGCTTGTAACTGACGCTGAGGCTCGAAAGCGTGGGGAGCAAACAGG	Bacteria; Firmicutes; Bacilli; Lactobacillales; NA; NA; NA
						0	0	0	9.25343e-05	0	0	0.000351235	0	0	0.000167564	0	0	0.000110104	0	0	7.7332e-05	0.000191339	0	0	0	0	0.000375887	0	0	0	0.00023443	0	0	0	0	0	0.000130378	0.00021833	0	0.00112584	0.000114914	0	0.000673892	ASV189	TACGTAGGTGGCAAGCGTTGTCCGGATTTATTGGGCGTAAAGCGAGCGCAGGCGGTTCCTTAAGTCTGATGTGAAAGCCCCCGGCTCAACCGGGGAGGGTCATTGGAAACTGGGGAACTTGAGTGCAGAAGAGGAGAGTGGAATTCCATGTGTAGCGGTGAAATGCGTAGATATATGGAGGAACACCAGTGGCGAAGGCGACTCTCTGGTCTGTAACTGACGCTGAGGCTCGAAAGCGTGGGTAGCAAACAGG	Bacteria; Firmicutes; Bacilli; Lactobacillales; NA; NA; NA
						0	0	0	0.00131399	0	0	0.00010537	0.0015292	0	0.00064632	0.000184445	0	0.000251667	0.002591	0	0.000115998	0.000223229	0	0	0.000279987	0	0.00145656	0	0	0	0.000800969	0.000215988	0	0	0	0	9.77836e-05	0.00402698	0	0.000150113	0	0	0.000533498	ASV190	TACGTAGGTCCCGAGCGTTGTCCGGATTTATTGGGCGTAAAGCGAGCGCAGGTGGTTTATTAAGTCTGGTGTAAAAGGCAGTGGCTCAACCATTGTATGCATTGGAAACTGGTAGACTTGAGTGCAGGAGAGGAGAGTGGAATTCCATGTGTAGCGGTGAAATGCGTAGATATATGGAGGAACACCGGTGGCGAAAGCGGCTCTCTGGCCTGTAACTGACACTGAGGCTCGAAAGCGTGGGGAGCAAACAGG	Bacteria; Firmicutes; Bacilli; Lactobacillales; Streptococcaceae; Lactococcus; NA
						0.00241465	0	0.00401494	0.0277788	0.00274029	0.000831753	0.010818	0.00149799	0.000722135	0.00710952	0.00249001	0.011456	0.130002	0.00851071	0.00418235	0.00114065	0.0135213	0.00267801	0	0.00153993	0.000128833	0.0609876	0.000547534	0.000416337	0.000276951	0.102309	0.0168231	0.0123211	0.0148141	0.00574727	0.0253089	0.00736636	0.00909708	0.0346486	0.00662997	0.0337355	0	0.00429606	ASV191	TACGTAGGTCCCGAGCGTTGTCCGGATTTATTGGGCGTAAAGCGAGCGCAGGCGGTTTGATAAGTCTGAAGTTAAAGGCTGTGGCTCAACCATAGTTCGCTTTGGAAACTGTCAAACTTGAGTGCAGAAGGGGAGAGTGGAATTCCATGTGTAGCGGTGAAATGCGTAGATATATGGAGGAACACCGGTGGCGAAAGCGGCTCTCTGGTCTGTAACTGACGCTGAGGCTCGAAAGCGTGGGGAGCGAACAGG	Bacteria; Firmicutes; Bacilli; Lactobacillales; Streptococcaceae; Streptococcus; NA	Streptococcus thermophilus/Streptococcus vestibularis/Streptococcus salivarius
						0.000482929	0	0.000407935	0	0.000207249	0	0.00207228	0.000374497	0	0.000359066	0.000768521	0.00314477	0.000267397	0.00115156	0.000585529	0.000212663	0.00574016	0	0.000156412	0.000811961	0	0.00115115	0.000141953	0	0	0.000879112	0.00119993	0	0.000897823	0.000176451	0.0012811	0.000977836	0.00087332	0.000263059	0.0024018	0.000131331	0	0.00255517	ASV192	TACGTAGGTCCCGAGCGTTATCCGGATTTATTGGGCGTAAAGCGAGCGCAGGCGGTTAGATAAGTCTGAAGTTAAAGGCTGTGGCTTAACCATAGTACGCTTTGGAAACTGTTTAACTTGAGTGCAGAAGGGGAGAGTGGAATTCCATGTGTAGCGGTGAAATGCGTAGATATATGGAGGAACACCGGTGGCGAAAGCGGCTCTCTGGTCTGTAACTGACGCTGAGGCTCGAAAGCGTGGGGAGCAAACAGG	Bacteria; Firmicutes; Bacilli; Lactobacillales; Streptococcaceae; Streptococcus; NA	Streptococcus parasanguinis/Streptococcus ilei/Streptococcus rubneri/Streptococcus australis
						0	0	0.00154586	0	0	0	0	0	0	0	0	0	0	0	0	0	0	0	0	0	0	0	0	0	0	0	0	0	0	0	0	0	0	0	0	0	0	0	ASV193	TACGTAGGTCCCGAGCGTTGTCCGGATTTATTGGGCGTAAAGCGAGCGCAGGCGGTTTAATAAGTCTGAAGTTAAAGGCAGTGGCTTAACCATTGTTCGCTTTGGAAACTGTTAGACTTGAGTGCAGAAGGGGAGAGTGGAATTCCATGTGTAGCGGTGAAATGCGTAGATATATGGAGGAACACCGGTGGCGAAAGCGGCTCTCTGGTCTGTAACTGACGCTGAGGCTCGAAAGCGTGGGGAGCAAACAGG	Bacteria; Firmicutes; Bacilli; Lactobacillales; Streptococcaceae; Streptococcus; NA	Streptococcus vicugnae/Streptococcus equinus/Streptococcus lutetiensis/Streptococcus infantarius
						0	0	0	0	0	0	7.02469e-05	0	0	0	0	0.000561566	0	0	0	0	0.000318898	0	0.000254169	0	0	0	0.000365023	0	0	5.86075e-05	0	8.92831e-05	0	5.04147e-05	0	0	0	0	7.50563e-05	0	0	0	ASV194	TACGTAGGTCCCGAGCGTTGTCCGGATTTATTGGGCGTAAAGGGAGCGCAGGCGGTCAGGAAAGTCTGGAGTAAAAGGCTATGGCTCAACCATAGTGTGCTCTGGAAACTGTCTGACTTGAGTGCAGAAGGGGAGAGTGGAATTCCATGTGTAGCGGTGAAATGCGTAGATATATGGAGGAACACCAGTGGCGAAAGCGGCTCTCTGGTCTGTCACTGACGCTGAGGCTCGAAAGCGTGGGTAGCGAACAGG	Bacteria; Firmicutes; Bacilli; Lactobacillales; Streptococcaceae; Streptococcus; NA	Streptococcus mutans
						0	0	0	0	0	0	0	0	0	0	0	0	0	0	0	0	0	0	0	0	0	0	0	0	0	0	0	0	0.000349153	0	0	0	0	0	0.000475357	0	0	0	ASV195	TACGTAGGTCCCGAGCGTTGTCCGGATTTATTGGGCGTAAAGCGAGCGCAGGCGGTTAGATAAGTCTGAAGTTAAAGGCTGTGGCTTAACCATAGTACGCTTTGGAAACTGTTTAACTTGAGTGCAGAAGGGGAGAGTGGAATTCCATGTGTAGCGGTGAAATGCGTAGATATATGGAGGAACACCGGTGGCGAAAGCGGCTCTCTGGTCTGTAACTGACGCTGAGGCTCGAAAGCGTGGGGAGCGAACAGG	Bacteria; Firmicutes; Bacilli; Lactobacillales; Streptococcaceae; Streptococcus; NA	Streptococcus himalayensis/Streptococcus gordonii/Streptococcus cristatus
						0	0	0.000386465	9.25343e-05	0	0	0	0	0	0	0	0	0	0	0	0	0	0	0	0	0	0	0	0	0	0	0	0	0	0	0	0	0	0	0	0	0	0	ASV196	TACGTAGGTCCCGAGCGTTGTCCGGATTTATTGGGCGTAAAGCGAGCGCAGGCGGTTCTTTAAGTCTGAAGTTAAAGGCAGTGGCTTAACCATTGTACGCTTTGGAAACTGGAGGACTTGAGTGCAGAAGGGGAGAGTGGAATTCCATGTGTAGCGGTGAAATGCGTAGATATATGGAGGAACACCGGTGGCGAAAGCGGCTCTCTGGTCTGTAACTGACGCTGAGGCTCGAAAGCGTGGGGAGCAAACAGG	Bacteria; Firmicutes; Bacilli; Lactobacillales; Streptococcaceae; Streptococcus; NA	Streptococcus agalactiae
						0	0	0	0	0	0	0	0	0	0	0	0	0	0.000143944	0	0	0	0	0	0	0	0	0	0	0	0.000253966	0	0	0	0	0	0	0	0	0	0	0	0	ASV197	TACGTAGGTCCCGAGCGTTGTCCGGATTTATTGGGCGTAAAGCGAGCGCAGGCGGTTAGAAAAGTCTGAAGTGAAAGGCAGTGGCTCAACCATTGTAGGCTTTGGAAACTGTTTAACTTGAGTGCAGAAGGGGAGAGTGGAATTCCATGTGTAGCGGTGAAATGCGTAGATATATGGAGGAACACCGGTGGCGAAAGCGGCTCTCTGGTCTGTAACTGACGCTGAGGCTCGAAAGCGTGGGGAGCGAACAGG	Bacteria; Firmicutes; Bacilli; Lactobacillales; Streptococcaceae; Streptococcus; NA	Streptococcus anginosus/Streptococcus vaginalis
						0	0	0	0	0	0	0	0	0	0	0	0	0	0	0	0	0	0	0.000117309	0.000167992	0	0	4.05581e-05	0	0	0	0.000143992	0.0202077	0	0	8.54068e-05	0	0	0	0	8.20816e-05	0	0	ASV198	TACGTAGGTGGCAAGCGTTATCCGGAATTATTGGGCGTAAAGCGCGCGTAGGCGGTTTTTTAAGTCTGATGTGAAAGCCCACGGCTCAACCGTGGAGGGTCATTGGAAACTGGAAAACTTGAGTGCAGAAGAGGAAAGTGGAATTCCATGTGTAGCGGTGAAATGCGCAGAGATATGGAGGAACACCAGTGGCGAAGGCGACTTTCTGGTCTGTAACTGACGCTGATGTGCGAAAGCGTGGGGATCAAACAGG	Bacteria; Firmicutes; Bacilli; NA; NA; NA; NA
						0	0	0	0	0	0	0	0	0	0	0	0	0	0	0	0	0	0	0	0	0	0	0	0	0	0	0	0.00127972	0	0	0	0	0	0	0	0	0	0	ASV199	TACGTAGGTGGCAAGCGTTATCCGGAATTATTGGGCGTAAAGCGCGCGTAGGCGGTTTTTTAAGTCTGATGTGAAAGCCCACGACTCAACCGTGGAGGGTCATTGGAAACTGGAAAACTTGAGTGCAGAAGAGGAAAGTGGAATTCCATGTGTAGCGGTGAAATGCGCAGAGATATGGAGGAACACCAGTGGCGAAGGCGACTTTCTGGTCTGTAACTGACGCTGATGTGCGAAAGCGTGGGGATCAAACAGG	Bacteria; Firmicutes; Bacilli; NA; NA; NA; NA
						0.000440936	0	0.000128822	0.000111041	0.000161194	0.00013308	0.00010537	0	0	0	0	0	0	0.00023391	0.000167294	0	0.000605906	0.00139151	0	0.000167992	0	0	0	0	0	0	0.000239987	0	0.000423972	0.000201659	0.000370096	0.000423729	0	0	0	0	0	0	ASV200	TACGTAGGGAGCGAGCGTTGTCCGGAATTACTGGGCGTAAAGGGTGCGTAGGTGGTCAAGTAAGTCAGATGTGAAAGACCGGGGCTTAACCCCGGGATTGCATTTGAAACTGTTTGACTTGAGTACAGGAGAGGGAAGTGGAATTCCTAGTGTAGCGGTGAAATGCGTAGATATTAGGAGGAACACCAGTGGCGAAGGCGACTTTCTGGACTGCAACTGACACTGAGGCACGAAAGCGTGGGGAGCAAACAGG	Bacteria; Firmicutes; Clostridia; Clostridiales; Christensenellaceae; Catabacter; NA
						0	0	0	0	0	0	0	0	0	0	0	0	0	0	0	0	0	0.00010502	0.000645199	0.000223989	0	0	0.000831441	0	0	0	0	0.0010714	0	0	0	0	0	0	0	0	0	0.000814287	ASV201	TACGTAGGGAGCAAGCGTTGTCCGGAATTACTGGGCGTAAAGGGTGCGTAGGTGGCCATGTAAGTCAGGTGTGAAAGACCGGGGCTCAACCCCGGGGTTGCACTTGAAACTGTGTGGCTTGAGTACAGGAGAGGGAAGTGGAATTCCTAGTGTAGCGGTGAAATGCGTAGATATTAGGAGGAACACCAGTGGCGAAGGCGACTTTCTGGACTGTAACTGACACTGAGGCACGAAAGCGTGGGGAGCAAACAGG	Bacteria; Firmicutes; Clostridia; Clostridiales; Christensenellaceae; Catabacter; NA
						0	0	0	9.25343e-05	0.000138166	0.000232891	0	0	0.000156986	0	0	0.000187189	0	0.00023391	0.00036247	7.7332e-05	0	0	0	0	0	0	0	0.000124901	9.23169e-05	0	0.000143992	0	0.000124698	0.000100829	0.000284689	0	0	0	0	0	0.000261594	0	ASV202	TACGTAGGGAGCAAGCGTTGTCCGGAATTACTGGGCGTAAAGGGTGCGTAGGTGGCCATGTAAGTTAGGTGTGAAAGACCGGGGCTTAACCCCGGGGCGGCACTTAAAACTGTGTGGCTTGAGTACAGGAGAGGGAAGTGGAATTCCTAGTGTAGCGGTGAAATGCGTAGATATTAGGAGGAACACCAGTGGCGAAGGCGACTTTCTGGACTGTAACTGACACTGAGGCACGAAAGCGTGGGGAGCAAACAGG	Bacteria; Firmicutes; Clostridia; Clostridiales; Christensenellaceae; Catabacter; NA
						0.000230966	0	0.000257643	0.000148055	0.000161194	0.000166351	0	0	0	0	0	0	0	0.000125951	0.000474	0	0.000255118	0	0	0	0.000202452	0	0	0	0	0.000253966	0	0	0	0	0	0	0	0	0.000125094	0	0.000149482	0	ASV203	TACGTAGGGAGCAAGCGTTGTCCGGAATTACTGGGCGTAAAGGGTGCGTAGGTGGTCATGTAAGTCAGATGTGAAAGACCGGGGCTTAACCCCGGGGTTGCATTTGAAACTGTGTGACTTGAGTACAGGAGAGGGAAGTGGAATTCCTAGTGTAGCGGTGAAATGCGTAGATATTAGGAGGAACACCAGTGGCGAAGGCGACTTTCTGGACTGTAACTGACACTGAGGCACGAAAGCGTGGGGAGCAAACAGG	Bacteria; Firmicutes; Clostridia; Clostridiales; Christensenellaceae; Christensenella; NA
						0.00485029	0	0.00352113	0.00869823	0.00700041	0.00815118	0.00916722	0.00190369	0.00420722	0	0	0.00715061	0	0.00386851	0.00287188	0.00394393	0.00302953	0	0	0.00310785	0	0	0	0	0	0	0.00345581	0	0.0103998	0.00567165	0.0227752	0.0271512	0	0	0	0	0	0	ASV204	TACGTAGGGGGCAAGCGTTGTCCGGAATAATTGGGCGTAAAGGGCGCGTAGGCGGCTCGGTAAGTCTGGAGTGAAAGTCCTGCTTTTAAGGTGGGAATTGCTTTGGATACTGTCGGGCTTGAGTGCAGGAGAGGTTAGTGGAATTCCCAGTGTAGCGGTGAAATGCGTAGAGATTGGGAGGAACACCAGTGGCGAAGGCGACTAACTGGACTGTAACTGACGCTGAGGCGCGAAAGTGTGGGGAGCAAACAGG	Bacteria; Firmicutes; Clostridia; Clostridiales; Christensenellaceae; Christensenellaceae R-7 group; NA
						0.000230966	0.00773663	0.000128822	0.00599622	0.000138166	0.00928236	0.0140845	0.0015604	0.00370487	0	0.00418076	0.00318221	0	0.0160498	0.000111529	0.000231996	0.00299764	0.0071151	0	0.0168552	0.000644164	0	0	0.000874308	0.00198481	0	0.00271185	0	0.000374093	0.0031005	0.00025622	0.000619296	0	0	0	0	0.000149482	0	ASV205	TACGTAGGGGGCGAGCGTTGTCCGGAATTACTGGGCGTAAAGGGAGCGTAGGCGGTCGATTAAGTTAGATGTGAAACCCCCGGGCTTAACTTGGGGACTGCATCTAATACTGGTTGACTTAGAGTACAGGAGAGGGAAGCGGAATTCCTAGTGTAGCGGTGAAATGCGTAGATATTAGGAGGAACACCAGTGGCGAAGGCGGCTTTCTGGACTGACACTGACGCTGAGGCTCGAAAGCGTGGGGAGCAAACAGG	Bacteria; Firmicutes; Clostridia; Clostridiales; Christensenellaceae; Christensenellaceae R-7 group; NA
						0	0.00165091	0	0	0.000759913	0.000931563	0	0.00149799	0	0	0	0	0	0.00149342	0.00119894	0.000309328	0	0	0	0	0	0	0	0	0	0	0.000431976	0	0.00206998	0.00156285	0	0	0	0	0	0	0	0	ASV206	TACGTAGGGGGCGAGCGTTGTCCGGAATGATTGGGCGTAAAGGGCGCGTAGGCGGCCTGCTAAGTCTGAAGTGAAAGTCCTGCTTTCAAGGTGGGAAGTGCTTTGGATACTGGTGGGCTGGAGTGCAGGAGAGGAAAGCGGAATTACCGGTGTAGCGGTGAAATGCGTAGAGATCGGTAGGAACACCAGTGGCGAAGGCGGCTTTCTGGACTGAAACTGACGCTGAGGCGCGAAAGCGTGGGGAGCAAACAGG	Bacteria; Firmicutes; Clostridia; Clostridiales; Christensenellaceae; Christensenellaceae R-7 group; NA
						0	0.000194225	0	0	0.000276332	0.000299431	0	0.000468121	9.41915e-05	0	0	0	0	0.00161937	0.000557647	0.000212663	0	0	0	0	0	0	0	0	0	0.000507932	0.000383978	0	0.000473851	0.000176451	0.000341627	0	0	0	0.000650488	0	0	0	ASV207	TACGTAGGGGGCGAGCGTTGTCCGGAATGACTGGGCGTAAAGGGCGTGTAGGCGGCCGACTAAGTCTGATGTGAAATACCCGCTTTTAAGGTGGGTCGTGCATTGGAAACTGGATGGCTAGAGTGCGGAAGAGGTAAGTGGAATTCCCAGTGTAGCGGTGAAATGCGTAGAGATTGGGAGGAACACCAGTGGCGAAGGCGACTTACTGGGCCGCAACTGACGCTGAGGCGCGAAAGCGTGGGGAGCAAACAGG	Bacteria; Firmicutes; Clostridia; Clostridiales; Christensenellaceae; Christensenellaceae R-7 group; NA
						0	0	0	0	0	0.00392587	0	0.00184128	0	0	0	0	0	0.000665743	0	0	0	0	0	0	0	0	0	0	0	0	0	0	0	0.000655391	0	0	0	0	0	0	0	0	ASV208	TACGTAGGGGGCGAGCGTTGTCCGGAATGATTGGGCGTAAAGGGCGTGTAGGCGGCTTTATAAGTCTGGAGTGAAAGTCCTGTTTTCAAGATGGGAATTGCTTTGGATACTGTAGGGCTTGAGTGCAGGAGAGGTTATCGGAATTCCCGGTGTAGCGGTGAAATGCGTAGAGATCGGGAGGAACACCAGTGGCGAAGGCGGGTAACTGGACTGCAACTGACGCTGAGGCGCGAAAGTGTGGGGAGCAAACAGG	Bacteria; Firmicutes; Clostridia; Clostridiales; Christensenellaceae; Christensenellaceae R-7 group; NA
						0	0	0	0	0	0	0	0	0.000251177	0	0	0	0	0.000557785	0	0.000251329	0	0	0	0	0	0	0	0	0	0	0	0	0.00124698	0.000680598	0	0	0	0	0	0	0	0	ASV209	TACGTAGGGGGCGAGCGTTGTCCGGAATGATTGGGCGTAAAGGGCGCGTAGGCGGCCTGTTAAGTCTGAAGTGAAAGTCCTGCTTTCAAGGTGGGAAGTGCTTTGGATACTGGTGGGCTGGAGTGCAGGAGAGGAAAGCGGAATTACCGGTGTAGCGGTGAAATGCGTAGAGATCGGTAGGAACACCAGTGGCGAAGGCGGCTTTCTGGACTGAAACTGACGCTGAGGCGCGAAAGCGTGGGGAGCAAACAGG	Bacteria; Firmicutes; Clostridia; Clostridiales; Christensenellaceae; Christensenellaceae R-7 group; NA
						0	0	0	0	0.000852024	0	0	0	0.000156986	0	0	0	0	0	0.000334588	0.000521991	0	0	0	0	0	0	0	0	0	0	0.00088795	0	0	0	0	0	0	0	0	0	0	0	ASV210	TACGTAGGGGGCAAGCGTTGTCCGGAATGATTGGGCGTAAAGGGCGTGTAGGCGGCTAAGTAAGTCTGGAGTGAAAGTCCTGCTTTTAAGGTGGGAATTGCTTTGGATACTGCATAGCTAGAGTGCAGGAGAGGTAAGTGGAATTCCCAGTGTAGCGGTGAAATGCGTAGAGATTGGGAGGAACACCAGTGGCGAAGGCGACTTACTGGACTGTAACTGACGCTGAGGCGCGAAAGTGTGGGGAGCAAACAGG	Bacteria; Firmicutes; Clostridia; Clostridiales; Christensenellaceae; Christensenellaceae R-7 group; NA
						0	0	0	0	0	0	0	0	0	0	0	0	0	0.00111557	0	0	0	0	0	0	0	0	0	0	0	0	0	0	0	0	0	0	0	0	0	0	0	0	ASV211	TACGTAGGGGGCGAGCGTTGTCCGGAATGATTGGGCGTAAAGGGCGCGTAGGCGGCCTGCTAAGTCTGGAGTGAAAGTCCTGCTTTCAAGGTGGGAAGTGCTTTGGATACTGGTGGGCTGGAGTGCAGGAGAGGAAAGCGGAATTACCGGTGTAGCGGTGAAATGCGTAGAGATCGGTAGGAACACCAGTGGCGAAGGCGGCTTTCTGGACTGAAACTGACGCTGAGGCGCGAAAGCGTGGGGAGCAAACAGG	Bacteria; Firmicutes; Clostridia; Clostridiales; Christensenellaceae; Christensenellaceae R-7 group; NA
						0	0	0	0	0	0	0	0.000405705	0	0	0	0	0	0	0	0	0	0	0	0	0	0	0	0	0	0	0	0	0	0	0	0	0	0	0	0	0	0	ASV212	TACGTAGGGGGCGAGCGTTGTCCGGAATGATTGGGCGTAAAGGGCGCGTAGGCGGCCTGCTAAGTCTGGAGTGAAAGTCCTGCTTTCAAGGTGGGAAGTGCTTTGGATACTGGTGGGCTGGAGTGCAGGAGAGGAAAGCGGAATTACCGGTGTAGCGGTGAAATGCGTAGAGATTGGTAGGAACACCAGTGGCGAAGGCGGCTTTCTGGACTGAAACTGACGCTGAGGCGCGAAAGCGTGGGGAGCAAACAGG	Bacteria; Firmicutes; Clostridia; Clostridiales; Christensenellaceae; Christensenellaceae R-7 group; NA
						0	0	0	0	0	0	0	0	0	0	0	7.48755e-05	0	0	0	0	0	0	0	0.000111995	0	0	0	0	0	0	0	0	0	0	0	0	0	0	0	0	0	0	ASV213	TACGTAGGGGGCGAGCGTTGTCCGGAATGACTGGGCGTAAAGGGCGTGTAGGCGGTTGATTAAGTCTGGTGTGAAATACCCGCTTTTAAGGTGGGTCGTGCATTGGAAACTGATTGACTTGAGTGCGGAAGAGGTAAGTGGAATTCCCAGTGTAGCGGTGAAATGCGTAGAGATTGGGAGGAACACCAGTGGCGAAGGCGACTTACTGGGCCGCAACTGACGCTGAGGCGCGAAAGCGTGGGGAGCAAACAGG	Bacteria; Firmicutes; Clostridia; Clostridiales; Christensenellaceae; Christensenellaceae R-7 group; NA
						0	0	0	0	0	0	7.02469e-05	0	0	0	0	0	0	0	0	0	0	0	0	0	0	0	0	0	0	0	0	0	0	0	0	0	0	0	0	0	0	0	ASV214	TACGTAGGGGGCGAGCGTTGTCCGGAATTATTGGGCGTAAAGGGCGCGTAGACGGCCGAGTAAGTTATAGGTGAAAGCCCATCTTTCAAGGATGGAATTGCCTGTAATACTGCCTGGCTTGAGTGCAGGAGAGGGAAGCGGAATTCCTAGTGTAGCGGTGAAATGCGTAGATATTAGGAGGAACACCAGTGGCGAAGGCGGCTTTCTGGACTGTAACTGACGTTGAGGCGCGAAAGCGTGGGGAGCAAACAGG	Bacteria; Firmicutes; Clostridia; Clostridiales; Christensenellaceae; Christensenellaceae R-7 group; NA
						0	0	0	0	0	0	0	0	0	0	0.000830003	0	0	0	0	0	0.000382677	0.000288805	0	0	0	0	0	0	0	0	0	0	0	0	0	0	0	0	0	0	0	0	ASV215	TACGTAGGGAGCAAGCGTTGTCCGGAATTACTGGGCGTAAAGGGTGCGTAGGTGGCCATGTAAGTTAGGTGTGAAAGACCGGGGCTTAACTCCGGGGCGGCACTTAAAACTGTGTGGCTTGAGTACAGGAGAGGGAAGTGGAATTCCTAGTGTAGCGGTGAAATGCGTAGATATTAGGAGGAACACCAGTGGCGAAGGCGACTTTCTGGACTGTAACTGACACTGAGGCACGAAAGCGTGGGGAGCAAACAGG	Bacteria; Firmicutes; Clostridia; Clostridiales; Christensenellaceae; NA; NA
						0	0	0	0	0	0	0	0	0	0	0	0	0	0	0	0	0	0	0	0	0	0	0	0	0	0	0	0	0	0	0.000854068	0	0	0	0	0	0	0	ASV216	TACGTAGGTGGCAAGCGTTGTTCGGAATAACTGGGCGTAAAGGATGCGTAGGCGGTTATATAAGTTATGTTGTTAAATATACAGGCTTAACCTGTAGAAAGCGGATAAAACTGTATGACTTGAGTGCAGGAGAGGTAAGTGGAATTTCTAGTGTAGCGGTGAAATGCGTAGAGATTAGGAAGAACACCAGTGGCGAAGGCGACTTACTGGACTGTAACTGACGCTGAGGCATGAGAGCATGGGGAGCAAACAGG	Bacteria; Firmicutes; Clostridia; Clostridiales; Clostridiaceae 1; Candidatus Arthromitus; NA
						0	0	0	0	0.00303965	0	0.00677883	0	0	0	0	0	0	0	0	0	0.00424134	0	0	0	0	0	0	0	0	0	0	0	0	0	0	0	0	0	0	0	0	0	ASV217	TACGTAGGTGGCGAGCGTTGTCCGGATTTACTGGGCGTAAAGGGAGCGTAGGCGGACTTTTAAGTGAGATGTGAAATACCCAGGCTCAACCTGGGGGCTGCATTTCAAACTGGAAGTCTAGAGTGCAGGAGAGGAGAGTGGAATTCCTAGTGTAGCGGTGAAATGCGTAGAGATTAGGAAGAACACCAGTGGCGAAGGCGACTCTCTGGACTGTAACTGACGCTGAGGCTCGAAAGCGTGGGGAGCAAACAGG	Bacteria; Firmicutes; Clostridia; Clostridiales; Clostridiaceae 1; Clostridium sensu stricto 1; NA
						0	0	0	0	0	0	0	0	0	0	0	0	0	0	0	0	0	0	0	0	0	0	0.000182511	0	0	0	0	0.000803548	0	0	0	0	0	0	0	0	0	0	ASV218	TACGTAGGTGGCGAGCGTTATCCGGATTTACTGGGCGTAAAGGATGCGTAGGTGGAATTTTAAGTGGGATGTGAAATACCCGGGCTCAACCTGGGAACTGCATTCCAAACTGGAATTCTAGAGTGCAGGAGAGGAAAGCGGAATTCCTAGTGTAGCGGTGAAATGCGTAGAGATTAGGAAGAACACCAGTGGCGAAGGCGGCTTTCTGGACTGTAACTGACACTGAGGCATGAAAGCGTGGGGAGCAAACAGG	Bacteria; Firmicutes; Clostridia; Clostridiales; Clostridiaceae 1; Clostridium sensu stricto 2; NA
						0	0	0	0	0	0	0	0	0	0	0	0	0	0	0	0	0	0	0	0	0	0	0	0	0	0	0	0.00116068	0	0	0	0	0	0	0	0	0	0	ASV219	TACGTAGGTGGCAAGCGTTGTCCGGATTTACTGGGCGTAAAGGGAGTGTAGGCGGATACTTAAGTCAGATGTGAAATACCCGGGCTCAACTTGGGTGCTGCATTTGAAACTGGGTATCTAGAGTGCAGGAGAGGAAAGTGGAATTCCTAGTGTAGCGGTGAAATGCGTAGAGATTAGGAAGAACACCAGTGGCGAAGGCGACTTTCTGGACTGTAACTGACGCTGAGGCTCGAAAGCGTGGGGAGCAAACAGG	Bacteria; Firmicutes; Clostridia; Clostridiales; Clostridiaceae 1; Clostridium sensu stricto 3; NA
						0.000335951	0.0038845	0.0104131	0.001351	0.00368443	0.00349336	0.000878086	0.00262148	0.000282575	0.00351885	0.00581002	0	0.00176167	0.00721521	0.00206329	0.00123731	0.000223229	0.00131275	0.00172053	0.000195991	0	0.0010102	0.00314325	0.000208169	0	0.000625147	0.00679162	0.00086307	0.00319226	0.00201659	0.0021067	0.000228162	0.000460919	0.000432168	0	0	0.0006353	0.00103892	ASV220	TACGTAGGTGGCGAGCGTTGTCCGGATTTACTGGGCGTAAAGGGAGCGTAGGCGGACTTTTAAGTGAGATGTGAAATACCCGGGCTCAACTTGGGTGCTGCATTTCAAACTGGAAGTCTAGAGTGCAGGAGAGGAGAATGGAATTCCTAGTGTAGCGGTGAAATGCGTAGAGATTAGGAAGAACACCAGTGGCGAAGGCGATTCTCTGGACTGTAACTGACGCTGAGGCTCGAAAGCGTGGGGAGCAAACAGG	Bacteria; Firmicutes; Clostridia; Clostridiales; Clostridiaceae 1; NA; NA
						0	0	0	0	0	0	0	0	0	0	0	0	0	0	0	0	0	0	0	0	0	0	0	0	0	0	0	0.0281837	0	0	0	0	0	0	0	0	0	0	ASV221	TACGTAGGTGGCGAGCGTTGTCCGGATTTACTGGGCGTAAAGGGAGCGTAGGCGGATTTTTAAGTGAGATGTGAAATACCCGGGCTCAACTTGGGTGCTGCATTTCAAACTGGAAGTCTAGAGTGCAGGAGAGGAGAGTGGAATTCCTAGTGTAGCGGTGAAATGCGTAGAGATTAGGAAGAACACCAGTGGCGAAGGCGACTCTCTGGACTGTAACTGACGCTGAGGCTCGAAAGCGTGGGGAGCAAACAGG	Bacteria; Firmicutes; Clostridia; Clostridiales; Clostridiaceae 1; NA; NA
						0	0.00223359	0.00302731	0	0.00110533	0	0	0	0	0.0068462	0	0	0	0	0	0.000734654	0	0.000866415	0.00101668	0	0	0	0	0	0	0	0	0	0	0	0.00079713	0	0	0	0	0	0	0.00134778	ASV222	TACGTAGGTGGCAAGCGTTGTCCGGATTTACTGGGCGTAAAGGGAGCGTAGGCGGACTTTTAAGTGAGATGTGAAATACCCGGGCTCAACTTGGGTGCTGCATTTCAAACTGGAAGTCTAGAGTGCAGGAGAGGAGAATGGAATTCCTAGTGTAGCGGTGAAATGCGTAGAGATTAGGAAGAACACCAGTGGCGAAGGCGATTCTCTGGACTGTAACTGACGCTGAGGCTCGAAAGCGTGGGGAGCAAACAGG	Bacteria; Firmicutes; Clostridia; Clostridiales; Clostridiaceae 1; NA; NA
						0	0	0	0	0	0	0	0	0	0	0	0	0	0	0	0	0	0	0	0	0	0	0	0	0	0	0	0.00318443	0	0	0	0	0	0	0	0	0	0	ASV223	TACGTAGGTGGCGAGCGTTGTCCGGATTTACTGGGCGTAAAGGGAGCGTAGGCGGATTTTTAAGTGAGATGTGAAATACCCAGGCTCAACCTGGGGGCTGCATTTCAAACTGGAAGTCTAGAGTGCAGGAGAGGAGAGTGGAATTCCTAGTGTAGCGGTGAAATGCGTAGAGATTAGGAAGAACACCAGTGGCGAAGGCGACTCTCTGGACTGTAACTGACGCTGAGGCTCGAAAGCGTGGGGAGCAAACAGG	Bacteria; Firmicutes; Clostridia; Clostridiales; Clostridiaceae 1; NA; NA
						0	0	0	0	0	0	0	0.000280873	0	0	0	0	0	0	0	0	0	0	0	0	0	0	0	0	0	0	0.0017519	0	0	0	0	0	0	0	0	0	0	0	ASV224	TACGTAGGTGGCGAGCGTTATCCGGATTTACTGGGCGTAAAGGGAGCGTAGGCGGATGATTAAGTGGGATGTGAAATACCCGGGCTCAACTTGGGTGCTGCATTCCAAACTGGTTATCTAGAGTGCAGGAGAGGAGAGTGGAATTCCTAGTGTAGCGGTGAAATGCGTAGAGATTAGGAAGAACACCAGTGGCGAAGGCGACTCTCTGGACTGTAACTGACGCTGAGGCTCGAAAGCGTGGGGAGCAAACAGG	Bacteria; Firmicutes; Clostridia; Clostridiales; Clostridiaceae 1; NA; NA
						0	0	0	0.000111041	0	0	0	0	0	0	0	0	0	0	0	0	0	0	0	0	0	0	0	0	0	0	0	0	0	0	0	0	0	0	0	0	0	0	ASV225	TACGTAGGTGGCAAGCGTTGTCCGGATTTACTGGGCGTAAAGGGAGCGTAGGTGGATATTTAAGTGGGATGTGAAATACTCGGGCTTAACCTGGGTGCTGCATTCCAAACTGGATATCTAGAGTGCAGGAGAGGAAAGGAGAATTCCTAGTGTAGCGGTGAAATGCGTAGAGATTAGGAAGAATACCAGTGGCGAAGGCGCCTTTCTGGACTGTAACTGACACTGAGGCTCGAAAGCGTGGGGAGCAAACAGG	Bacteria; Firmicutes; Clostridia; Clostridiales; Clostridiaceae 1; NA; NA
						0	0	0	0	0.00695436	0.000332701	0	0	0	0	0	0	0	0.0163557	0	0	0	0	0	0	0	0	0	0	0	0	0.00110394	0	0.000823004	0	0.00253374	0	0	0.000544908	0.000150113	0.00267586	0	0	ASV226	TACGTAGGTGGCAAGCGTTATCCGGATTTACTGGGCGTAAAGGGAGCGTAGGCGGATATTTAAGTGGGATGTGAAATACCCGAGCTTAACTTGGGAGCTGCATTCCAAACTGGATATCTAGAGTGCAGGAGAGGAGAATGGAATTCCTAGTGTAGCGGTGAAATGCGTAGAGATTAGGAAGAACACCAGTGGCGAAGGCGATTCTCTGGACTGTAACTGACGCTGAGGCTCGAAAGCGTGGGGAGCAAACAGG	Bacteria; Firmicutes; Clostridia; Clostridiales; Clostridiaceae 1; Sarcina; NA
						0	0	0	0	0.000207249	0	0	0.00015604	0.000596546	0	0	0	0	0	0	0	0	0	0	0	0	0	0	0.00108248	0	0	0	0	0	0	0	0	0.000703508	0	0	0	0	0	ASV227	TACGTAGGTGGCAAGCGTTGTCCGGATTTACTGGGCGTAAAGGGAGCGTAGGCGGATTTTTAAGTGGGATGTGAAATACCCGGGCTCAACCTGGGTGCTGCATTCCAAACTGGAAGTCTAGAGTACAGGAGGGGAAAGCGGAATTCCTAGTGTAGCGGTGAAATGCGTAGAGATTAGGAAGAACACCAGTGGCGAAGGCGGCTTTCTGGACTGTAACTGACGCTGAGGCTCGAAAGCGTGGGGAGCAAACAGG	Bacteria; Firmicutes; Clostridia; Clostridiales; Clostridiaceae 1; Sarcina; NA
						0	0	0	0	0	0	0	0	0	0	0	0	0	0	0	0	0	0	0	0	0	0	0	0	0	0	0	0	0	0	0	0	0	0	0	0.000689485	0	0	ASV228	TACGTAGGTGGCAAGCGTTATCCGGATTTACTGGGCGTAAAGGGAGCGTAGGCGGATATTTAAGTGGGATGTGAAATACCTGAGCTTAACTTGGGAGCTGCATTCCAAACTGGATATCTAGAGTGCAGGAGAGGAGAATGGAATTCCTAGTGTAGCGGTGAAATGCGTAGAGATTAGGAAGAACACCAGTGGCGAAGGCGATTCTCTGGACTGTAACTGACGCTGAGGCTCGAAAGCGTGGGGAGCAAACAGG	Bacteria; Firmicutes; Clostridia; Clostridiales; Clostridiaceae 1; Sarcina; NA
						0	0	0	0	0.000805969	0	0	0	0	0	0	0	0	0	0	0	0	0	0	0	0	0	0	0	0	0	0	0	0	0	0	0	0	0	0	0	0	0	ASV229	TACGTAGGTGGCAAGCGTTATCCGGATTTACTGGGCGTAAAGGGAGCGTAGGCGGATGTTTAAGTGGGATGTGAAATACCCGAGCTTAACTTGGGAGCTGCATTCCAAACTGGATATCTAGAGTGCAGGAGAGGAGAATGGAATTCCTAGTGTAGCGGTGAAATGCGTAGAGATTAGGAAGAACACCAGTGGCGAAGGCGATTCTCTGGACTGTAACTGACGCTGAGGCTCGAAAGCGTGGGGAGCAAACAGG	Bacteria; Firmicutes; Clostridia; Clostridiales; Clostridiaceae 1; Sarcina; NA
						0	6.47417e-05	0	0.000166562	0.000138166	0.000499052	0.00010537	6.24161e-05	0	0	0	0.00033694	0	0.000269896	0	9.66651e-05	0.000637796	0.00036757	5.86545e-05	8.3996e-05	0.000349689	0	0	0	0.00030003	0	7.1996e-05	0	0	0	5.69379e-05	0	0	0	0	0	0.000149482	0	ASV230	TACGTAGGGAGCGAGCGTTGTCCGGAATTACTGGGCGTAAAGGGCGCGTAGGCGGTAGATCAAGTCGCATGTGAAATACCCGGGCTCAACCTGGGGGGTGCATGCGAAACTGGAATACTTGAGTGCGGTAGAGGAAAGTGGAATTCCTAGTGTAGCGGTGAAATGCGTAGATATTAGGAGGAACACCAGTGGCGAAGGCGACTTTCTGGGCCGTAACTGACGCTGAGGCGCGAAAGCGTGGGGAGCAAACAGG	Bacteria; Firmicutes; Clostridia; Clostridiales; Clostridiales vadinBB60 group; NA; NA
						0	0	0	0	0	0.00123099	0	0.000249665	0.000345369	0	0	0	0	0	0.000446117	9.66651e-05	0	0	0	0	0	0	0	0	0	0	0.000335981	0	7.48186e-05	0.000403317	0.000199283	0	0	0	0	0	0	0	ASV231	TACGTAGGTAGCAAGCGTTGTCCGGAATGACTGGGCGTAAAGGGTGCGTAGGTGGTTTAACAAGTTGGTAGTGAAATTCCGAAGCTTAACTTCGGCGCTACTGCCAAGACTGTTGAACTTGAGTACAGGAGAGGTAAGTGGAATTCCTAGTGTAGCGGTGGAATGCGTAGATATTAGGAGGAACACCAGTGGCGAAGGCGACTTACTGGCCTGCAACTGACACTGAGGCACGAAAGCGTGGGGAGCAAACAGG	Bacteria; Firmicutes; Clostridia; Clostridiales; Clostridiales vadinBB60 group; NA; NA
						0	0	0	0	0	0	0	0	0.000910518	0	0	0	0	0.000143944	0	0	0	0	0	0.000307985	0	0	0	0	0.000115396	0	0.000287984	0	0	0	0	0	0	0	0	0	7.47412e-05	0	ASV232	TACGTAGGTGGCGAGCGTTGTCCGGAATGACTGGGCGTAAAGGGAGCGTAGGCGGCACAACAAGTTAGGAGTGAAATACCGTGGCTTAACCACGGAACTGCTTTTAAAACTGTTGAGCTAGAGTGATGGAGAGGAAAGCGGAATTCCTAGTGTAGCGGTGGAATGCGTAGATATTAGGAGGAACACCAGAGGCGAAGGCGGCTTTCTGGACATTAACTGACGCTGAGGCTCGAAAGCGTGGGGAGCAAACAGG	Bacteria; Firmicutes; Clostridia; Clostridiales; Clostridiales vadinBB60 group; NA; NA
						0	0.000453192	0	0	0	0	0	0	0	0	0	0	0	0	0	0	0	0	0	0	0	0	0	0	0	0	0	0	0	0	0	0	0	0	0	0	0	0	ASV233	TACGTAGGATGCAAGCGTTATCCGGAATGACTGGGCGTAAAGGGTGCGTAGGTGGTTTGCCAAGTTGGCAGCGTAATTCCGTGGCTTAACCGCGGAACTACTGCCAAAACTGGTAGGCTTGAGTGCGGCAGGGGTATGTGGAATTCCTAGTGTAGCGGTGGAATGCGTAGATATTAGGAGGAACACCGGTGGCGAAAGCGACATACTGGACCGTAACTGACACTGAGGCACGAAAGCGTGGGGAGCAAACAGG	Bacteria; Firmicutes; Clostridia; Clostridiales; Clostridiales vadinBB60 group; NA; NA
						6.29908e-05	9.71125e-05	0	0	0	0	0	0	0	0	0	0	0	0	0	0	0	0	0	0	0	0	0	0	0	0	0	0	0	0	0	0	0	0	0	0	0	0	ASV234	TACGTAGGATGCAAGCGTTATCCGGAATGACTGGGCGTAAAGGGTGCGTAGGTGGTTTGCCAAGTTGGCAGCGTAATTCCGGGGCTTAACTCCGGAACTACTGCCAAAACTGGCAGGCTTGAGTGCGGCAGGGGTATGTGGAATTCCTAGTGTAGCGGTGGAATGCGTAGATATTAGGAGGAACACCAGTGGCGAAAGCGACATACTGGGCCGTAACTGACACTGAAGCACGAAAGCGTGGGTAGCAAACAGG	Bacteria; Firmicutes; Clostridia; Clostridiales; Clostridiales vadinBB60 group; NA; NA
						0.000944862	0	0	0.000222082	0	0	0.000140494	0	0	0	0	0.000112313	0	0	0	0	0	0	0	5.59973e-05	0	0	0	0	0	0	0	0	0	0	0	0.000162973	0.000266848	0	0	0	0	0	ASV235	TACGTAGGGGGCGAGCGTTATCCGGAATTACTGGGTGTAAAGGGTGCGTAGGCGGCATCGTAAGTCTGTTGTGAAAGGCGATGGCTTAACCATCGAAGTGCAATGGAAACTGCGGAGCTAGAGTGCAGGAGAGGAAAGCGGAATTCCTAGTGTAGCGGTGAAATGCGTAGATATTAGGAAGAACACCAGTGGCGAAGGCGGCTTTCTGGACTGCAACTGACGCTGAGGCACGAAAGCGTGGGGAGCAAACAGG	Bacteria; Firmicutes; Clostridia; Clostridiales; Defluviitaleaceae; Defluviitaleaceae UCG-011; NA
						0	0.000841642	0	0	0	0	0	0	0	0	0	0	0	0	0	0	0	0	0.000195515	0	0	0.000305408	0.000223069	0	9.23169e-05	0	0	0.000148805	0	0	0	0	0	0	0	0	7.47412e-05	0	ASV236	TACGTAGGGGGCGAGCGTTATCCGGAATTACTGGGTGTAAAGGGTGCGTAGGCGGCACCGTAAGTCTGTTGTGAAAGGCGATGGCTTAACCATCGAAGTGCAATGGAAACTGCGGAGCTAGAGTGCAGGAGAGGAAAGCGGAATTCCTAGTGTAGCGGTGAAATGCGTAGATATTAGGAAGAACACCAGTGGCGAAGGCGGCTTTCTGGACTGCAACTGACGCTGAGGCACGAAAGCGTGGGGAGCAAACAGG	Bacteria; Firmicutes; Clostridia; Clostridiales; Defluviitaleaceae; Defluviitaleaceae UCG-011; NA
						0	0	0	0	0	0	0	0	0	0	0.00036889	0	0	0	0	0	0	0	0	0	0	0	0	0	0	0	0	0	0	0	0	0	0	0	0	0	0	0	ASV237	TACGTAGGGGGCGAGCGTTATCCGGAATTACTGGGTGTAAAGGGTGCGTAGGCGGTACGGCAAGTTTGATGTGAAACCCTCGGGCTTAACCCGGGGCATGCATCGAAAACTACTGAACTAGAGTGCAGGAGAGGAAAGCGGAATTCCTAGTGTAGCGGTGAAATGCGTAGATATTAGGAAGAACACCAGTGGCGAAGGCGGCTTTCTGGACTGCAACTGACGCTGAGGCACGAAAGCGTGGGGAGCAAACAGG	Bacteria; Firmicutes; Clostridia; Clostridiales; Defluviitaleaceae; Defluviitaleaceae UCG-011; NA
						0	0	0	0	4.60554e-05	0	0	0	6.27943e-05	0	0	0	0	5.39792e-05	0	0	0	0	0	0	0	0	0	0	0	0	0	0	0	0	0	0	0	0	0	0	0	0	ASV238	TACGTAGGGGGCGAGCGTTATCCGGAATTACTGGGTGTAAAGGGTGCGTAGGCGGCAACGTAAGTCTGTTGTGAAAGGTGATGGCTTAACCAGCGAAGTGCAATGGAAACTGCGGAGCTAGAGTGCAGGAGAGGAAAGCGGAATTCCTAGTGTAGCGGTGAAATGCGTAGATATTAGGAAGAACACCAGTGGCGAAGGCGGCTTTCTGGACTGCAACTGACGCTGAGGCACGAAAGCGTGGGGAGCAAACAGG	Bacteria; Firmicutes; Clostridia; Clostridiales; Defluviitaleaceae; Defluviitaleaceae UCG-011; NA
						0	0	0	0	0	0	0	0	0	4.78755e-05	0	0	3.14584e-05	0	0	0	0	0	0	0	0	7.04788e-05	0	0	0	0	0	0	0	0	0	0	0	5.63698e-05	0	0	0	0.000168473	ASV239	TACGTAGGGAGCAAGCGTTGTCCGGATTCACTGGGCGTAAAGAGCACGTAGGCGGTTAATTAAGTCAGGTGTGAAAGTTTTCGGCTCAACCGGAAAAGTGCACTTGAAACTGAATAACTTGAGTATCGGAGAGGTAAGCGGAATTCCTAGTGTAGCGGTGAAATGCGTAGAGATTAGGAAGAACACCGGTGGCGAAGGCGGCTTACTGGACGATAACTGACGCTGAGGTGCGAAAGCGTGGGGAGCGAACAGG	Bacteria; Firmicutes; Clostridia; Clostridiales; Eubacteriaceae; Anaerofustis; NA
						0	0	0	0	0	0	0	0	0	0	6.14817e-05	0	0	0	0	0	0	7.8765e-05	0	0	0	0	0	0	0	0	0	0	0	0	0	0	0	0	0	0	0	0	ASV240	TACGTAGGGAGCAAGCGTTGTCCGGATTCACTGGGCGTAAAGAGCACGTAGGCGGTTAATTAAGTCAGGTGTGAAAGTTTTCGGCTCAACCGGAAAAGTGCACTTGAAACTGGATAACTTGAGTATCGGAGAGGTAAGCGGAATTCCTAGTGTAGCGGTGAAATGCGTAGAGATTAGGAAGAACACCGGTGGCGAAGGCGGCTTACTGGACGATAACTGACGCTGAGGTGCGAAAGCGTGGGGAGCGAACAGG	Bacteria; Firmicutes; Clostridia; Clostridiales; Eubacteriaceae; Anaerofustis; NA
						0	0	0	0	0	0	0	0	0	0	0	0	0	0	0	0	0	0	0	0	0	0	0	0	0.000115396	0	0	0	0	0	0	0	0	0	0	0	0	0	ASV241	TACGTAGGGGGCAAGCGTTGTCCGGATTCACTGGGCGTAAAGAGCACGTAGGCGGTTAATTAAGTCAGGTGTGAAAGTTTTCGGCTCAACCGGAAAAGTGCACTTGAAACTGGATAACTTGAGTATCGGAGAGGTAAGCGGAATTCCTAGTGTAGCGGTGAAATGCGTAGAGATTAGGAAGAACACCGGTGGCGAAGGCGGCTTACTGGACGATAACTGACGCTGAGGTGCGAAAGCGTGGGGAGCGAACAGG	Bacteria; Firmicutes; Clostridia; Clostridiales; Eubacteriaceae; Anaerofustis; NA
						0	0	0	0	0	0	0.000175617	0	0	9.5751e-05	0	0	4.71876e-05	0	0	0	0.000861024	0	0.000410581	0.000727965	0.000460117	0.000164451	0.000365023	0	0.00383115	0	0	0.000238088	0	0	0	0	4.85178e-05	0.00229237	0	0	0.000448447	0	ASV242	TACGTAGGGGACAAGCGTTGTCCGGAATGACTGGGCGTAAAGGGCGCGTAGGCGGTCTATTAAGTCTGATGTGAAAGGTACCGGCTCAACCGGTGAAGTGCATTGGAAACTGGTAGACTTGAGTATTGGAGAGGCAAGTGGAATTCCTAGTGTAGCGGTGAAATGCGTAGATATTAGGAGGAACACCAGTGGCGAAGGCGGCTTGCTGGACAAATACTGACGCTGAGGTGCGAAAGCGTGGGGAGCGAACAGG	Bacteria; Firmicutes; Clostridia; Clostridiales; Eubacteriaceae; Eubacterium; NA
						0	0	0	0	0	0	0	0	0.000125589	0	0	0	0	0.000215917	0.000111529	0	0	0	0	0	0	0	0	0	0	0	0.000503972	0	0	5.04147e-05	0	0	0	0	0	0	0	0	ASV243	TACGTAGGGGACAAGCGTTGTCCGGAATGACTGGGCGTAAAGGGCGCGTAGGCGGTCTGATAAGTCAGATGTGAAAGGTACCGGCTCAACCGGTGACGTGCATTTGAAACTGTCAGACTTGAGTATTGGAGAGGCAAGTGGAATTCCTAGTGTAGCGGTGAAATGCGTAGATATTAGGAGGAACACCAGTGGCGAAGGCGGCTTGCTGGACAAATACTGACGCTGAGGTGCGAAAGCGTGGGGAGCGAACAGG	Bacteria; Firmicutes; Clostridia; Clostridiales; Eubacteriaceae; Eubacterium; NA
						0	0	0	0	0	0	0	0	0	0	0	0	0	0	0	0	0	0	0	0	0	0	0	0	0.000738535	0	0	0	0	0	0	0	0	0	0	0	0	0	ASV244	TACGTAGGGGACAAGCGTTGTCCGGAATGACTGGGCGTAAAGGGCGCGTAGGCGGTCTATTAAGTCTGATGTGAAAGGTACCGACTCAACCGGTGAAGTGCATTGGAAACTGGTAGACTTGAGTATTGGAGAGGCAAGTGGAATTCCTAGTGTAGCGGTGAAATGCGTAGATATTAGGAGGAACACCAGTGGCGAAGGCGGCTTGCTGGACAAATACTGACGCTGAGGTGCGAAAGCGTGGGGAGCGAACAGG	Bacteria; Firmicutes; Clostridia; Clostridiales; Eubacteriaceae; Eubacterium; NA
						0	0	0	0	0	0	0	0	0	0	0	0	0	0	0	0	0	0	0	0	0	4.69859e-05	0	0	0	0.000117215	0	0	0	0	0	0	0	0	0	0	7.47412e-05	0	ASV245	TACGTATGGACCGAGCGTTGTCCGGAATCATTGGGCGTAAAGGGTACGTAGGCGGCCTAGTAAGTTAGAAGTGAAATAATATAGCTCAACTATATAAAGCTTTTAAAACTGTTAGGCTTGAGAGATGAAAGGGAAAGTGGAATTCCTAGTGTAGCGGTGAAATGCGCAGATATTAGGAAGAATACCGGTGGCGAAGGCGACTTTCTGGTCATCATCTGACGCTGAGGTACGAAAGCGTGGGTAGCAAACAGG	Bacteria; Firmicutes; Clostridia; Clostridiales; Family XI_2; Anaerococcus; NA
						0	0	0	0	0	0	0	0	0	0	0	0	0	0	0	0	0	0	0	0	0	0	0	0	0	0	0	0	0	0	0	0	0	0	0.000100075	0	0	0	ASV246	TACGTAAGGTCCGAGCGTTGTCCGGAATCATTGGGCGTAAAGGGTACGTAGGCGGGTAAGCAAGTTAGAAGTGAAATCCTATAGCTCAACTATAGTAAGCTTTTAAAACTGCTCATCTTGAGATATGGAAGGGAAAGTGGAATTCCTAGTGTAGCGGTGAAATGCGCAGATATTAGGAGGAATACCGGTGGCGAAGGCGACTTTCTGGCCATAATCTGACGCTGAGGTACGAAAGCGTGGGTAGCAAACAGG	Bacteria; Firmicutes; Clostridia; Clostridiales; Family XI_2; Anaerococcus; NA
						0	0	4.29406e-05	0.000129548	0.000138166	0.000199621	0	0	0.00021978	0	9.22226e-05	0	0	5.39792e-05	0	0	0	0	0	0	0	0	6.08371e-05	0.000124901	0.000184634	0	0	0	0	0	0	0	0	0	0.000225169	0	0.000411077	0	ASV247	TACGTAAGGGGCGAGCGTTGTCCGGAATTATTGGGCGTAAAGAGTGCGTAGGCGGCAAATTAAGTCAGATGTGAAAACTAAGGGCTCAACCCATAGATTGCATCTGAAACTGATATGCTTGAGTCAAGGAGAGGAAAGTGGAATTCCTAGTGTAGCGGTGGAATGCGTAGATATTAGGAGGAATACCGGTGGCGAAGGCGACTTTCTGGACTTGAACTGACGCTGAGGCACGAAAGCGTGGGGAGCAAACAGG	Bacteria; Firmicutes; Clostridia; Clostridiales; Family XI_2; Ezakiella; NA
						0	0	0	3.70137e-05	0	0	0	0	0	0	0.000122963	0	0	0	0	0	0	0	0	0	0	0	0	0	0	0	0	0	0	0	0	0	0	0	5.00375e-05	0	0	0	ASV248	TACGTATGGAGCGAGCGTTGTCCGGAATTATTGGGCGTAAAGGGTGCGCAGGCGGCTTTACAAGTTGGATGTGAAATATTGTGGCTCAACCACAAACGTGCATCCAAAACTGCAAAGCTTGAGTTAAGGAGAGGTAAGTGGAATTCCTGGTGTAGCGGTGGAATGCGTAGATATCAGGAGGAATACCGGTGGCGAAGGCGACTTACTGGACTTAAACTGACGCTCAGGCACGAAAGCGTGGGGAGCAAACAGG	Bacteria; Firmicutes; Clostridia; Clostridiales; Family XI_2; Ezakiella; NA
						0.000104985	0	0	0	0	0	0	0	0	0	0	0	0	0	0	0	0	0	0	0	0	0	0	0	0	0	0	0	0	0	0	0	0	0	0	0	0	0	ASV249	TACGTATGGAGCGAGCGTTGTCCGGAATTATTGGGCGTAAAGGGTACGCAGGCGGTTTAATAAGTCGAATGTTAAAGATCGGGGCTCAACCCCGTAAAGCATTGGAAACTGATAAACTTGAGTAGTGGAGAGGAAAGTGGAATTCCTAGTGTAGTGGTGAAATACGTAGATATTAGGAGGAATACCAGTAGCGAAGGCGACTTTCTGGACACAAACTGACGCTGAGGTACGAAAGCGTGGGGAGCAAACAGG	Bacteria; Firmicutes; Clostridia; Clostridiales; Family XI_2; Finegoldia; NA
						0	0	0	5.55206e-05	9.21107e-05	9.98104e-05	7.02469e-05	0	0	0	0	0	0	3.59861e-05	0	0	0	0	0	0	0	0	0	0	0	0	0	0	0	0	0	0	0	0	0	0	0.000112112	0	ASV250	TACGTAGGGGGCGAGCGTTGTTCGGAATTATTGGGCGTAAAGGGTACGTAGGCGGCTCGTTAAGTTTGGCGTTAAATTCCGGGGCTCAACCCCGGCAAGCGTTGAAAACTGGCGAGCTTGAGTAGTAGAGGGGACAGTGGAATTCCTAGTGTAGCGGTGAAATGCGTAGAGATTAGGAAGAATACCGGTGGCGAAGGCGACTGTCTGGATACATACTGACGCTGAGGTACGAAAGCGTGGGGAGCAAACAGG	Bacteria; Firmicutes; Clostridia; Clostridiales; Family XI_2; Murdochiella; NA
						0	0	0	0	0	0	0	0	0	0	0	0	0	0	0	0	0	0	0	0	0	0	0	0	0	0	0.000119993	0	0	0	0	0	0	0	0	0	0	0	ASV251	TACGTAGGGGGCGAGCGTTGTTCGGAATTATTGGGCGTAAAGGGTACGTAGGCGGATCGTTAAGTTTGGCGTTAAATTCTGGGGCTCAACCCCAGCAAGCGTTGAAAACTGGCGACCTTGAGTAGTAGAGGGGACAGTGGAATTCCTAGTGTAGCGGTGAAATGCGTAGAGATTAGGAAGAATACCGGTGGCGAAGGCGACTGTCTGGATACATACTGACGCTGAGGTACGAAAGCGTGGGGAGCGAACAGG	Bacteria; Firmicutes; Clostridia; Clostridiales; Family XI_2; Murdochiella; NA
						0	0	0	0	0	0	0	0.000124832	0	0	0	0	0	0	0	0	0	0	0	0	0	0	0	0	0	0	0	0	0	0	0.000227752	0	0	0	0	0	0	0	ASV252	TACGTATGGGGCGAGCGTTGTCCGGAATTATTGGGCGTAAAGGGTACGTAGGCGGTTTTTTAAGTCAGGTGTGAAAGCGTGAGGCTTAACCTCATTAAGCACTTGAAACTGGAAGACTTGAGTGAAGGAGAGGAAAGTGGAATTCCTAGTGTAGCGGTGAAATGCGTAGATATTAGGAGGAATACCGGTGGCGAAGGCGACTTTCTGGACTTTTACTGACGCTCAGGTACGAAAGCGTGGGGAGCAAACAGG	Bacteria; Firmicutes; Clostridia; Clostridiales; Family XI_2; Parvimonas; NA
						0	0	0	0	0	0	0	0	0	0	0	0	0	0	0	3.8666e-05	0	0	0	0	0	0	0	0	0	0	0	0	0	0	0	0	0	0	0	0	0	0	ASV253	TACGTATGGGGCGAGCGTTGTCCGGAATTATTGGGCGTAAAGGGTACGTAGGCGGCCTTTTAAGTCAGGTGTGAAAGCGTGAGGCTTAACCTCATTAAGCACTTGAAACTGGAAGGCTTGAGTGAAGGAGAGGAAAGTGGAATTCCTAGTGTAGCGGTGAAATGCGTAGATATTAGGAGGAATACCGGTGGCGAAGGCGACTTTCTGGACTTTTACTGACGCTCAGGTACGAAAGCGTGGGGAGCAAACAGG	Bacteria; Firmicutes; Clostridia; Clostridiales; Family XI_2; Parvimonas; NA
						0	0	0	0	0	0	0	0	0	0	0	0	0	0	0	0	0	0	0	0	0	4.69859e-05	0.000162232	0	0	0	0	0	0	0	0	0	0	0	0	0	0	0	ASV254	TACGTAGGGGGCTAGCGTTGTCCGGAATCACTGGGCGTAAAGGGTTCGCAGGCGGAAATGCAAGTCAGATGTAAAAGGCAGTAGCTTAACTACTGTAAGCATTTGAAACTGCATATCTTGAGAAGAGTAGAGGTAAGTGGAATTTTTAGTGTAGCGGTGAAATGCGTAGATATTAAAAAGAATACCGGTGGCGAAGGCGACTTACTGGGCTCATTCTGACGCTGAGGAACGAAAGCGTGGGTAGCAAACAGG	Bacteria; Firmicutes; Clostridia; Clostridiales; Family XI_2; Peptoniphilus; NA
						0	0	0	0	0	0	0	0	0	0	0	0	0	0	0	0	0	0	0	0	0	0	0	0	0	0	0	0	0	0	0	0	0	0	0.000125094	0	0	0	ASV255	TACGTAGGGGGCTAGCGTTGTCCGGAATCACTGGGCGTAAAGGGTTCGCAGGCGGAAATGCAAGTCAGGTGTAAAAGGCAGTAGCTTAACTACTGTAAGCATTTGAAACTGCATATCTTGAGAAGAGTAGAGGTAAGTGGAATTTTTAGTGTAGCGGTGAAATGCGTAGATATTAAAAAGAATACCGGTGGCGAAGGCGACTTACTGGGCTCATTCTGACGCTGAGGAACGAAAGCGTGGGTAGCAAACAGG	Bacteria; Firmicutes; Clostridia; Clostridiales; Family XI_2; Peptoniphilus; NA
						0	9.71125e-05	0	0	0	0	0	0	0	0	0	0	0	0	0	0	0	0	0	0	0	0	0	0	0	0	0	0	0	0	0	0	0	0	0	0	0	0	ASV256	TACGTAGGGGGCTAGCGTTGTCCGGAATCACTGGGCGTAAAGGGTTCGCAGGCGGAAATGCAAGTCAGATGTAAAAGGCAGTAGCTTAACTACTGTAAGCATTTGAAACTGTATATCTTGAGAAGAGTAGAGGTAAGTGGAATTTTTAGTGTAGCGGTGAAATGCGTAGATATTAAAAAGAATACCGGTGGCGAAGGCGACTTACTGGGCTCATTCTGACGCTGAGGAACGAAAGCGTGGGTAGCAAACAGG	Bacteria; Firmicutes; Clostridia; Clostridiales; Family XI_2; Peptoniphilus; NA
						0	0	0	0	0	0	0	0	9.41915e-05	0	0	0	0	0	0	0	0	0	0	0	0	0	0	0	0	0	0	0	0	0	0	0	0	0	0	0	0	0	ASV257	TACGTAGGGGGCTAGCGTTGTCCGGAATCACTGGGCGTAAAGGGTTCGCAGGCGGAATAACAAGTCAGATGTGAAAGGCATGGGCTCAACCCATGTAAGCATTTGAAACTGTAATTCTTGAGAAGTGGAGAGGTAAGTGGAATTCCTAGTGTAGCGGTGAAATGCGTAGATATTAGGAGGAATACCTGTGGCGAAGGCGACTTACTGGACACAAATCTGACGCTGAGGAACGAAAGCGTGGGTAGCAAACAGG	Bacteria; Firmicutes; Clostridia; Clostridiales; Family XI_2; Peptoniphilus; NA
						4.19939e-05	0	0	0	0	0	0	0	0	0	0	0	0	0	0	0	0	0	0	0	0	0	0	0	0	0	0	0	0	0	0	0	0	0	0	0	0	0	ASV258	TACGTAGGGGGCGAGCGTTGTCCGGAATTACTGGGCGTAAAGGGTTCGCAGGCGGCATGGCAAGTCCGATGTAAAAGGCGAAGGCTCAACCTTCGTAAGCATCGGAAACTGTCAAGCTTGAGTGAAGGAGAGGCAAGTGGAATTCCTAGTGTAGCGGTGGAATGCGTAGATATTAGGAGGAATACCGGTGGCGAAGGCGACTTGCTGGACTTCAACTGACGCTGAGGAACGAAAGCGTGGGTAGCAAACAGG	Bacteria; Firmicutes; Clostridia; Clostridiales; Family XI_2; Peptoniphilus; NA
						0	0	0	0	0	0	0	0	0	0.000263315	0	0	9.43752e-05	7.19722e-05	0	0	0	0	0.000254169	8.3996e-05	0	0.000516844	0.000283907	0	0.000115396	0	0	0	0	0	0	0	0.00109165	0	0	0	0	0	ASV259	TACGTAGGGGGCAAGCGTTATCCGGAATTATTGGGCGTAAAGAGTATGTAGGTGGTTTCTTAAGCGCAGGGTATAAGGCAATGGCTTAACCATTGTTCGCCCCGTGAACTGAGAGACTTGAGTGCTGGAGAGGAAAGCGGAATTCCTAGTGTAGCGGTGAAATGCGTAGATATTAGGAGGAACACCAGTGGCGAAGGCGGCTTTCTGGACAGTAACTGACACTGAGATACGAAAGCGTGGGGAGCAAACAGG	Bacteria; Firmicutes; Clostridia; Clostridiales; Family XI_2II; [Eubacterium] brachy group; NA
						0.000146979	0	0	0	0	0.000299431	0	0.000187248	0	0	0.000122963	0	0	0.000521799	0.000167294	0	0	0	5.86545e-05	0	0	0	0.000506976	0	0	0	9.59946e-05	0	0	5.04147e-05	0	0.000195567	0	0	0	0	0	0.000224631	ASV260	TACGTAGGGGGCGAGCGTTATCCGGAATTATTGGGCGTAAAGAGTACGTAGGCGGTTTTTTAAGCGAGGGGTATAAGGCAGCGGCTTAACTGCTGTTGGCCCCTCGAACTGGAGGACTTGAGTGTCGGAGAGGAAAGCGGAATTCCTAGTGTAGCGGTGAAATGCGTAGAGATTAGGAGGAACACCAGTGGCGAAGGCGGCTTTCTGGACGACAACTGACGCTGAGGTACGAAAGCGTGGGGAGCAAACAGG	Bacteria; Firmicutes; Clostridia; Clostridiales; Family XI_2II; [Eubacterium] brachy group; NA
						0	0	0	7.40275e-05	0	0	0	0	0	0	0	0	0	0	0	0	0	0	0	0	0	0	0	0	0.000207713	0	0	0	0	0	0	0	0	0	0	0	0.000298965	0	ASV261	TACGTAGGGGGCGAGCGTTATCCGGAATTATTGGGCGTAAAGAGTACGTAGGCGGTTTCTTAAGCGCAGGGTTTAAGGCTATGGCTTAACTATAGTTCGCCCTGTGAACTGGGAGACTTGAGTATCGGAGAGGAAAGCGGAATTCCTAGTGTAGCGGTGAAATGCGTAGATATTAGGAGGAACACCAGTGGCGAAGGCGGCTTTCTGGACGAAAACTGACGCTGAGGTACGAAAGCGTGGGGAGCGAACAGG	Bacteria; Firmicutes; Clostridia; Clostridiales; Family XI_2II; [Eubacterium] brachy group; NA
						0	0	0	0	0	6.65402e-05	0	0	9.41915e-05	0	0	0	0	5.39792e-05	0	0	0	0	0	0	0	0	0	0	0	0	0	0	0	0	0.000113876	0	0	0	0	0	0	0	ASV262	TACGTAGGGGGCAAGCGTTATCCGGAATTATTGGGCGTAAAGAGTACGTAGGCGGTTTCTTAAGCGCAGGGTTTAAGGCTATAGCTTAACTATAGTTCGCCCTGTGAACTGGGAGACTTGAGTATCGGAGAGGAAAGCGGAATTCCTAGTGTAGCGGTGAAATGCGTAGATATTAGGAGGAACACCAGTGGCGAAGGCGGCTTTCTGGACGAAAACTGACGCTGAGGTACGAAAGCGTGGGGAGCAAACAGG	Bacteria; Firmicutes; Clostridia; Clostridiales; Family XI_2II; [Eubacterium] brachy group; NA
						0	0	0	0	0.00101322	0	0	0.000249665	0.000125589	0	0	0	0	0	0	9.66651e-05	0	0.000446335	0	0	0	0	0	0	0	0	0	0	0	0	0.000313158	0	0	0	0	0	0	0	ASV263	TACGTAGGGGGCGAGCGTTATCCGGAATTATTGGGCGTAAAGAGTTCGTAGGCGGTTTTTTAAGCGCGGGGTGAAAGGCAATGGCTTAACCATTGTTAGCCCTGCGAACTGGGAGACTTGAGTGCAGGAGAGGAAAGCGGAATTCCTAGTGTAGCGGTGAAATGCGTAGATATTAGGAGGAACACCAGTGGCGAAGGCGGCTTTCTGGACTGTAACTGACGCTGAGGAACGAAAGTGTGGGGAGCAAACAGG	Bacteria; Firmicutes; Clostridia; Clostridiales; Family XI_2II; [Eubacterium] nodatum group; NA
						0	0	0	0	0	0	0	0	0	0	0.00126038	0	0	0	0	0	0	0.00031506	0	0	0.000184047	0	0	0	0	0	0	0	0	0	0	0	0	0	0	0	0	0	ASV264	TACGTAGGGGGCAAGCGTTATCCGGAATTATTGGGCGTAAAGAGTGCGTAGGTGGCTTTTTAAGCGCAGGGTTTAAGGCAATGGCCCAACCATTGTTCGCCCTGCGAACTGAATAGCTTGAGTGCAGGAGAGGAAAGCGGAATTCCTAGTGTAGCGGTGAAATGCGTAGATATTAGGAGGAACACCAGTGGCGAAGGCGGCTTTCTGGACTGTAACTGACACTGAGGCACGAAAGTGTGGGGAGCAAACAGG	Bacteria; Firmicutes; Clostridia; Clostridiales; Family XI_2II; [Eubacterium] nodatum group; NA
						0	0	0	0	0	0	0	6.24161e-05	0	0	0	0	0	0	0	3.8666e-05	0	0	0	0	0	0	0	0	0	0	0	0	0	0	0	0	0.000145553	0	7.50563e-05	0	0	0	ASV265	TACGTAGGGGGCGAGCGTTATCCGGAATTATTGGGCGTAAAGAGTGCGTAGGTGGCACCTTAAGCGCAGGGTTTAAGGCAATGGCTCAACCATTGTTCGCCTTGCGAACTGGGGTGCTTGAGTGCAGGAGGGGAAAGTGGAATTCCTAGTGTAGCGGTGAAATGCGTAGATATTAGGAGGAACACCAGTGGCGAAGGCGACTTTCTGGACTGTTACTGACACTGAGGCACGAAAGCGTGGGGAGCAAACAGG	Bacteria; Firmicutes; Clostridia; Clostridiales; Family XI_2II; [Eubacterium] nodatum group; NA
						0.00228867	0.000453192	0.0013741	0.0034978	0.00260213	0.00106464	0.00108883	0.00184128	0.000282575	0	0.00547187	0.00112313	0	0.00116955	0.000557647	0.000541324	0.00255118	0.00267801	0	0.0020439	0.00143557	0	0	0.000707773	0.0137552	0.00248105	0.00107994	0	0.000897823	0.00037811	0.00130957	0.00133638	0	0	0.00215161	0	0.00590456	0.00365025	ASV266	TACGTAGGGGGCAAGCGTTATCCGGAATTATTGGGCGTAAAGAGTACGTAGGTGGTTTTCTAAGCACGGGGTTTAAGGCAATGGCTTAACCATTGTTCGCCTTGTGAACTGGAAGACTTGAGTGCAGGAGAGGAAAGCGGAATTCCTAGTGTAGCGGTGAAATGCGTAGATATTAGGAGGAACACCAGTGGCGAAGGCGGCTTTCTGGACTGTAACTGACACTGAGGTACGAAAGCGTGGGGAGCAAACAGG	Bacteria; Firmicutes; Clostridia; Clostridiales; Family XI_2II; Family XIII AD3011 group; NA
						0.000461933	0	6.44109e-05	0.000259096	0	0.000166351	0.000280988	0	0	0.000119689	0.00298186	0.00033694	6.29168e-05	0.000161937	0	0	0.000542126	0.0023892	0.00156412	8.3996e-05	0	0	0.00362995	0	0	0	7.1996e-05	0.00086307	9.97581e-05	0	0	0.000130378	0.000242589	0	0	0	0	0	ASV267	TACGTAGGGGGCGAGCGTTATCCGGAATTATTGGGCGTAAAGAGTGCGTAGGTGGTAACTTAAGCGCGGGGTTTAAGGCAATGGCTTAACCATTGTTCGCCCTGCGAACTGGGATACTTGAGTGCAGGAGAGGAAAGCGGAATTCCTAGTGTAGCGGTGAAATGCGTAGATATTAGGAGGAACACCAGTGGCGAAGGCGGCTTTCTGGACTGAAACTGACACTGAGGCACGAAAGTGTGGGGAGCAAACAGG	Bacteria; Firmicutes; Clostridia; Clostridiales; Family XI_2II; Family XIII AD3011 group; NA
						0	0	0	0	0.000276332	0	0	0.000312081	0	0	0.000430372	0	0	0.00196124	0	0	0	0	0.000273721	0.000195991	0.00055214	0	0.000243348	0	0.00228484	0	0	0	0	0.000277281	0.000284689	0	0	0	0	0	0.00134534	0	ASV268	TACGTAGGGGGCAAGCGTTATCCGGAATTATTGGGCGTAAAGAGTACGTAGGTGGTTACCTAAGCAAGGGGTTTAAGGCAATGGCTTAACTATTGTTCGCCCCTTGAACTGGGCTACTTGAGTGCAGGAGAGGAAAGCGGAATTCCTAGTGTAGCGGTGAAATGCGTAGATATTAGGAGGAACACCAGTGGCGAAGGCGGCTTTCTGGACTGTAACTGACACTGAGGTACGAAAGCGTGGGGAGCAAACAGG	Bacteria; Firmicutes; Clostridia; Clostridiales; Family XI_2II; Family XIII AD3011 group; NA
						0	0	0	0	0.000368443	0.000831753	0	0	0.000596546	0	0	0	0	0.00125951	0.000529764	0.000251329	0	0	0	0	0	0	0	0	0	0	0.00035998	0	0	0	0.000768661	0	0	0	0	0	0	0	ASV269	TACGTAGGGGGCAAGCGTTATCCGGAATTATTGGGCGTAAAGAGTACGTAGGTGGTTTCCTAAGCACAGGGTTTAAGGCTAAGGCTCAACCATAGTTCGCCCTGTGAACTGGGAGACTTGAGTGCAGGAGAGGAAAGCGGAATTCCTAGTGTAGCGGTGAAATGCGTAGATATTAGGAGGAACACCAGTGGCGAAGGCGGCTTTCTGGACTGTAACTGACACTGAGGTACGAAAGCGTGGGGAGCAAACAGG	Bacteria; Firmicutes; Clostridia; Clostridiales; Family XI_2II; Family XIII AD3011 group; NA
						0	0	0	0	0	0	0	0	0	0	0	0	0	0	0	0	0	0	0	0	0.000533736	0	0	0	0.000807773	0	0	0	0	0	0	0	0	0	0	0	0.00287754	0	ASV270	TACGTAGGGGGCAAGCGTTATCCGGAATTATTGGGCGTAAAGAGTGCGTAGGTGGTAACTTAAGCGCGGGGTTTAAGGCAATGGCTTAACCATTGTTCGCCCCGCGAACTGGGATACTTGAGTGCAGGAGAGGAAAGCGGAATTCCTAGTGTAGCGGTGAAATGCGTAGATATTAGGAGGAACACCAGTGGCGAAGGCGGCTTTCTGGACTGAAACTGACACTGAGGCACGAAAGTGTGGGGAGCAAACAGG	Bacteria; Firmicutes; Clostridia; Clostridiales; Family XI_2II; Family XIII AD3011 group; NA
						0.000209969	0.00161854	0	0.000148055	0	0.00013308	0.000351235	0	6.27943e-05	0	0	0.000524129	3.14584e-05	0	0	0	0.000127559	0	0	0	0	0	0	0	0	0	4.79973e-05	0	0	0.000529354	0	0	9.70356e-05	0	0	0	0	0	ASV271	TACGTAGGGGGCAAGCGTTATCCGGAATTATTGGGCGTAAAGAGTGCGTAGGTGGTTACCTAAGCAGGGGGTGAAAGGCACTGGCTTAACCAATGTCAGCCCCCTGAACTGGGTACCTTGAGTGCAGGAGAGGAAAGCGGAATTCCTAGTGTAGCGGTGAAATGCGTAGATATTAGGAGGAACACCAGTGGCGAAGGCGGCTTTCTGGACTGTTACTGACACTGAGGCACGAAAGTGTGGGGAGCAAACAGG	Bacteria; Firmicutes; Clostridia; Clostridiales; Family XI_2II; Family XIII AD3011 group; NA
						0	0	0	0	0	0	0	0	0	0	0	0	0	0	0	0	0	0	0.000684302	0	0	0	0	0	0	0	0	8.92831e-05	0	0	0	0	0	0	0	0	0	0	ASV272	TACGTATGGGGCGAGCGTTATCCGGAATTATTGGGCGTAAAGAGTACGTAGGTGGTTTTTTAAGCGCAGGGTTTAAGGCTACGGCTTAACTGTAGTTTGCCTTGCGAACTGGGAGACTTGAGTGCAGGAGAGGAAAGCGGAATTCCTAGTGTAGCGGTGAAATGCGTAGATATTAGGAGGAACACCGGTGGCGAAGGCGGCTTTCTGGACTGTAACTGACACTGAGGTACGAAAGCGTGGGGAGCAAACAGG	Bacteria; Firmicutes; Clostridia; Clostridiales; Family XI_2II; Family XIII AD3011 group; NA
						0	0	6.44109e-05	5.55206e-05	0	0.000166351	0	0	0	0	0	0	0	0	0	0	0	0	0	0	0	0	0	0	0	0	0	0	0	0	0	0	0	0	0	0	0	0	ASV273	TACGTAGGGGGCAAGCGTTATCCGGAATTATTGGGCGTAAAGAGTGCGTAGGTGGTTACCTAAGCAGGGGGTGAAAGGCTATGGCTTAACCATAGTCAGCCCCCTGAACTGGGCTACTTGAGTGCAGGAGAGGAAAGCGGAATTCCTAGTGTAGCGGTGAAATGCGTAGATATTAGGAGGAACACCAGTGGCGAAGGCGGCTTTCTGGACTGTAACTGACACTGAGGCACGAAAGTGTGGGGAGCAAACAGG	Bacteria; Firmicutes; Clostridia; Clostridiales; Family XI_2II; Family XIII AD3011 group; NA
						0	0	0	0	0	0	0	0	0	0	0	0	0	0	0	0	0	0	0	0	0	0	0	0	0	0	0	0	0	0.000176451	0	0	0	0	0	0	0	0	ASV274	TACGTAGGGGGCGAGCGTTATCCGGAATTATTGGGCGTAAAGAGTACGTAGGTGGTTTCCTAAGCACAGGGTTTAAGGCTAAGGCTCAACCATAGTTCGCCCTGTGAACTGGGAGACTTGAGTGCAGGAGAGGAAAGCGGAATTCCTAGTGTAGCGGTGAAATGCGTAGATATTAGGAGGAACACCAGTGGCGAAGGCGGCTTTCTGGACTGTAACTGACACTGAGGTACGAAAGCGTGGGGAGCAAACAGG	Bacteria; Firmicutes; Clostridia; Clostridiales; Family XI_2II; Family XIII AD3011 group; NA
						0	0	0	0	0	0	0	0	0	0	0	0	0	0	0	0	0	0	0	0	0	0	0	0	0	0	0	0	0	0	0	0	0	0	0	0	0	8.42365e-05	ASV275	TACGTAGGGGGCAAGCGTTATCCGGAATTATTGGGCGTAAAGAGTGCGTAGGTGGTTACCTAAGCAGGGGGTGAAAGGCAATGGCTCAACCATTGTTAGCCCCCTGAACTGGGCTACTTGAGTGCAGGAGAGGAAAGCGGAATTCCTAGTGTAGCGGTGAAATGCGTAGATATTAGGAGGAACACCAGTGGCGAAGGCGGCTTTCTGGACTGTTACTGACGCTGAGGCACGAAAGCGTGGGGAGCAAACAGG	Bacteria; Firmicutes; Clostridia; Clostridiales; Family XI_2II; Family XIII AD3011 group; NA
						0.000335951	0.000161854	0.000665579	0.000851316	0.000460554	0	0.000421482	9.36242e-05	0.000533752	0	0.00620965	0.00149751	0	0.000917646	0.000334588	9.66651e-05	0.000255118	0.000656375	0	0	0.00379136	0	0	0.000208169	0.00964712	5.86075e-05	0.000119993	0	0.00124698	0.000352903	0.000284689	0.000423729	0	0	0.000150113	0	0.00198064	0	ASV276	TACGTAGGGGGCAAGCGTTGTCCGGAATTATTGGGCGTAAAGAGTACGTAGGCGGTTTGCTAAGCGCAAGGTGAAAGGCAGTGGCTTAACCATTGTAAGCCTTGCGAACTGACAGACTTGAGTGCAGGAGAGGAAAGCGGAATTCCTAGTGTAGCGGTGAAATGCGTAGATATTAGGAGGAACACCGGTGGCGAAGGCGGCTTTCTGGACTGTAACTGACGCTGAGGTACGAAAGCGTGGGGAGCAAACAGG	Bacteria; Firmicutes; Clostridia; Clostridiales; Family XI_2II; Family XIII UCG-001; NA
						0	0	0	0	6.9083e-05	0	0	0	6.27943e-05	9.5751e-05	0	0	0.000141563	0.00023391	0	5.7999e-05	0.000159449	0	0	0.000111995	0	0.000117465	0.000101395	0	0.000115396	0	0.000143992	0	0	0	0	0	0.000412401	0	0	0	0	0	ASV277	TACGTAGGGGGCAAGCGTTATCCGGAATTATTGGGCGTAAAGAGTGCGTAGGTGGTTACCTAAGCGCAAGGTTTAATTTAGAGGCTCAACCTCTACTTGCCTTGCGAACTGGGCTACTTGAGTGCAGGAGGGGAAAGCGGAATTCCTAGTGTAGCGGTGAAATGCGTAGATATTAGGAGGAACACCAGCGGCGAAGGCGGCTTTCTGGACTGTAACTGACACTGAGGCACGAAAGCGTGGGTAGCAAACAGG	Bacteria; Firmicutes; Clostridia; Clostridiales; Family XI_2II; Mogibacterium; NA
						0	0	0	0	0	0	0	0	0	0	6.14817e-05	0	0	0	0	0	0	0	0.00013686	0	0	0	0	0	0	0	0	0.000238088	0	0	0	0	0	0	0	0	0	0	ASV278	TACGTAGGGGGCAAGCGTTATCCGGAATTATTGGGCGTAAAGCGTGCGTAGGTGGTAATTTAAGCGCAAGGTTTAAACTAACGGCTCAACCGTTAATTGCCATGCGAACTGGGTTACTTGAGTGCTGGAGGGGAAAGCGGAATTCCTAGTGTAGCGGTGAAATGCGTAGATATTAGGAGGAACACCGGCGGCGAAGGCGGCTTTCTGGACAGCAACTGACACTGAGGCACGAAAGTGTGGGTAGCAAACAGG	Bacteria; Firmicutes; Clostridia; Clostridiales; Family XI_2II; Mogibacterium; NA
						0.000104985	0.000291338	0.000515287	0.000536699	0.0010823	0.000698673	0.000632222	0.000436913	0	0	0	0.000636442	0	0.00064775	0.000529764	0.00019333	0.00117992	0	0	0.000251988	0	0	0	0	0	0.000996327	0.000983945	0	0.000773125	0	0.00145192	0.000488918	0	0	0.0012009	0	0	0	ASV279	TACGTAGGGGGCAAGCGTTATCCGGAATTATTGGGCGTAAAGAGTACGTAGGTGGTTACCTAAGCACGAGGTATAAGGCAATGGCTTAACCATTGTTCGCCTTGTGAACTGGGCTACTTGAGTGCAGGAGAGGAAAGCGGAATTCCTAGTGTAGCGGTGAAATGCGTAGATATTAGGAGGAACACCAGTGGCGAAGGCGGCTTTCTGGACTGTAACTGACACTGAGGTACGAAAGCGTGGGGAGCAAACAGG	Bacteria; Firmicutes; Clostridia; Clostridiales; Family XI_2II; NA; NA
						0	0	0	0	0	0	0.0010537	0	0	0	0	0.00134776	0	0	0	0	0.00334843	0	0	0.000923956	0.00161961	0	0	0.000541238	0.00156939	0	0	0	0	0	0	0	0	0	0	0	0.00130797	0.000224631	ASV280	TACGTAGGGGGCGAGCGTTATCCGGAATTATTGGGCGTAAAGAGTGCGTAGGTGGCTTTTTAAGCGCGGGGTTTAAGGCAATGGCTTAACCATTGTTCGCCCTGCGAACTGGAGAGCTTGAGTGCAGGAGAGGAAAGCGGAATTCCTAGTGTAGCGGTGAAATGCGTAGATATTAGGAGGAACACCAGTGGCGAAGGCGGCTTTCTGGACTGTTACTGACACTGAGGCACGAAAGTGTGGGGAGCAAACAGG	Bacteria; Firmicutes; Clostridia; Clostridiales; Family XI_2II; NA; NA
						0	0	0	0	0	0	0	0	0	0	0	0	0	0	0	0	0	0	0.00306958	0	0	0	0.00285934	0	0	0	0	0.000119044	0	0	0	0	0	0	0	0	0	0	ASV281	TACGTAGGGGGCAAGCGTTATCCGGAATTATTGGGCGTAAAGGGTACGTAGGTGGTTTCTTAAGCGCAGGGTATAAGGCAATGGCTTAACCATTGTTCGCCTTGCGAACTGGGGGACTTGAGTGCAGGAGAGGAAAGCGGAATTCCTAGTGTAGCGGTGAAATGCGTAGATATTAGGAGGAACACCAGTGGCGAAGGCGGCTTTCTGGACTGTAACTGACACTGAGGTACGAAAGCGTGGGGAGCAAACAGG	Bacteria; Firmicutes; Clostridia; Clostridiales; Family XI_2II; NA; NA
						0.000776887	0	0	0.000333124	0	0	0	0	0	0.000239378	0.000614817	0	0.00020448	0	0	0	0	0.00160155	0.00052789	0	0	0.000375887	0.00042586	0	0	0	0	0	0	0	0	0	0.000703508	0	0	0	0	0.000758129	ASV282	TACGTAGGGGGCAAGCGTTATCCGGAATTATTGGGCGTAAAGGGTACGTAGGTGGTTACCTAAGCACAGGGTATAAGGCAATAGCTTAACTATTGTTCGCCTTGTGAACTGGGCTACTTGAGTGCAGGAGAGGAAAGCGGAATTCCTAGTGTAGCGGTGAAATGCGTAGATATTAGGAGGAACACCAGTGGCGAAGGCGGCTTTCTGGACTGTAACTGACACTGAGGTACGAAAGCGTGGGGAGCAAACAGG	Bacteria; Firmicutes; Clostridia; Clostridiales; Family XI_2II; NA; NA
						0	0	0	0	0	0	0	0	0	0.000502693	0	0	0.000298855	0	0	0	0	0	0	0	0	0.000939717	0	0	0	0	0	0	0	0	0	0	0.00145553	0	0	0	0	0	ASV283	TACGTAGGGGGCAAGCGTTATCCGGAATTATTGGGCGTAAAGAGTACGTAGGTGGTTTTCTAAGCACGGGGTTTAAGGCAATGGCTTAACTATTGTTCGCCTTGTGAACTGGGAGACTTGAGTACAGGAGAGGAAAGCGGAATTCCTAGTGTAGCGGTGAAATGCGTAGATATTAGGAGGAACACCAGTGGCGAAGGCGGCTTTCTGGACTGAAACTGACACTGAGGTACGAAAGCGTGGGGAGCAAACAGG	Bacteria; Firmicutes; Clostridia; Clostridiales; Family XI_2II; NA; NA
						0	0	0	0	0	0	0	0	0	0	9.22226e-05	0.000112313	0	0	0	0	0	0.00036757	0	0	0	0	0	0	0	0	0	0	0	0	0	0	0	0	0	0	0	0	ASV284	TACGTAGGGGGCAAGCGTTATCCGGAATTATTGGGCGTAAAGAGTGCGTAGGTGGTTACCTAAGCGCAGGGTATAAGGCAATGGCTCAACCATTGTTCGCCCTGCGAACTGGGCTACTTGAGTGCAGGAGAGGAAAGCGGAATTCCTAGTGTAGCGGTGAAATGCGTAGATATTAGGAGGAACACCAGTGGCGAAGGCGGCTTTCTGGACTGTAACTGACACTGAGGCACGAAAGCGTGGGGAGCAAACAGG	Bacteria; Firmicutes; Clostridia; Clostridiales; Family XI_2II; NA; NA
						0	0	0	0	0	0	0	0	0	0	0	0	0	0	0	0	0	0	0	0	0	0	0	0	0	0	0	0	0	0	0	0	0	0.000357009	0	0	0	0	ASV285	TACGTAGGGGGCAAGCGTTATCCGGAATTATTGGGCGTAAAGAGTATGTAGGTGGTTTTCTAAGCGCAGGGTATAAGGCAATGGCTCAACCATTGTTCGCCCTGTGAACTGGGAGACTTGAGTGCAGGAGAGGGAAGCGGAATTCCTAGTGTAGCGGTGAAATGCGTAGATATTAGGAGGAACACCAGTGGCGAAGGCGGCTTTCTGGACTGTAACTGACACTGAGATACGAAAGCGTGGGGAGCAAACAGG	Bacteria; Firmicutes; Clostridia; Clostridiales; Family XI_2II; NA; NA
						0	0	0	0	0	0	0	0	0	0	0	0	0	0	0	0	0	0	3.9103e-05	0	0	0	6.08371e-05	0	0	0	0	5.9522e-05	0	0	0	0	0	0	0.000100075	0	7.47412e-05	0	ASV286	TACGTATGGGGCAAGCGTTATCCGGAATTATTGGGCGTAAAGAGTGCGTAGGTGGTGGCTTAAGCGCAGGGTTTAAGGCAATGGCTTAACTATTGTTCGCCTTGCGAACTGGGTCACTTGAGTACAGGAGAGGAAAGCGGAATTCCTAGTGTAGCGGTGAAATGCATAGATATTAGGAGGAACACCGGTGGCGAAGGCGGCTTTCTGGACTGCAACTGACACTGAGGCACGAAAGCGTGGGTAGCAAACAGG	Bacteria; Firmicutes; Clostridia; Clostridiales; Family XI_2II; S5-A14a; NA
						0	0.00171565	0	0	0.000713858	9.98104e-05	0.0034421	0.000655369	0.000251177	0.000766008	0.000522595	0	0.00116396	8.99653e-05	0	0	0	0	0.000371478	0	7.36187e-05	0.00204388	0.000709766	0.00108248	0	0.000136751	0	0.000684503	0	0.000352903	0.000313158	0	0.0013585	0	0.031974	0.00561438	0.000261594	0.000168473	ASV287	TACGTATGGAGCAAGCGTTATCCGGATTTACTGGGTGTAAAGGGAGTGTAGGTGGCCATGCAAGTCAGAAGTGAAAATCCGGGGCTCAACCCCGGAACTGCTTTTGAAACTGTAAGGCTAGAGTGCAGGAGGGGTGAGTGGAATTCCTAGTGTAGCGGTGAAATGCGTAGATATTAGGAGGAACACCAGTGGCGAAGGCGGCTCACTGGACTGTAACTGACACTGAGGCTCGAAAGCGTGGGGAGCAAACAGG	Bacteria; Firmicutes; Clostridia; Clostridiales; Lachnospiraceae; [Eubacterium] eligens group; NA
						0	0	0	0	0	0	0	0	0	0	0	0	0	0	0	0	0	0	0	0	0	0	0	0	0	0	0	0	0	0	0	0	0	0	0.00705529	0	0	0	ASV288	TACGTATGGAGCAAGCGTTATCCGGATTTACTGGGTGTAAAGGGAGTGTAGGTGGCCATGCAAGTCAGAAGTGAAAATCCGGGGCTCAACCCCGGAACTGCTTTTGAAACTGTAAGGCTAGAGTGCAGGAGGGGTGAGTGGAATTCCTAGTGTAGCGGTGAAATGCGTAGATATTAGGAGGAACACCAGTGGCGAAGGCGGCTCACTGGACTGTGACTGACACTGAGGCTCGAAAGCGTGGGGAGCAAACAGG	Bacteria; Firmicutes; Clostridia; Clostridiales; Lachnospiraceae; [Eubacterium] eligens group; NA
						6.29908e-05	0.00119772	0	0	0	0	0	0	0	0	0	0	0	0	0	0	0	0.000341315	0	0	0	0	0	0	0	0	0	0	0.00049879	0	0	0.000260756	0	0	0	0.00123122	0	0	ASV289	TACGTATGGAGCAAGCGTTATCCGGATTTACTGGGTGTAAAGGGAGTGTAGGTGGCCATGCAAGTCAGAAGTGAAAATCCGGGGCTCAACCCCGGAACTGCTTTTGAAACTGTAAGGCTGGAGTGCAGGAGGGGTGAGTGGAATTCCTAGTGTAGCGGTGAAATGCGTAGATATTAGGAGGAACACCAGTGGCGAAGGCGGCTCACTGGACTGTAACTGACACTGAGGCTCGAAAGCGTGGGGAGCAAACAGG	Bacteria; Firmicutes; Clostridia; Clostridiales; Lachnospiraceae; [Eubacterium] eligens group; NA
						0.00730693	0.00271915	0.00311319	0.00309065	0.00177313	0.000865023	0.00660321	0.000998658	0	0.00399761	0.00110667	0.00254577	0.00171448	0.00165536	0.00237	0.00112131	0.00580394	0.00068263	0	0.000895957	0.000772997	0.00646056	0.00020279	0	0.00452353	0.0104517	0.00107994	0	0.00144649	0.000529354	0.00364402	0.000814863	0.00325069	0	0.00437828	0.00367726	0	0.00409951	ASV290	TACGTATGGAGCAAGCGTTATCCGGATTTACTGGGTGTAAAGGGTGCGTAGGTGGCAGTGCAAGTCAGATGTGAAAGGCCGGGGCTCAACCCCGGAGCTGCATTTGAAACTGCATAGCTAGAGTACAGGAGAGGCAGGCGGAATTCCTAGTGTAGCGGTGAAATGCGTAGATATTAGGAGGAACACCAGTGGCGAAGGCGGCCTGCTGGACTGTTACTGACACTGAGGCACGAAAGCGTGGGGAGCAAACAGG	Bacteria; Firmicutes; Clostridia; Clostridiales; Lachnospiraceae; [Eubacterium] hallii group; NA
						0	0	0	0	0.000828996	0	0	0	0	0	0	0	0	0	0	0	0	0	0.000332375	0	0.00211654	0	0	0	0.0190404	0	0	0	0	0	0	0	0	0	0	0	0.00205538	0	ASV291	TACGTATGGAGCAAGCGTTATCCGGATTTACTGGGTGTAAAGGGTGCGTAGGTGGCAGTGCAAGTCAGATGTGAAAGGCCGGGGCTCAACCCCGGAGCTGCATTTGAAACTGCATAGCTGGAGTACAGGAGAGGCAGGCGGAATTCCTAGTGTAGCGGTGAAATGCGTAGATATTAGGAGGAACACCAGTGGCGAAGGCGGCCTGCTGGACTGTTACTGACACTGAGGCACGAAAGCGTGGGGAGCAAACAGG	Bacteria; Firmicutes; Clostridia; Clostridiales; Lachnospiraceae; [Eubacterium] hallii group; NA
						0.00109184	0	0.000493817	0.000425658	0	0	0	0	0	0	0	0	0	0	0	0	0	0	0	0	0	0	0	0	0	0.00228569	0	0	0	0	0	0	0	0	0.00110083	0	0	0.00098276	ASV292	TACGTATGGAGCAAGCGTTATCCGGATTTACTGGGTGTAAAGGGTGCGTAGGTGGCAGTGCAAGTCAGATGTGAAAGGTCGGGGCTCAACCCCGGAGCTGCATTTGAAACTGCATAGCTGGAGTACAGGAGAGGCAGGCGGAATTCCTAGTGTAGCGGTGAAATGCGTAGATATTAGGAGGAACACCAGTGGCGAAGGCGGCCTGCTGGACTGTTACTGACACTGAGGCACGAAAGCGTGGGGAGCAAACAGG	Bacteria; Firmicutes; Clostridia; Clostridiales; Lachnospiraceae; [Eubacterium] hallii group; NA
						0	0	0	0	0	0.000765213	0.00115907	0.000374497	0	0	0	0.000299502	0	0.00134948	0	0	0.000510237	0	0	0.00114794	0	0	0	0	0	0	0	0	0	0.000201659	0	0	0	0	0	0	0	0	ASV293	TACGTAGGTGGCGAGCGTTATCCGGATTTACTGGGTGTAAAGGGTGAGTAGGCGGGAAGTCAAGTCAGATGTGAAATGCCGCGGCTTAACTGCGGAACTGCATTTGAAACTGATTTTCTTGAGAGTCGGAGAGGCAATCGGAATTCCTAGTGTAGCGGTGAAATGCGTAGATATTAGGAGGAACACCAGTGGCGAAGGCGGATTGCTGGACGACAACTGACGCTGAGACACGAAAGCGTGGGGAGCAAACAGG	Bacteria; Firmicutes; Clostridia; Clostridiales; Lachnospiraceae; [Eubacterium] oxidoreducens group; NA
						0	0	0	0.00310915	0.000184221	0	0.00154543	0	0	0	0.00479557	0	0	0	8.3647e-05	0.000831319	0	0	0	0.000783962	0.000165642	0	0	8.32674e-05	0.000138475	0	0	0	0	0	0.000142345	0	0	0	0	0	0.000224224	0	ASV294	TACGTATGGTGCAAGCGTTATCCGGATTTACTGGGTGTAAAGGGTGCGTAGGTGGTATGGCAAGTCAGAAGTGAAAGGCTGGGGCTCAACCCCGGGACTGCTTTTGAAACTGTCAAACTAGAGTACAGGAGAGGAAAGCGGAATTCCTAGTGTAGCGGTGAAATGCGTAGATATTAGGAGGAACACCAGTGGCGAAGGCGGCTTTCTGGACTGAAACTGACACTGAGGCACGAAAGCGTGGGGAGCAAACAGG	Bacteria; Firmicutes; Clostridia; Clostridiales; Lachnospiraceae; [Eubacterium] ruminantium group; NA
						0	0	0	0	0.000368443	0	0.00080784	0	0	0	0.000153704	0.000524129	0	0.000161937	0	0.000251329	0	7.8765e-05	0	0.000111995	0.000294475	0	0.000223069	0	0.000207713	0.000156287	0	0	0	0	0.000227752	0	0	0	0.000100075	0	0.000149482	0	ASV295	TACGTATGGGGCAAGCGTTATCCGGATTTACTGGGTGTAAAGGGAGCGTAGGCGGTATGGCAAGTCAGAAGTGAAAGCCTGGGGCTCAACCCCGGAATTGCTTTTGAAACTGTCAAACTAGAGTGTCGGAGGGGTAAGCGGAATTCCTAGTGTAGCGGTGAAATGCGTAGATATTAGGAGGAACACCGGTGGCGAAGGCGGCTTACTGGACGACCACTGACGCTGAGGCTCGAAAGCGTGGGGAGCAAACAGG	Bacteria; Firmicutes; Clostridia; Clostridiales; Lachnospiraceae; [Eubacterium] ventriosum group; NA
						0	0.00106824	0	0	0	0	0	0	0	0	0.00107593	0	0	0	0	0	0	0.00094518	0	0	0.000110428	0	0	0	0.000161555	0	0	0	0	0	0	0	0	0	0	0	0.000186853	0	ASV296	TACGTATGGGGCAAGCGTTATCCGGATTTACTGGGTGTAAAGGGAGCGTAGGCGGTAAGACAAGTCAGAAGTGAAAGGCTGGGGCTCAACCCTGGGACTGCTTTTGAAACTGTCTAACTAGAGTGCAGGAGAGGTAAGTGGAATTCCTAGTGTAGCGGTGAAATGCGTAGATATTAGGAGGAACACCAGTGGCGAAGGCGGCTTACTGGACTGTAACTGACGCTGAGGCTCGAAAGCGTGGGGAGCAAACAGG	Bacteria; Firmicutes; Clostridia; Clostridiales; Lachnospiraceae; [Eubacterium] ventriosum group; NA
						0.000356948	0	0.000300584	0.000499685	0	0	0.000456605	9.36242e-05	0	0	0.000307409	0	0	0.000107958	0	0	0	0.00131275	0.000449684	0	0.00123311	0	0.000446139	0.00195678	0	0	0.000167991	0.000178566	0	0	0	0.00231421	0.000315366	0	0	0	0.0006353	0.000308867	ASV297	TACGTAGGGGGCAAGCGTTATCCGGATTTACTGGGTGTAAAGGGTGCGTAGGTGGCAAGGCAAGTCAGATGTGAAAGCCCGGGGCTCAACCCCGGTACTGCATTTGAAACTGTCTAGCTAGAGTGCAGGAGAGGTAAGCGGAATTCCTAGTGTAGCGGTGAAATGCGTAGATATTAGGAGGAACACCAGTGGCGAAGGCGGCTTACTGGACTGTAACTGACACTGAGGCACGAAAGCGTGGGGAGCAAACAGG	Bacteria; Firmicutes; Clostridia; Clostridiales; Lachnospiraceae; [Eubacterium] xylanophilum group; NA
						0	0	0	0	0	0	0	0	0	0	0	0	0	0	0	0	0	0	0	0	0	0	0	0	0	0.00115261	0	0	0	0	0	0	0	0	0.0004003	0	0	0	ASV298	TACGTAGGGGGCAAGCGTTATCCGGATTTACTGGGTGTAAAGGGTGCGTAGGTGGCAAGGCAAGTCAGATGTGAAAGCCCGGGGCTCAACCTCGGTACTGCATTTGAAACTGTCTAGCTAGAGTGCAGGAGAGGTAAGCGGAATTCCTAGTGTAGCGGTGAAATGCGTAGATATTAGGAGGAACACCAGTGGCGAAGGCGGCTTACTGGACTGTAACTGACACTGAGGCACGAAAGCGTGGGGAGCAAACAGG	Bacteria; Firmicutes; Clostridia; Clostridiales; Lachnospiraceae; [Eubacterium] xylanophilum group; NA
						0	0	0	0	0	0	0	0	0	0	0	0	0	0	0	0	0	0	0	0	0	0	0	0.00104084	0.000576981	0	0	0	0	0	0	0	0	0	0	0	0	0	ASV299	TACGTAGGGGGCAAGCGTTATCCGGATTTACTGGGTGTAAAGGGTGCGTAGGTGGCAAGGCAAGTCAGATGTGAAAGCCCGGGGCTCAACCCCGGTACTGCATTTGAAACTGTCTGGCTAGAGTGCAGGAGAGGTAAGCGGAATTCCTAGTGTAGCGGTGAAATGCGTAGATATTAGGAGGAACACCAGTGGCGAAGGCGGCTTACTGGACTGTAACTGACACTGAGGCACGAAAGCGTGGGGAGCAAACAGG	Bacteria; Firmicutes; Clostridia; Clostridiales; Lachnospiraceae; [Eubacterium] xylanophilum group; NA
						0	0	0	0	0	0	0	0	0	0	0	0.000224627	0	0	0	0	9.56694e-05	0	0	0	0	0	0	0	0	0.000214894	0	0	0	0	0	0	0	0	0	0	0	0	ASV300	TACGTAGGGGGCAAGCGTTATCCGGATTTACTGGGTGTAAAGGGTGCGTAGGTGGCAAGGCAAGTCAGATGTGAAAGCCCGGGGCTCAACCCCGGTATTGCATTTGAAACTGTTTAGCTAGAGTGCAGGAGAGGTAAGTGGAATTCCTAGTGTAGCGGTGAAATGCGTAGATATTAGGAGGAACACCAGTGGCGAAGGCGGCTTACTGGACTGTAACTGACACTGAGGCACGAAAGCGTGGGGAGCAAACAGG	Bacteria; Firmicutes; Clostridia; Clostridiales; Lachnospiraceae; [Eubacterium] xylanophilum group; NA
						0	0.00297812	0.000279114	0.000536699	0.000552664	0.000299431	0.00484704	0.000436913	0.000282575	0	0.000399631	0.00584029	0	7.19722e-05	0.000306706	9.66651e-05	0.00784489	0.00152279	0	0.000923956	0.00123311	0	0	0.000166535	0.0017771	0.000253966	0.000143992	0	0	0.000277281	0	0.000260756	0	0	0.000100075	0	0.000784783	0	ASV301	TACGTAGGTGGCAAGCGTTGTCCGGATTTACTGGGTGTAAAGGGCGTGTAGGCGGAGATGCAAGTCAGATGTGAAATCCTCGGGCTTAACCCGGGAACTGCATTTGAAACTGTATCCCTTGAGTATCGGAGAGGCAGGCGGAATTCCTAGTGTAGCGGTGAAATGCGTAGATATTAGGAGGAACACCAGTGGCGAAGGCGGCCTGCTGGACGACAACTGACGCTGAGGCGCGAAAGCGTGGGGAGCAAACAGG	Bacteria; Firmicutes; Clostridia; Clostridiales; Lachnospiraceae; [Ruminococcus] gauvreauii group; NA
						0	0	0	0	0	0	0	0	0	0.000119689	0	0	0	0	0	0	0	0	0	0	0	0	0.000141953	0	0	0	0	0	0	0	0	0	0	0	0	0	0	0	ASV302	TACGTAGGGGGCAAGCGTTATCCGGATTTACTGGGTGTAAAGGGAGCGTAGACGGACTGGCAAGTCTGATGTGAAAACCCGGGGCTCAACCCCGGGACTGCATTGGAAACTGTCAGTCTAGAGTGTCGGAGGGGTAAGTGGAATTCCTAGTGTAGCGGTGAAATGCGTAGATATTAGGAGGAACACCAGTGGCGAAGGCGGCTTACTGGACGATAACTGACGTTGAGGCTCGAAAGCGTGGGGAGCAAACAGG	Bacteria; Firmicutes; Clostridia; Clostridiales; Lachnospiraceae; [Ruminococcus] gauvreauii group; NA
						0	0	0	0	0	0	0	0	0	0	0	0	0	0	0	0	0	0	0	0	5.5214e-05	0	0	0	0	0	0	0	0	0	0	0	0	0	0	0	0	0	ASV303	TACGTATGGAGCAAGCGTTATCCGGATTTACTGGGTGTAAAGGGAGCGTAGACGGTTTGTCAAGTCTGATGTGAAATTCCAGGGCTTAACCCTGGACCTGCATTGGAAACTGTCGAACTAGAGTGTCGGAGAGGTGAGTGGAATTCCTAGTGTAGCGGTGAAATGCGTAGATATTAGGAGGAACACCAGTGGCGAAGGCGGCTCACTGGACGATAACTGACGTTGAGGCTCGAAAGCGTGGGGAGCAAACAGG	Bacteria; Firmicutes; Clostridia; Clostridiales; Lachnospiraceae; [Ruminococcus] gauvreauii group; NA
						0.000251963	0	0	0	0.000138166	0	0	0	0	0	0	0	0	0	0	0	0	0	0	0	0	0	0	0	0	0	0	0	0	0	0	0	0	0	0	0	0	0	ASV304	TACGTATGGTGCAAGCGTTATCCGGATTTACTGGGTGTAAAGGGAGCGTAGACGGATAGGCAAGTCTGGAGTGAAAGCCCGGGGCTCAACCCCGGGACTGCTTTGGAAACTGTTTATCTAGAGTGCTGGAGAGGTAAGTGGAATTCCTAGTGTAGCGGTGAAATGCGTAGATATTAGGAGGAACACCAGTGGCGAAGGCGGCTTACTGGACAGTAACTGACGTTGAGGCTCGAAAGCGTGGGGAGCAAACAGG	Bacteria; Firmicutes; Clostridia; Clostridiales; Lachnospiraceae; [Ruminococcus] torques group; NA
						0	0	0	0	0	0	0.000210741	0	0	0	0.000122963	0	0	0	0	0	0	0	0	0	0	0	0	0	0	0	0	0	0	0	0	0	0	0	0	0	0	0	ASV305	TACGTATGGTGCAAGCGTTATCCGGATTTACTGGGTGTAAAGGGAGCGTAGACGGAGCAGCAAGTCTGATGTGAAAACCCGGGGCTCAACCCCGGGAGTGCATTGGAAACTGTTGATCTAGAGTGCTGGAGAGGTAAGTGGAATTCCTAGTGTAGCGGTGAAATGCGTAGATATTAGGAGGAACACCAGTGGCGAAGGCGGCTTACTGGACAGTGACTGACGTTGAGGCTCGAAAGCGTGGGGAGCAAACAGG	Bacteria; Firmicutes; Clostridia; Clostridiales; Lachnospiraceae; [Ruminococcus] torques group; NA
						0	0	0	0	0	0	0	0	0	0	0	0	0	0	0	0	0	0	0.000175963	0	0	0	0	0	0	0	0	0	0	0	0	0	0	0	0	0	0	0	ASV306	TACGTAGGGGGCAAGCGTTATCCGGATTTACTGGGTGTAAAGGGAGCGTAGACGGATGTGCAAGTCTGAAGTGAAAGCCCGGGGCTCAACCCCGGGACTGCTTTGGAAACTGTGTATCTGGAGTGCCGGAGAGGTAAGCGGAATTCCCAGTGTAGCGGTGAAATGCGTAGATATTGGGAGGAACACCAGTGGCGAAGGCGGCTTACTGGACGGTAACTGACGTTGAGGCTCGAAAGCGTGGGGAGCAAACAGG	Bacteria; Firmicutes; Clostridia; Clostridiales; Lachnospiraceae; [Ruminococcus] torques group; NA
						0.000398942	0	0	0.000684754	0	0	0	0	0	0.000454817	0.00786966	0	0	0	0	0	0	0	0	0	0	0	0	0	0.00138475	0	0	0	0	0	0	0	0	0	0	0	0	0	ASV307	TACGTAGGGGGCAAGCGTTATCCGGATTTACTGGGTGTAAAGGGAGCGTAGACGGCACAGCAAGTCTGATGTGAAAGCCCGGGGCCCAACCCCGGAACTGCATTGGAAACTGCTGGGCTTGAGTGCAGGAGAGGTAAGCGGAATTCCTAGTGTAGCGGTGAAATGCGTAGATATTAGGAGGAACACCAGTGGCGAAGGCGGCTTACTGGACTGTAACTGACGTTGAGGCTCGAAAGCGTGGGGAGCAAACAGG	Bacteria; Firmicutes; Clostridia; Clostridiales; Lachnospiraceae; Anaerosporobacter; NA
						0	0	0	0	0	0	0	0	0	0	0	0	0	0	0	0	0	0	0	0	0	0	0	0	0	0	0	0	0	0	0	0	0	0.000413378	0	0	0	0	ASV308	TACGTAGGGGGCAAGCGTTATCCGGAATTACTGGGTGTAAAGGGTGCGTAGGTGGCATGGTAAGTCAGAAGTGAAAGCCCGGGGCTTAACCCCGGGACTGCTTTTGAAACTGTCATGCTGGAGTGCAGGAGAGGTAAGCGGAATTCCTAGTGTAGCGGTGAAATGCGTAGATATTAGGAGGAACACCAGTGGCGAAGGCGGCTTACTGGACTGTCACTGACACTGATGCACGAAAGCGTGGGGAGCAAACAGG	Bacteria; Firmicutes; Clostridia; Clostridiales; Lachnospiraceae; Anaerostipes; NA
						0	0.0062152	0	0	0.00105927	0	0.00140494	0	0	0.00315978	0	0	0.00330313	0.000503806	0.00083647	0.00146931	0	0	0	0.00187591	0.000662569	0.00286614	0	0.000624506	0.000138475	0	0.00278384	0	0	0.000277281	0	0.000130378	0.02324	0	0	0	0	0	ASV309	TACGTATGGTGCAAGCGTTATCCGGATTTACTGGGTGTAAAGGGTGCGTAGGTGGCAAGGCAAGTCTGAAGTGAAAATCCGGGGCTCAACCCCGGAACTGCTTTGGAAACTGTTTAGCTGGAGTACAGGAGAGGTAAGTGGAATTCCTAGTGTAGCGGTGAAATGCGTAGATATTAGGAGGAACACCAGTGGCGAAGGCGACTTACTGGACTGCTACTGACACTGAGGCACGAAAGCGTGGGGAGCAAACAGG	Bacteria; Firmicutes; Clostridia; Clostridiales; Lachnospiraceae; Coprococcus 2; NA
						0	0	0	0	0.0124119	0	0	0	0.00593407	0.000909635	0	0	0.000739273	0	0	0.00121798	0	0	0	0	0	0.000704788	0	0	0	0	0.00052797	0	0	0	0.00936628	0	0.00553103	0	0	0	0	0	ASV310	TACGTATGGTGCAAGCGTTATCCGGATTTACTGGGTGTAAAGGGTGCGTAGGTGGCAAGGCAAGTCTGAAGTGAAAATCCGGGGCTCAACCCCGGAACTGCTTTGGAAACTGTTTAGCTAGAGTACAGGAGAGGTAAGTGGAATTCCTAGTGTAGCGGTGAAATGCGTAGATATTAGGAGGAACACCAGTGGCGAAGGCGACTTACTGGACTGCTACTGACACTGAGGCACGAAAGCGTGGGGAGCAAACAGG	Bacteria; Firmicutes; Clostridia; Clostridiales; Lachnospiraceae; Coprococcus 2; NA
						0	0	0	0	0.00241791	0.000931563	0	0.00383859	0.000376766	0	0	0	0	0	0.00348529	0.00179797	0	0	0	0	0	0	0	0	0	0	0.000215988	0	0.00436442	0.00768824	0.00216364	0	0	0	0	0	0	0	ASV311	TACGTATGGTGCAAGCGTTATCCGGATTTACTGGGTGTAAAGGGTGCGTAGGTGGTGAGACAAGTCTGAAGTGAAAATCCGGGGCTTAACCCCGGAACTGCTTTGGAAACTGCCTGACTAGAGTACAGGAGAGGTAAGTGGAATTCCTAGTGTAGCGGTGAAATGCGTAGATATTAGGAGGAACACCAGTGGCGAAGGCGACTTACTGGACTGCTACTGACACTGAGGCACGAAAGCGTGGGGAGCAAACAGG	Bacteria; Firmicutes; Clostridia; Clostridiales; Lachnospiraceae; Coprococcus 2; NA
						0.00375845	0	0	0.000444165	0.000253304	0.00196294	0.000878086	0.000405705	0	0.000383004	0.000307409	0.00131032	9.43752e-05	0.00667542	0	3.8666e-05	0.0469099	0.00288805	0.00166188	0.020943	0.000165642	0.000140958	0.000912557	0	0	5.86075e-05	0.000311983	0.000744025	0	0	8.54068e-05	0.000782269	0.000460919	0.000751597	0	0.000213412	0	0.000112315	ASV312	TACGTAGGGGGCAAGCGTTATCCGGATTTACTGGGTGTAAAGGGAGCGTAGACGGCATGGCAAGCCAGATGTGAAAACCCAGGGCTCAACCTTGGGATTGCATTTGGAACTGCCAGGCTGGAGTGCAGGAGAGGTAAGCGGAATTCCTAGTGTAGCGGTGAAATGCGTAGATATTAGGAGGAACACCAGTGGCGAAGGCGGCTTACTGGACTGTAACTGACGTTGAGGCTCGAAAGCGTGGGGAGCAAACAGG	Bacteria; Firmicutes; Clostridia; Clostridiales; Lachnospiraceae; Eisenbergiella; NA
						0.00260362	0	0	0	0	0	0	0	0	0.00100539	0	0	0	0	0	0	0	0.00160155	0.00078206	0	0	0	0.00123702	0	0	0	0	0.00139877	0	0	0	0.000847458	0	0.000563698	0	0	0.000298965	0	ASV313	TACGTAGGGGGCAAGCGTTATCCGGATTTACTGGGTGTAAAGGGAGCGTAGACGGCATGACAAGCCAGATGTGAAAACCCAGGGCTCAACCCTGGGACTGCATTTGGAACTGCCAGGCTGGAGTGCAGGAGAGGTAAGCGGAATTCCTAGTGTAGCGGTGAAATGCGTAGATATTAGGAGGAACACCAGTGGCGAAGGCGGCTTACTGGACTGTAACTGACGTTGAGGCTCGAAAGCGTGGGGAGCAAACAGG	Bacteria; Firmicutes; Clostridia; Clostridiales; Lachnospiraceae; Eisenbergiella; NA
						0.00111284	0	0	0	0	0	0	0	0	0	0	0	0	0	0	0	0	0	0	0	0	0	0	0	0	0	0	0	0	0	0	0	0	0	0	0	0	0	ASV314	TACGTAGGGGGCAAGCGTTATCCGGATTTACTGGGTGTAAAGGGAGCGTAGACGGCATGGCAAGCCAGATGTGAAAACCCAGGGCTCAACCTTGGGATTGCATTTGGAACTGTCAGGCTGGAGTGCAGGAGAGGTAAGCGGAATTCCTAGTGTAGCGGTGAAATGCGTAGATATTAGGAGGAACACCAGTGGCGAAGGCGGCTTACTGGACTGTAACTGACGTTGAGGCTCGAAAGCGTGGGGAGCAAACAGG	Bacteria; Firmicutes; Clostridia; Clostridiales; Lachnospiraceae; Eisenbergiella; NA
						0	0	0	0	0	0	0	0	0	0	0	0	0	0	0	0	0	0	0	0	0	0	0	0	0.000161555	0	0	0	0	0	0	0	0	0	0	0	0	0	ASV315	ACGTAGGGGGCAAGCGTTATCCGGATTTACTGGGTGTAAAGGGAGCGTAGACGGCATGGCAAGCCAGATGTGAAAACCCAGGGCTCAACCTTGGGATTGCATTTGGAACTGCCAGGCTGGAGTGCAGGAGAGGTAAGCGGAATTCCTAGTGTAGCGGTGAAATGCGTAGATATTAGGAGGAACACCAGTGGCGAAGGCGGCTTACTGGACTGTAACTGACGTTGAGGCTCGAAAGCGTGGGGAGCAAACAGG	Bacteria; Firmicutes; Clostridia; Clostridiales; Lachnospiraceae; Eisenbergiella; NA
						0	0	0	0	0	0	0	0	0	0	0	0	0	0	0	0	0	0	0	0	0	0	0	0	0	0	0	0	0	0	0	0	0	0	0	0	0.000261594	0	ASV316	TACGTAGGGGGCAAGCGTTATCCGGATTTACTGGGTGTAAAGGGAGCGTAGACGGTGAAGCAAGTCTGGAGTGAAAACCCGGGGCTTAACCCCGGGATTGCTTTGGAAACTGTTTGTACTGGAGTGCAGGAGAGGTAAGCGGAATTCCTAGTGTAGCGGTGAAATGCGTAGATATTAGGAGGAACACCAGTGGCGAAGGCGGCTTACTGGACTGTAACTGACGTTGAGGCTCGAAAGCGTGGGGAGCAAACAGG	Bacteria; Firmicutes; Clostridia; Clostridiales; Lachnospiraceae; Eisenbergiella; NA
						0	0.000453192	0.000343525	0	6.9083e-05	0	0	0	0	0	0	0	0	0	0	0.000463992	0	0	0	0	0	0	0	0.000541238	0.000138475	0	0	0	0.000324214	0	0.000939475	0	0	0	0.000125094	0	0	0	ASV317	TACGTAGGGGGCAAGCGTTATCCGGATTTACTGGGTGTAAAGGGAGCGTAGGCGGTCTGACAAGTCAGAAGTGAAAGCCCGGGGCTCAACTCCGGGACTGCTTTTGAAACTGCCGGACTAGATTGCAGGAGAGGTAAGTGGAATTCCTAGTGTAGCGGTGAAATGCGTAGATATTAGGAGGAACACCAGTGGCGAAGGCGGCTTACTGGACTGTAAATGACGCTGAGGCTCGAAAGCGTGGGGAGCAAACAGG	Bacteria; Firmicutes; Clostridia; Clostridiales; Lachnospiraceae; GCA-900066575; NA
						0	0	0	9.25343e-05	0	0	0	0	0	0	0.000122963	0	0	0	0	0	0	0	0.000312824	0	0.000165642	0	0.00020279	0	0	0	0	0.000416654	0	0	0	0	0	0	0	0	0	0	ASV318	TACGTAGGGGGCAAGCGTTATCCGGATTTACTGGGTGTAAAGGGAGCGTAGGCGGTCTGACAAGTCAGAAGTGAAAGCCCGGGGCTCAACCTCGGGACTGCTTTTGAAACTGCCGGACTAGATTGCAGGAGAGGTAAGTGGAATTCCTAGTGTAGCGGTGAAATGCGTAGATATTAGGAGGAACACCAGTGGCGAAGGCGGCTTACTGGACTGTAAATGACGCTGAGGCTCGAAAGCGTGGGGAGCAAACAGG	Bacteria; Firmicutes; Clostridia; Clostridiales; Lachnospiraceae; GCA-900066575; NA
						0.000104985	0	6.44109e-05	0	6.9083e-05	0	0	0	0	0	0	0.000524129	0	0	0	0	0	0	0	0	0	0	0	0	0	9.76791e-05	0	0	0	0	0	9.77836e-05	0	0	0.000125094	0	0	5.61577e-05	ASV319	TACGTAGGGGGCAAGCGTTATCCGGATTTACTGGGTGTAAAGGGAGCGTAGGCGGCGATGCAAGTCAGAAGTGAAAGCCCAGGGCTTAACCGTGGGACTGCTTTTGAAACTGTGTTGCTGGATTGCCGGAGAGGTAAGTGGAATTCCTAGTGTAGCGGTGAAATGCGTAGATATTAGGAGGAACACCAGTGGCGAAGGCGGCTTACTGGACGGTGAATGACGCTGAGGCTCGAAAGCGTGGGGAGCAAACAGG	Bacteria; Firmicutes; Clostridia; Clostridiales; Lachnospiraceae; GCA-900066575; NA
						0	0	0	0	0	0	0	0	0	0	0	0	0	0	0	0	0	0	9.77574e-05	0	0	0	0.000121674	0	0	0	0	0	0	0	0	0	0	0	0	0	0	0	ASV320	TACGTAGGGGGCAAGCGTTATCCGGATTTACTGGGTGTAAAGGGAGCGTAGGCGGCGATGCAAGTCAGAAGTGAAAGCCCGGGGCTCAACCGCGGGACTGCTTTTGAAACTGTGTTGCTAGATTGCAGGAGAGGTAAGTGGAATTCCTAGTGTAGCGGTGAAATGCGTAGATATTAGGAGGAACACCAGTGGCGAAGGCGGCTTACTGGACTGTAAATGACGCTGAGGCTCGAAAGCGTGGGGAGCAAACAGG	Bacteria; Firmicutes; Clostridia; Clostridiales; Lachnospiraceae; GCA-900066575; NA
						0	0	0	0	0	0	0	0	0	0	0	0	0	0	0	0	0	0	0	0	0.000147237	0	0	0	0	0	0	0	0	0	0	0	0	0	0	0	0	0	ASV321	TACGTAGGGGGCAAGCGTTATCCGGATTTACTGGGTGTAAAGGGAGCGTAGGCGGCGATGCAAGTCAGAAGTGAAAGCTCAGGGCTTAACCGTGGGACTGCTTTTGAAACTGTGTTGCTGGATTGCCGGAGAGGTAAGTGGAATTCCTAGTGTAGCGGTGAAATGCGTAGATATTAGGAGGAACACCAGTGGCGAAGGCGGCTTACTGGACGGTGAATGACGCTGAGGCTCGAAAGCGTGGGGAGCAAACAGG	Bacteria; Firmicutes; Clostridia; Clostridiales; Lachnospiraceae; GCA-900066575; NA
						0	0	0	0	0	0	0	0	0	0	0	0	0	0	0	0	0	0	0.000215066	0	0	0	0.000486697	0	0	0	0	0.000178566	0	0	0	0	0	9.39496e-05	0	0	0	0	ASV322	TACGTATGGAGCAAGCGTTATCCGGATTTACTGGGTGTAAAGGGAGCGTAGGCGGTTATGCAAGTCCGATGTGAAAGCCCGGGGCTTAACCCCGGGACTGCATTAGAAACTGTGTAACTAGAGTGTCGGAGAGGTAAGTGGAATTCCTAGTGTAGCGGTGAAATGCGTAGATATTAGGAGGAACACCAGTGGCGAAGGCGGCTTACTGGACGATAACTGACGCTGAGGCTCGAAAGCGTGGGGAGCAAACAGG	Bacteria; Firmicutes; Clostridia; Clostridiales; Lachnospiraceae; GCA-900066755; NA
						0	0	0	0	0	0	0	0	0	0	0	0	0	0	0	0	0	0	0	0	0.000220856	0	0	0	0	0	0	0	0	0	0	0	0	0	0	0	0.000186853	0	ASV323	TACGTATGGAGCAAGCGTTATCCGGATTTACTGGGTGTAAAGGGAGCGTAGGCGGTTATGCAAGTCAGATGTGAAAGCCCGGGGCTTAACCCCGGGACTGCATTTGAAACTGTGTAACTAGAGTGTCGGAGAGGTAAGTGGAATTCCTAGTGTAGCGGTGAAATGCGTAGATATTAGGAGGAACACCAGTGGCGAAGGCGGCTTACTGGACGATAACTGACGCTGAGGCTCGAAAGCGTGGGGAGCAAACAGG	Bacteria; Firmicutes; Clostridia; Clostridiales; Lachnospiraceae; GCA-900066755; NA
						0	0.000291338	0.000364995	0	0.000921107	0	0.000316111	0	0	0	0	0.000299502	0	0.000359861	0	0	0.00140315	0	0.000410581	0	0	0	0.000141953	0	0	0	0	0.000119044	0	0	0	0	0	0.00120256	0.000925694	0	0.00467133	0.000393104	ASV324	TACGTAGGGGGCAAGCGTTATCCGGATTTACTGGGTGTAAAGGGAGCGTAGACGGTTAAGCAAGTCTGAAGTGAAAGCCCGGGGCTCAACCCCGGTACTGCTTTGGAAACTGTTTGACTTGAGTGCAGGAGAGGTAAGTGGAATTCCTAGTGTAGCGGTGAAATGCGTAGATATTAGGAGGAACACCAGTGGCGAAGGCGGCTTACTGGACTGTAACTGACGTTGAGGCTCGAAAGCGTGGGGAGCAAACAGG	Bacteria; Firmicutes; Clostridia; Clostridiales; Lachnospiraceae; Hungatella; NA
						0.000902868	0	0	0	0	0	0	0	0	0.000885697	0.000215186	0	0.00106959	0	0	0	0.000159449	0.00031506	0.0128258	0	0.000386498	0.00124513	0.0126136	0.000208169	0.00699301	7.81433e-05	0	0.00413678	0	0	0	0.000195567	0.00325069	0.00843668	0	0	0.0012706	0.000308867	ASV325	TACGTAGGGGGCAAGCGTTATCCGGATTTACTGGGTGTAAAGGGAGCGTAGACGGCGATGCAAGCCAGATGTGAAAGCCCGGGGCTCAACCCCGGGACTGCATTTGGAACTGCGTGGCTGGAGTGTCGGAGAGGCAGGCGGAATTCCTAGTGTAGCGGTGAAATGCGTAGATATTAGGAGGAACACCAGTGGCGAAGGCGGCCTGCTGGACGATGACTGACGTTGAGGCTCGAAAGCGTGGGGAGCAAACAGG	Bacteria; Firmicutes; Clostridia; Clostridiales; Lachnospiraceae; Lachnoclostridium; NA
						0.000902868	0.000485563	0.000923222	0	0.000253304	0.000465782	0.000632222	0	0.00043956	0.000502693	0.000430372	0.000112313	0.000723543	0.000521799	0.000669176	0.00183664	0	0.00047259	0	0.00041998	0.000883425	0.00039938	0	0.000499604	0	0.00109401	0	0	0.000174577	0.000151244	0.000740192	0.000749674	0.00043666	0	0.00167626	0.00267586	0	0	ASV326	TACGTAGGGGGCAAGCGTTATCCGGATTTACTGGGTGTAAAGGGAGCGCAGACGGCGATGCAAGTCTGGAGTGAAAGCCCGGGGCTCAACCCCGGGACTGCTTTGGAAACTGTATGGCTAGAGTGCTGGAGAGGCAAGCGGAATTCCTAGTGTAGCGGTGAAATGCGTAGATATTAGGAAGAACACCAGTGGCGAAGGCGGCTTGCTGGACAGTAACTGACGTTCAGGCTCGAAAGCGTGGGGAGCAAACAGG	Bacteria; Firmicutes; Clostridia; Clostridiales; Lachnospiraceae; Lachnoclostridium; NA
						0	0	0	0	0	0	0	0	0	0	0	0	0	0	0	0	0	0	0.00301093	0	0	0	0.00500892	0	0	0	0	0.00663671	0	0	0	0	0	0	0	0	0	0	ASV327	TACGTAGGGGGCAAGCGTTATCCGGATTTACTGGGTGTAAAGGGAGCGTAGACGGAAGTGCAAGTCTGAAGTGAAAGCCCGGGGCTCAACCCCGTGACTGCTTTGGAAACTGTGCTTCTAGAGTGTCGGAGAGGTAAGCGGAATTCCTAGTGTAGCGGTGAAATGCGTAGATATTAGGAGGAACATCAGTGGCGAAGGCGGCTTACTGGACGATAACTGACGTTGAGGCTCGAAAGCGTGGGGAGCAAACAGG	Bacteria; Firmicutes; Clostridia; Clostridiales; Lachnospiraceae; Lachnoclostridium; NA
						0.000209969	0.000356079	0.00128822	0.000444165	0	0.000199621	0.000632222	0	0	0.00021544	0	0	0.000739273	0	0.00036247	0.000560657	0	0	0	0	0.000184047	0	0	0.000166535	0.000161555	0.000214894	0	0	0	0	0	0.000847458	0	0	0.00140105	0.00238037	0	0	ASV328	TACGTAGGGGGCAAGCGTTATCCGGATTTACTGGGTGTAAAGGGAGCGCAGACGGCACTGCAAGTCTGAAGTGAAAGCCCGGGGCTCAACCCCGGGACTGCTTTGGAAACTGTAGAGCTAGAGTGCTGGAGAGGCAAGCGGAATTCCTAGTGTAGCGGTGAAATGCGTAGATATTAGGAAGAACACCAGTGGCGAAGGCGGCTTGCTGGACAGTAACTGACGTTCAGGCTCGAAAGCGTGGGGAGCAAACAGG	Bacteria; Firmicutes; Clostridia; Clostridiales; Lachnospiraceae; Lachnoclostridium; NA
						0	0	0	0	0	0	0	0	0	0.000789946	0	0	0.000566251	0	0	0	0	0	0	0	0	0.000328901	0	0	0	0	0	0	0	0	0	0	0.00308088	0	0	0	0	0	ASV329	TACGTAGGGGGCAAGCGTTATCCGGATTTACTGGGTGTAAAGGGAGCGTAGACGGTAATGCAAGTCTGGAGTGAAAACCCGGGGCTCAACCCCGGGACTGCTTTGGAAACTGTGTAACTAGAGTGTCGGAGAGGCAAGTGGAATTCCTAGTGTAGCGGTGAAATGCGTAGATATTAGGAGGAACACCAGTGGCGAAGGCGGCTTGCTGGACGATGACTGACGTTGAGGCTCGAAAGCGTGGGGAGCAAACAGG	Bacteria; Firmicutes; Clostridia; Clostridiales; Lachnospiraceae; Lachnoclostridium; NA
						0.000125982	0	0	0	6.9083e-05	0.000998104	0	0	0.000910518	0	0	0	0	0	0	0	0	0	0	0	0	0	0	0	0	0	0	0	0	0	0	0	0	0.000206689	0	0	0.000261594	0	ASV330	TACGTAGGGGGCAAGCGTTATCCGGATTTACTGGGTGTAAAGGGAGCGTAGACGGCGACGCAAGTCTGGAGTGAAAGCCCGGGGCCCAACCCCGGGACTGCTTTGGAAACTGTGCTGCTGGAGTGCAGGAGAGGTAAGTGGAATTCCTAGTGTAGCGGTGAAATGCGTAGATATTAGGAGGAACACCAGTGGCGAAGGCGGCTTACTGGACTGTAACTGACGTTGAGGCTCGAAAGCGTGGGGAGCAAACAGG	Bacteria; Firmicutes; Clostridia; Clostridiales; Lachnospiraceae; Lachnoclostridium; NA
						0	0	0	0	0	0	0	0	0	0	0	0	0	0	0	0	0	0	0	0	0	0	0.000608371	0	0	0	0	0.000267849	0	0	0	0	0	0	0.000175131	0	0	0	ASV331	TACGTAGGGGGCAAGCGTTATCCGGATTTACTGGGTGTAAAGGGAGCGTAGACGGCTTAGCAAGTCTGAAGTGAAAGCCCGGGGCTCAACCCCGGGACTGCTTTGGAAACTGTTAAGCTGGAGTGCTGGAGAGGTAAGCGGAATTCCTAGTGTAGCGGTGAAATGCGTAGATATTAGGAGGAACACCAGTGGCGAAGGCGGCTTACTGGACAGTAACTGACGTTGAGGCTCGAAAGCGTGGGGAGCAAACAGG	Bacteria; Firmicutes; Clostridia; Clostridiales; Lachnospiraceae; Lachnoclostridium; NA
						0	0	0	0	0	0	0	0	0	0	0	0	0	0	0	0	0	0	0	0	0	0	0	0	0	0	0	0	0	0	0	0	0	0	0	0.000738734	0	0	ASV332	TACGTAGGGGGCAAGCGTTATCCGGATTTACTGGGTGTAAAGGGAGCGTAGACGGCATAGCAAGTCTGGAGTGAAAGCCCGGGGCTCAACCCCGGTACTGCTTTGGAAACTGTTAAGCTAGAGTGCTGGAGAGGTAAGTGGAATTCCTAGTGTAGCGGTGAAATGCGTAGATATTAGGAGGAACACCAGTGGCGAAGGCGGCTTACTGGACAGTAACTGACGTTGAGGCTCGAAAGCGTGGGGAGCAAACAGG	Bacteria; Firmicutes; Clostridia; Clostridiales; Lachnospiraceae; Lachnoclostridium; NA
						0	0	0	0	0	0	0	0	0	0	0	0	0	0	0	0	0	0.000131275	0	0	0	0	0	0	0	0	0	0	0	0	0	0	0	0	0	0.000147747	0	0	ASV333	TACGTAGGGGGCAAGCGTTATCCGGATTTACTGGGTGTAAAGGGAGCGTAGACGGCGACGCAAGTCTGGAGTGAAAGCCCGGGGCCCAACCCCGGGACTGCTTTGGAAACTGTGTTGCTGGAGTGCAGGAGAGGTAAGTGGAATTCCTAGTGTAGCGGTGAAATGCGTAGATATTAGGAGGAACACCAGTGGCGAAGGCGGCTTACTGGACTGTAACTGACGTTGAGGCTCGAAAGCGTGGGGAGCAAACAGG	Bacteria; Firmicutes; Clostridia; Clostridiales; Lachnospiraceae; Lachnoclostridium; NA
						0	0	0	0	0	0.000266161	0.00242352	0	0	0	0.000245927	0	0	0.000179931	0.000139412	0	0.000127559	0	0	0	0	0	0.000162232	0.00033307	0	0.00046886	7.1996e-05	0	0.000723246	0.000252073	0.000483972	0	0	0	0	0	0	0	ASV334	TACGTATGGAGCAAGCGTTATCCGGATTTACTGGGTGTAAAGGGAGTGTAGGTGGCCAGGCAAGTCAGAAGTGAAAGCCCGGGGCTCAACCCCGGGACTGCTTTTGAAACTGCAGGGCTAGAGTGCAGGAGGGGCAAGTGGAATTCCTAGTGTAGCGGTGAAATGCGTAGATATTAGGAGGAACACCAGTGGCGAAGGCGGCTTGCTGGACTGTAACTGACACTGAGGCTCGAAAGCGTGGGGAGCAAACAGG	Bacteria; Firmicutes; Clostridia; Clostridiales; Lachnospiraceae; Lachnospira; NA
						0	0	0	0	0	0	0.000245864	0	0.000125589	0	0	0.000524129	0	0	0	5.7999e-05	0	0	0	0	0	0	0	0	0	0	0	0	0.00049879	0.000252073	0.000370096	0	0	0	0.000375281	0	0	0	ASV335	TACGTATGGAGCAAGCGTTATCCGGATTTACTGGGTGTAAAGGGAGTGTAGGTGGTATCACAAGTCAGAAGTGAAAGCCCGGGGCTCAACCCCGGGACTGCTTTTGAAACTGTGGAACTGGAGTGCAGGAGAGGTAAGTGGAATTCCTAGTGTAGCGGTGAAATGCGTAGATATTAGGAGGAACACCAGTGGCGAAGGCGGCTTACTGGACTGTAACTGACACTGAGGCTCGAAAGCGTGGGGAGCAAACAGG	Bacteria; Firmicutes; Clostridia; Clostridiales; Lachnospiraceae; Lachnospira; NA
						0	0.000841642	0	0.000222082	0.000276332	0	0	0	0	0.000167564	0	0	0	0	0	0	0	0	0	0	0	0	0	0.000249802	0	0	0.000143992	0	0	0	0	9.77836e-05	0	0	0	0	0	0	ASV336	TACGTATGGAGCAAGCGTTATCCGGATTTACTGGGTGTAAAGGGAGTGTAGGTGGCATCACAAGTCAGAAGTGAAAGCCCGGGGCTCAACCCCGGGACTGCTTTTGAAACTGTGGAGCTGGAGTGCAGGAGAGGCAAGTGGAATTCCTAGTGTAGCGGTGAAATGCGTAGATATTAGGAGGAACACCAGTGGCGAAGGCGGCTTGCTGGACTGTAACTGACACTGAGGCTCGAAAGCGTGGGGAGCAAACAGG	Bacteria; Firmicutes; Clostridia; Clostridiales; Lachnospiraceae; Lachnospira; NA
						0.00306555	0	0.000622638	0.000481179	0.00124349	0.000266161	0	0.000249665	0	0	0.00227482	0.000374378	0	0	0.000250941	0.000618656	0	0	0	0	0.00279751	0	0	0	0.000138475	0.000527467	0	0	0.000299274	0.000504147	0.00156579	0.000423729	0	0	0.000375281	0	0.000149482	0.00193744	ASV337	TACGTAGGGGGCAAGCGTTATCCGGATTTACTGGGTGTAAAGGGAGCGTAGACGGCTTTGCAAGTCTGACGTGAAACTCCGGGGCTCAACTCCGGAACTGCGTTGGAAACTGTAAGGCTTGAGTGCCGGAGAGGTAAGCGGAATTCCTAGTGTAGCGGTGAAATGCGTAGATATTAGGAGGAACACCAGTGGCGAAGGCGGCTTACTGGACGGCAACTGACGTTGAGGCTCGAAAGCGTGGGGAGCAAACAGG	Bacteria; Firmicutes; Clostridia; Clostridiales; Lachnospiraceae; Lachnospiraceae FCS020 group; NA
						0	0.00103587	0.000923222	0.00088833	0.000921107	0.000299431	0	0.000374497	0	0	0.000276668	0	0	7.19722e-05	0.00036247	0.000425326	0	0.000131275	0	0	0	0	0	0	0	0.000507932	0.000167991	0	0.000423972	0.000277281	0.00108182	0	0	0	0.000750563	0	0	0	ASV338	TACGTAGGGGGCAAGCGTTATCCGGATTTACTGGGTGTAAAGGGAGCGTAGACGGCTTTGCAAGTCTGACGTGAAAATCCGGGGCTCAACCCCGGAACTGCGTTGGAAACTGTGAGGCTTGAGTGCCGGAGAGGTAAGCGGAATTCCTAGTGTAGCGGTGAAATGCGTAGATATTAGGAGGAACACCAGTGGCGAAGGCGGCTTACTGGACGGCAACTGACGTTGAGGCTCGAAAGCGTGGGGAGCAAACAGG	Bacteria; Firmicutes; Clostridia; Clostridiales; Lachnospiraceae; Lachnospiraceae FCS020 group; NA
						0	0	0	0	0	0	0	0	0	0	0	0	0	0	0	5.7999e-05	0	0	0	0	0	0	0	0	0	0	0	0	0	0	0	0	0	0	0	0	0	0	ASV339	TACGTAGGGGGCAAGCGTTATCCGGATTTACTGGGTGTAAAGGGAGCGCAGGTGGCAAGGCAAGCCAGAAGTGAAAACCCGGGGCTTAACCCCGCGGATTGCTTTTGGAACTGTCTGGCTAGAGTGCAGGAGGGGCAGGCGGAATTCCTAGTGTAGCGGTGAAATGCGTAGATATTAGGAGGAACACCGGTGGCGAAGGCGGCCTGCTGGACTGTAACTGACACTGAGGCTCGAAAGCGTGGGGAGCAAACAGG	Bacteria; Firmicutes; Clostridia; Clostridiales; Lachnospiraceae; Lachnospiraceae FCS020 group; NA
						0.000356948	0	0	0.00175815	0.000875052	0.000499052	0	0	0.000251177	0.00208259	0.00556409	0.0185317	0.000613439	0.000107958	8.3647e-05	0.000135331	0.00338032	0.0102132	0.000332375	0.00061597	0.000570545	0.000234929	4.05581e-05	0.000208169	0.000161555	0	0	0.000119044	0.00266853	0.000630183	0.0106474	0.00127119	0.00325069	0	0.000550413	0	0.00474607	0.000168473	ASV340	TACGTAGGGGGCAAGCGTTATCCGGATTTACTGGGTGTAAAGGGAGCGCAGGCGGCATGATAAGTCTGATGTGAAAACCCAAGGCTCAACCATGGGACTGCATTGGAAACTGTCGTGCTGGAGTGTCGGAGAGGTAAGCGGAATTCCTAGTGTAGCGGTGAAATGCGTAGATATTAGGAGGAACACCAGTGGCGAAGGCGGCTTACTGGACGATGACTGACGCTGAGGCTCGAAAGCGTGGGGAGCAAACAGG	Bacteria; Firmicutes; Clostridia; Clostridiales; Lachnospiraceae; Lachnospiraceae NC2004 group; NA
						0	0.00304286	0.000579698	0.000610727	0.000276332	0.000532322	0.000245864	0.000280873	0.000125589	0	0.000553335	0.000149751	0.00125834	0.000269896	0.000585529	0.000173997	6.37796e-05	0	0	0	0.00149078	9.39717e-05	0	0.000957575	0.00270027	0.000156287	0	0	0.00102252	0.000604976	0.00182201	0	0.00213478	0	0.00205154	0	0.000411077	0.000786208	ASV341	TACGTATGGTGCAAGCGTTATCCGGATTTACTGGGTGTAAAGGGAGCGTAGGTGGCAAGGCAAGCCAGAAGTGAAAACCCGGGGCTCAACCGCGGGATTGCTTTTGGAACTGTCATGCTAGAGTGCAGGAGGGGTGAGCGGAATTCCTAGTGTAGCGGTGAAATGCGTAGATATTAGGAGGAACACCGGAGGCGAAGGCGGCTCACTGGACTGTAACTGACACTGAGGCTCGAAAGCGTGGGGAGCAAACAGG	Bacteria; Firmicutes; Clostridia; Clostridiales; Lachnospiraceae; Lachnospiraceae ND3007 group; NA
						0	0	0	0	0	0	0	0	0	0	0	0	0	0	0	0	0	0.000341315	0	0	0	0	0	0	0	0	0	0	0	0	0	0	0	0	0	0	0	0	ASV342	TACGTATGGTGCAAGCGTTATCCGGATTTACTGGGTGTAAAGGGAGCGCAGGTGGCAAGGCAAGCCAGAAGTGAAAACCCGGGGCTCAACCGCGGGATTGCTTTTGGAACTGTCATGCTAGAGTGCAGGAGGGGTGAGCGGAATTCCTAGTGTAGCGGTGAAATGCGTAGATATTAGGAGGAACACCGGAGGCGAAGGCGGCTCACTGGACTGTAACTGACACTGAGGCTCGAAAGCGTGGGGAGCAAACAGG	Bacteria; Firmicutes; Clostridia; Clostridiales; Lachnospiraceae; Lachnospiraceae ND3007 group; NA
						0	0.00129483	0	0	0.000184221	0	0	0	0.00043956	0.000718133	0.000153704	0.000112313	0.000141563	0.000179931	0	0.000270662	0	0.000498845	0	0.000391981	0.000220856	0	0	0	0	5.86075e-05	0	0	0.000648428	0.000529354	0.0021067	0	0.000412401	0	0	0	0	0.000533498	ASV343	TACGTAGGGGGCAAGCGTTATCCGGATTTACTGGGTGTAAAGGGAGCGCAGGCGGTGCGGCAAGTCAGATGTGAAAACCCGGGGCTCAACCCCGGGACTGCATTTGAAACTGTCGGACTAGAGTGCCGGAGAGGTAAGTGGAATTCCTAGTGTAGCGGTGAAATGCGTAGATATTAGGAGGAACACCAGTGGCGAAGGCGGCTTACTGGACGGTAACTGACGCTGAGGCTCGAAAGCGTGGGGAGCAAACAGG	Bacteria; Firmicutes; Clostridia; Clostridiales; Lachnospiraceae; Lachnospiraceae UCG-001; NA
						0	0	0	0	0	0	0	0	0	0	0.000430372	0	0	0	0	0	0	0.00026255	0	0	0	0	0	0	0.000115396	0	0	0	0	0	0	0	0	0	0.000175131	0	0	0	ASV344	TACGTATGGTGCAAGCGTTATCCGGATTTACTGGGTGTAAAGGGAGCGCAGGCGGTCTGGCAAGTCTGATGTGAAAGCCCGGGGCTCAACCCCGGGACTGCATTGGAAACTGTCAGACTAGAGTGTCGGAGAGGTAAGTGGAATTCCTAGTGTAGCGGTGAAATGCGTAGATATTAGGAGGAACACCAGTGGCGAAGGCGGCTTACTGGACGATAACTGACGCTGAGGCTCGAAAGCGTGGGGAGCAAACAGG	Bacteria; Firmicutes; Clostridia; Clostridiales; Lachnospiraceae; Lachnospiraceae UCG-001; NA
						0	0.000194225	0	0	0	0	0	0	0	0	0	0	0	0	0	0	0	0	0	0	0	0	0	0	0	0	0	0	0	0	0	0	0	0	0	0	0	0	ASV345	TACGTATGGTGCAAGCGTTATCCGGATTTACTGGGTGTAAAGGGAGCGCAGGCGGTCTGGCAAGTCTGATGTGAAAATCCGGGGCTCAACTCCGGAACTGCATTGGAAACTGTCAGACTAGAGTGTCGGAGAGGTAAGTGGAATTCCTAGTGTAGCGGTGAAATGCGTAGATATTAGGAGGAACACCAGTGGCGAAGGCGGCTTACTGGACGATAACTGACGCTGAGGCTCGAAAGCGTGGGGAGCAAACAGG	Bacteria; Firmicutes; Clostridia; Clostridiales; Lachnospiraceae; Lachnospiraceae UCG-001; NA
						0	0	0	0	0	0	0	0	0	0	0	0	0	0	0	0	0	0	0	0	0	0	0	0	0	0	0	0	0	0	0	0	0	0	0	0	0.000224224	0.00143202	ASV346	TACGTAGGGGGCAAGCGTTATCCGGATTTACTGGGTGTAAAGGGAGCGTAGATGGCATGGCAAGTCTGAAGTGAAAGCCCGGGGCTTAACCCCGGGACTGCTTTGGAAACTGTTAAGCTAGAGTGCAGGAGAGGTAAGCGGAATTCCTAGTGTAGCGGTGAAATGCGTAGATATTAGGAGGAACACCGGTGGCGAAGGCGGCTTACTGGACTGTAACTGACATTGAGGCTCGAAAGCGTGGGGAGCAAACAGG	Bacteria; Firmicutes; Clostridia; Clostridiales; Lachnospiraceae; Lachnospiraceae UCG-003; NA
						0	0	0	0	0	0	0	0	0	0	0	0	0	0	0	0	0	0	0	0	0	0	0	0	0	0	0	0	0	0	0	0	0	0	0	0.00167446	0	0	ASV347	TACGTAGGGGGCAAGCGTTATCCGGATTTACTGGGTGTAAAGGGAGCGTAGACGGCGACGCAAGTCTGAAGTGAAATACCCGGGCTCAACCTGGGAACTGCTTTGGAAACTGTGTTGCTGGAGTGCTGGAGAGGTAAGCGGAATTCCTAGTGTAGCGGTGAAATGCGTAGATATTAGGAAGAACACCAGTGGCGAAGGCGGCTTACTGGACAGTAACTGACGTTGAGGCTCGAAAGCGTGGGGAGCAAACAGG	Bacteria; Firmicutes; Clostridia; Clostridiales; Lachnospiraceae; Lachnospiraceae UCG-004; NA
						0	0	0.000236173	0	0	0	0	0	0	0	0	0	0	0	0	0	0	0	0	0	0	0	0	0.000416337	0	0	0	0	0.000224456	0	0	0.000195567	0.000194071	0	0.000750563	0	0	0	ASV348	TACGTAGGGGGCAAGCGTTATCCGGATTTACTGGGTGTAAAGGGAGCGTAGACGGCGATGCAAGTCTGAAGTGAAATACCCGGGCTCAACCTGGGAACTGCTTTGGAAACTGTATGGCTAGAGTGCTGGAGAGGTAAGCGGAATTCCTAGTGTAGCGGTGAAATGCGTAGATATTAGGAAGAACACCAGTGGCGAAGGCGGCTTACTGGACAGTAACTGACGTTCAGGCTCGAAAGCGTGGGGAGCAAACAGG	Bacteria; Firmicutes; Clostridia; Clostridiales; Lachnospiraceae; Lachnospiraceae UCG-004; NA
						0	0	0	0	0	0	0	0	0	0	0	0	0	0	0	3.8666e-05	6.37796e-05	0	0	0	0	0	0	0	0	0	0	0	0	0	0	0	0	0	0	0	0	0	ASV349	TACGTAGGGGGCAAGCGTTATCCGGATTTACTGGGTGTAAAGGGAGCGTAGGTGGTAGTGCAAGTCAGAAGTGAAAACCCAAGGCTTAACCATGGGATTGCTTTTGAAACTGCATAACTAGAGTGCTGGAGAGGTAAGTGGAATTCCTAGTGTAGCGGTGAAATGCGTAGATATTAGGAGGAACACCGGTGGCGAAGGCGGCTTACTGGACAGTAACTGACACTGAGGCTCGAAAGCGTGGGGAGCAAACAGG	Bacteria; Firmicutes; Clostridia; Clostridiales; Lachnospiraceae; Lachnospiraceae UCG-008; NA
						0	0.000226596	0	0	0	0	0	0	0	0	0	0	0	0	0	0	0	0	0	0	0	0	0	0.000249802	0	0	0	0	0	0	0	0	0	0	0.000100075	0	0.000112112	0	ASV350	TACGTAGGGGGCAAGCGTTATCCGGAATTACTGGGTGTAAAGGGAGCGTAGGCGGCATGGTAAGTAAGATGTGAAAGCCCGAGGCTTAACCTCGAGGATTGCATTTTAAACTATCAAGCTAGAGTACAGGAGAGGAAAGCGGAATTCCTAGTGTAGCGGTGAAATGCGTAGATATTAGGAAGAACACCAGTGGCGAAGGCGGCTTTCTGGACTGAAACTGACGCTGAGGCTCGAAAGCGTGGGGAGCAAACAGG	Bacteria; Firmicutes; Clostridia; Clostridiales; Lachnospiraceae; Lachnospiraceae UCG-010; NA
						0	0	0	0	0	0	0	0	0	0	0	0	0	0	0	0	0	0	0	0	0	0	0	0	0	0	0	0	0	7.5622e-05	0	0	0	0	0	0	0	0	ASV351	TACGTAGGGGGCAAGCGTTATCCGGAATTACTGGGTGTAAAGGGAGAGTAGGCGGCGAAGTAAGTAAGATGTGAAAGCCCTCGGCTTAACTGGGGGATTGCATTTTAAACTATTTTGCTAGAGTGCAGGAGAGGAAAGCGGAATTCCTAGTGTAGCGGTGAAATGCGTAGATATTAGGAAGAACACCAGTGGCGAAGGCGGCTTTCTGGACTGTAACTGACGCTGAGGCTCGAAAGCGTGGGGAGCAAACAGG	Bacteria; Firmicutes; Clostridia; Clostridiales; Lachnospiraceae; Lachnospiraceae UCG-010; NA
						0.00197371	0.000129483	0.000236173	0.000721768	0.000276332	0.000432512	0.000175617	0	0.000627943	0	0	0	0	0	0	0.000521991	0.000287008	0	0	0	0.000147237	0	0	0	0.000346188	0	0	0	0.000149637	0.000201659	0.00116723	0.0011734	0	0	0	0	0	0	ASV352	TACGTAGGGGGCAAGCGTTATCCGGATTTACTGGGTGTAAAGGGAGCGTAGACGGCAAGGCAAGTCTGATGTGAAAGGCTGGGGCTCAACCCCGGGACTGCATTGGAAACTGTCCTGCTGGAGTGCCGGAGAGGTAAGCGGAATTCCTAGTGTAGCGGTGAAATGCGTAGATATTAGGAGGAACACCAGTGGCGAAGGCGGCTTACTGGACGGTAACTGACGTTGAGGCTCGAAAGCGTGGGGAGCAAACAGG	Bacteria; Firmicutes; Clostridia; Clostridiales; Lachnospiraceae; Marvinbryantia; NA
						0	0	0.000107351	0	0.000184221	0	0	0.000124832	0.00021978	0	0	0	0	0.00041384	0	0.000289995	0	0	0	0	9.20234e-05	0	0	0	0.000230792	0	0.000167991	0	0.000374093	0	0.000284689	0.00127119	0	0	0	0	0	0	ASV353	TACGTAGGGGGCAAGCGTTATCCGGATTTACTGGGTGTAAAGGGAGCGTAGACGGCCGTGCAAGTCTGATGTGAAAGGCTGGGGCTCAACCCCGGGACTGCATTGGAAACTGTATGGCTGGAGTGCCGGAGAGGTAAGCGGAATTCCTAGTGTAGCGGTGAAATGCGTAGATATTAGGAGGAACACCAGTGGCGAAGGCGGCTTACTGGACGGTAACTGACGTTGAGGCTCGAAAGCGTGGGGAGCAAACAGG	Bacteria; Firmicutes; Clostridia; Clostridiales; Lachnospiraceae; Marvinbryantia; NA
						0	0	0	0	0	0	0	0	0	0	0	0	0	0	0	0	0	0	0	0	0	0	0	0	0.000346188	0	0	0	0	0	0	0	0	0	0	0	0	0	ASV354	TACGTAGGGGGCAAGCGTTATCCGGATTTACTGGGTGTAAAGGGAGCGTAGACGGCTGTGCAAGTCTGATGTGAAAGGCAGGGGCTCAACTCCTGGACTGCATTGGAAACTGTGTAGCTTGAGTGCCGGAGAGGTAAGCGGAATTCCTAGTGTAGCGGTGAAATGCGTAGATATTAGGAGGAACACCAGTGGCGAAGGCGGCTTACTGGACGGTAACTGACGTTGAGGCTCGAAAGCGTGGGGAGCAAACAGG	Bacteria; Firmicutes; Clostridia; Clostridiales; Lachnospiraceae; Marvinbryantia; NA
						0.000167975	0.000129483	0.000558227	0.000185069	0.000138166	0	0	0	0	0	0	0.000149751	0	0.000179931	0.000167294	0.000135331	0	0	0	0	0.000386498	0	0	0.00033307	0	7.81433e-05	0	0	0	0	0.000626317	0.000521512	0	0	0.0004003	0	0	0	ASV355	TACGTAGGGGGCAAGCGTTATCCGGATTTACTGGGTGTAAAGGGAGCGTAGGCGGTCTGGCAAGCCAGAAGTGAAAGCCCGGGGCTTAACCCCGGGACTGCTTTTGGAACTGTTAGACTAGAGTGTCGGAGAGGTAAGTGGAATTCCTAGTGTAGCGGTGAAATGCGTAGATATTAGGAGGAACACCAGTGGCGAAGGCGGCTTACTGGACGATAACTGACGCTGAGGCTCGAAAGCGTGGGGAGCAAACAGG	Bacteria; Firmicutes; Clostridia; Clostridiales; Lachnospiraceae; Moryella; NA
						0	0	0	0	0	0	0	0	0.000156986	0	0	0	0	0	0	0	0	0	0	0	0	0	0	0	0	0	0	0	0	0	0	0	0	0	0	0	0	0	ASV356	TACGTAGGGGGCAAGCGTTATCCGGATTTACTGGGTGTAAAGGGAGCGCAGACGGCTATGCAAGTCTGAAGTGAAAGCCCGGGGCTCAACCCCGGGATTGCTTTGGAAACTGTGTAGCTAGAGTGTCGGAGAGGTAAGCAGAATTCCCAGTGTAGCGGTGAAATGCGTAGATATTGGGAAGAATACCGGTGGCGAAGGCGGCTTACTGGACGATAACTGACGTTCAGGCTCGAAGGCGTGGGGAGCAAACAGG	Bacteria; Firmicutes; Clostridia; Clostridiales; Lachnospiraceae; Moryella; NA
						0.0109604	0.00670076	0.0109713	0.00684754	0.00667803	0.00888312	0.00818377	0.00518054	0.00260597	0.0459126	0.0203197	0.00677623	0.0142664	0.0203322	0.00797435	0.0143258	0.0102366	0.00911048	0.00105578	0.00341584	0.0106011	0.163722	0.000689487	0.00116574	0.0060006	0.118504	0.0054237	0.00059522	0.00653415	0.00284843	0.0203268	0.0160039	0.0545097	0.0252912	0.049337	0.0463104	0.000523188	0.114028	ASV357	TACGTAGGGGGCAAGCGTTATCCGGATTTACTGGGTGTAAAGGGAGCGTAGACGGTGTGGCAAGTCTGATGTGAAAGGCATGGGCTCAACCTGTGGACTGCATTGGAAACTGTCATACTTGAGTGCCGGAGGGGTAAGCGGAATTCCTAGTGTAGCGGTGAAATGCGTAGATATTAGGAGGAACACCAGTGGCGAAGGCGGCTTACTGGACGGTAACTGACGTTGAGGCTCGAAAGCGTGGGGAGCAAACAGG	Bacteria; Firmicutes; Clostridia; Clostridiales; Lachnospiraceae; NA; NA
						0.0233066	0.00504985	0.0225009	0.0137876	0.0107309	0.0161027	0.0201257	0.0162282	0.00452119	0.00210652	0.0219182	0.00273296	0.00388511	0.00118754	0.0211069	0.0134751	0.0050067	0.00026255	0.0991847	0.000307985	0.00423308	0.0403843	0.0151282	0.000749407	0.000115396	0.018012	0.00235187	0.00610101	0.0137916	0.00357944	0.0105904	0.0161343	0.0235311	0.00520481	0.0281711	0.0112944	0	0.00502611	ASV358	TACGTATGGTGCAAGCGTTATCCGGATTTACTGGGTGTAAAGGGAGCGCAGGCGGTGCGGCAAGTCTGATGTGAAAGCCCGGGGCTCAACCCCGGTACTGCATTGGAAACTGTCGTACTAGAGTGTCGGAGGGGTAAGCGGAATTCCTAGTGTAGCGGTGAAATGCGTAGATATTAGGAGGAACACCAGTGGCGAAGGCGGCTTACTGGACGATAACTGACGCTGAGGCTCGAAAGCGTGGGGAGCAAACAGG	Bacteria; Firmicutes; Clostridia; Clostridiales; Lachnospiraceae; NA; NA
						0.0123462	0.00181277	0.00976898	0.00866121	0.0115369	0.00395914	0.00790278	0.00480604	0.00273155	0.0432077	0.00830003	0.0109693	0.0227759	0.00604567	0.00644082	0.00763654	0.0096945	0.00228418	0	0.00296786	0.0105643	0.0176197	0	0.000999209	0.00145399	0.0298703	0.00424776	0	0.00765643	0.00322654	0.0204407	0.00648631	0.0503372	0.0157084	0.0175382	0.00745301	0.0066146	0.0254394	ASV359	TACGTAGGGGGCAAGCGTTATCCGGATTTACTGGGTGTAAAGGGAGCGTAGACGGATGGACAAGTCTGATGTGAAAGGCTGGGGCTCAACCCCGGGACTGCATTGGAAACTGCCCGTCTTGAGTGCCGGAGAGGTAAGCGGAATTCCTAGTGTAGCGGTGAAATGCGTAGATATTAGGAGGAACACCAGTGGCGAAGGCGGCTTACTGGACGGTAACTGACGTTGAGGCTCGAAAGCGTGGGGAGCAAACAGG	Bacteria; Firmicutes; Clostridia; Clostridiales; Lachnospiraceae; NA; NA
						0.00860874	0.00262204	0.0106063	0.0117148	0.0119514	0.0114782	0.000772716	0.0114534	0.00144427	0.0126152	0.0121119	0.00265808	0.00902856	0.0431833	0.0101771	0.0120058	0.00325276	0.00732514	0	0	0.0248279	0.0229291	0	0.00328906	0.00136167	0.014984	0.00415177	0	0.00625982	0.00305009	0.0149462	0.0109518	0.0212993	0	0.00678009	0.00257736	0.0353152	0.027405	ASV360	TACGTAGGGGGCAAGCGTTATCCGGATTTACTGGGTGTAAAGGGAGCGTAGACGGCACGGCAAGCCAGATGTGAAAGCCCGGGGCTCAACCCCGGGACTGCATTTGGAACTGCTGAGCTAGAGTGTCGGAGAGGCAAGTGGAATTCCTAGTGTAGCGGTGAAATGCGTAGATATTAGGAGGAACACCAGTGGCGAAGGCGGCTTGCTGGACGATGACTGACGTTGAGGCTCGAAAGCGTGGGGAGCAAACAGG	Bacteria; Firmicutes; Clostridia; Clostridiales; Lachnospiraceae; NA; NA
						0.00571117	0.0021041	0.00558227	0.00414554	0.00306268	0.00229564	0.0239893	0.00162282	0.000847724	0.0282466	0.0237627	0.00333196	0.0395118	0.00179931	0.00415447	0.00394393	0.000861024	0.0071151	0	0	0.0074539	0.0342292	0.000101395	0.00187352	0.0124628	0.0289912	0.000983945	0.000208327	0.005362	0.00365506	0.0210101	0.00371578	0.0434234	0	0.0274206	0.00651728	0.00242909	0.00662661	ASV361	TACGTAGGGGGCAAGCGTTATCCGGATTTACTGGGTGTAAAGGGAGCGTAGACGGCAAGGCAAGTCTGATGTGAAAACCCAGGGCTTAACCCTGGGACTGCATTGGAAACTGTCTGGCTCGAGTGCCGGAGAGGTAAGCGGAATTCCTAGTGTAGCGGTGAAATGCGTAGATATTAGGAAGAACACCAGTGGCGAAGGCGGCTTACTGGACGGTAACTGACGTTGAGGCTCGAAAGCGTGGGGAGCAAACAGG	Bacteria; Firmicutes; Clostridia; Clostridiales; Lachnospiraceae; NA; NA
						0.00140679	0.00362553	0.00732137	0.00338676	0.000852024	0.00252853	0.00252889	0.00118591	0.000879121	0.0908677	0.0288042	0.00370634	0.0102397	0	0.00351317	0.00303528	0	0.0094518	0	0	0.0110796	0.000305408	0	0.00133228	0.0060006	0.0187935	0.0018239	0	0.000748186	0	0.00466891	0.00172751	0.0099704	0.00105224	0.00808106	0.0155791	0.00414814	0.0126916	ASV362	TACGTAGGGGGCAAGCGTTATCCGGATTTACTGGGTGTAAAGGGAGCGTAGACGGCAAGGCAAGTCTGAAGTGAAAGCCCGGTGCTTAACGCCGGGACTGCTTTGGAAACTGTTTGGCTGGAGTGCCGGAGAGGTAAGCGGAATTCCTAGTGTAGCGGTGAAATGCGTAGATATTAGGAAGAACACCAGTGGCGAAGGCGGCTTACTGGACGGTAACTGACGTTGAGGCTCGAAAGCGTGGGGAGCAAACAGG	Bacteria; Firmicutes; Clostridia; Clostridiales; Lachnospiraceae; NA; NA
						0.00130181	0.00417584	0.00412229	0.00353481	0.00223368	0.00412549	0.00323136	0.00315201	0	0.0287732	0.0126345	0.00460484	0.00743991	0	0.00317859	0.00301595	0.00108425	0.00622243	0	0.000783962	0.0140796	0	0	0.00133228	0.00641603	0.018559	0.00347981	0	0.000598549	0.000781427	0.0066902	0.00133638	0.00577362	0.00263059	0.0183888	0.034425	0.00530663	0.0320099	ASV363	TACGTAGGGGGCAAGCGTTATCCGGATTTACTGGGTGTAAAGGGAGCGTAGACGGCAAGGCAAGTCTGAAGTGAAAGCCCGGTGCTTAACGCCGGGACTGCTTTGGAAACTGTTTAGCTGGAGTGCCGGAGAGGTAAGCGGAATTCCTAGTGTAGCGGTGAAATGCGTAGATATTAGGAAGAACACCAGTGGCGAAGGCGGCTTACTGGACGGTAACTGACGTTGAGGCTCGAAAGCGTGGGGAGCAAACAGG	Bacteria; Firmicutes; Clostridia; Clostridiales; Lachnospiraceae; NA; NA
						0.00661403	0.00437006	0.00588286	0.00497835	0.00253304	0.00126426	0.00783253	0.00131074	0.000816327	0.0202274	0.00599447	0.00516641	0.0117812	0.00205121	0.00287188	0.00123731	0.0140634	0.00257299	0.00123174	0.0161832	0.00390179	0.0197341	0.00200762	0.00270619	0.00632371	0.0141049	0.00484773	0.000178566	0.00765643	0.000806635	0.00614929	0.00635593	0.0110863	0.00159714	0.00963222	0.0115571	0.00336335	0.0158645	ASV364	TACGTAGGGGGCAAGCGTTATCCGGAATTACTGGGTGTAAAGGGTGCGTAGGTGGTATGGCAAGTCAGAAGTGAAAACCCAGGGCTTAACTCTGGGACTGCTTTTGAAACTGTCAGACTGGAGTGCAGGAGAGGTAAGCGGAATTCCTAGTGTAGCGGTGAAATGCGTAGATATTAGGAGGAACATCAGTGGCGAAGGCGGCTTACTGGACTGAAACTGACACTGAGGCACGAAAGCGTGGGGAGCAAACAGG	Bacteria; Firmicutes; Clostridia; Clostridiales; Lachnospiraceae; NA; NA
						0.0149918	0.00119772	0.0149433	0.0160084	0.00402984	0.00698673	0.0111341	0.0023094	0.000847724	0.00406942	0.00295112	0.0144884	0.00497043	0.00502006	0.00273247	0.00554857	0.0253843	0.0026255	0.000351927	0.0144193	0.00184047	0.0159987	0.00166288	0.000957575	0.008447	0.00232476	0.0017039	0.000208327	0.00246901	0.000554561	0.00552297	0.00365059	0.0171025	0.0018602	0.0033275	0.00582779	0.00328861	0.0157522	ASV365	TACGTAGGGGGCAAGCGTTATCCGGATTTACTGGGTGTAAAGGGAGCGTAGACGGACTGGCAAGTCTGATGTGAAAGGCGGGGGCTCAACCCCTGGACTGCATTGGAAACTGTTAGTCTTGAGTGCCGGAGAGGTAAGCGGAATTCCTAGTGTAGCGGTGAAATGCGTAGATATTAGGAGGAACACCAGTGGCGAAGGCGGCTTACTGGACGGTAACTGACGTTGAGGCTCGAAAGCGTGGGGAGCAAACAGG	Bacteria; Firmicutes; Clostridia; Clostridiales; Lachnospiraceae; NA; NA
						0.0122832	0.00495274	0.00332789	0.00181367	0.00195735	0.00182986	0.00442556	0.0015292	0.000251177	0.0251346	0.0101445	0.00183445	0.0106801	0.00197924	0.00203541	0.00110198	0.00322087	0.0050147	0.000684302	0.000671968	0.00191409	0.0432975	0.000324465	0.000582872	0.00740843	0.0138118	0.00129593	0	0.00112228	0.000201659	0	0.00316167	0.0173451	0	0.00708031	0.00136255	0.00115849	0.00634582	ASV366	TACGTATGGAGCAAGCGTTATCCGGATTTACTGGGTGTAAAGGGTGCGTAGGTGGCAGTGCAAGTCAGATGTGAAAGGCCGGGGCTCAACCCCGGAGCTGCATTTGAAACTGCTCGGCTAGAGTACAGGAGAGGCAGGCGGAATTCCTAGTGTAGCGGTGAAATGCGTAGATATTAGGAGGAACACCAGTGGCGAAGGCGGCCTGCTGGACTGTTACTGACACTGAGGCACGAAAGCGTGGGGAGCAAACAGG	Bacteria; Firmicutes; Clostridia; Clostridiales; Lachnospiraceae; NA; NA
						0.0361357	0.000550304	0.0278684	0.0249102	0	0.00465782	0.00597099	0.000468121	0.00213501	0.000502693	0.00408853	0	0.000424689	0.00107958	0.000780705	0.000889319	0.00133937	0.00687881	0.00310869	0	0.00844775	0	0.00373134	0.000374703	0.0048928	0	0.000455974	0.00190471	0	0.00191576	0	0.0326923	0.000242589	0	0	0	0.0082589	0	ASV367	TACGTATGGTGCAAGCGTTATCCGGATTTACTGGGTGTAAAGGGAGCGTAGACGGATGGGCAAGTCTGATGTGAAAACCCGGGGCTCAACCCCGGGACTGCATTGGAAACTGTTCATCTAGAGTGCTGGAGAGGTAAGTGGAATTCCTAGTGTAGCGGTGAAATGCGTAGATATTAGGAGGAACACCAGTGGCGAAGGCGGCTTACTGGACAGTAACTGACGTTGAGGCTCGAAAGCGTGGGGAGCAAACAGG	Bacteria; Firmicutes; Clostridia; Clostridiales; Lachnospiraceae; NA; NA
						0.00995255	0.00239544	0.00966163	0.00940149	0.00336204	0.00173005	0.00544414	0.00149799	0.000596546	0.00550569	0.00516446	0.0036689	0.00460866	0.00269896	0.00139412	0.0037506	0.00430512	0.00399076	0	0.00235189	0.00241101	0.0123103	0	0.000499604	0.000346188	0.00609518	0.00146392	0	0.00147143	0.00110912	0.00489666	0.0103651	0.00972782	0.00278091	0.00227671	0.00737093	0.00142008	0.0187847	ASV368	TACGTAGGGGGCAAGCGTTATCCGGATTTACTGGGTGTAAAGGGAGCGTAGACGGCGCAGCAAGTCTGATGTGAAAGGCAGGGGCTTAACCCCTGGACTGCATTGGAAACTGCTGTGCTTGAGTGCCGGAGGGGTAAGCGGAATTCCTAGTGTAGCGGTGAAATGCGTAGATATTAGGAGGAACACCAGTGGCGAAGGCGGCTTACTGGACGGTAACTGACGTTGAGGCTCGAAAGCGTGGGGAGCAAACAGG	Bacteria; Firmicutes; Clostridia; Clostridiales; Lachnospiraceae; NA; NA
						0.00440936	0.00190988	0.00145998	0.00238739	0.00331599	0.0032272	0.00439043	0.00262148	0	0.00392579	0.0261297	0.00164726	0.000471876	0.00224913	0.00421023	0.00400193	0.00586772	0.0171445	0	0.00117594	0.015828	0.00246676	0	0.00124901	0.0164093	0.00640775	0.00232787	0.000714264	0.00216974	0.000831842	0.00310311	0.00140156	0.00143127	0.00238632	0.00718039	0	0.0139392	0.00263941	ASV369	TACGTATGGTGCAAGCGTTATCCGGATTTACTGGGTGTAAAGGGAGCGTAGACGGAGTGGCAAGTCTGATGTGAAAACCCGGGGCTCAACCCCGGGACTGCATTGGAAACTGTCAATCTAGAGTACCGGAGAGGTAAGCGGAATTCCTAGTGTAGCGGTGAAATGCGTAGATATTAGGAGGAACACCAGTGGCGAAGGCGGCTTACTGGACGGTAACTGACGTTGAGGCTCGAAAGCGTGGGGAGCAAACAGG	Bacteria; Firmicutes; Clostridia; Clostridiales; Lachnospiraceae; NA; NA
						0.00434637	0	0.00169615	0.00275752	0.000805969	0	0.00558463	0	0	0.0108199	0.0162004	0.00119801	0.00745564	0.000845674	0.00131047	0.000560657	0.00379488	0.00561857	0	0.0129634	0.00299996	0.00613165	0	0	0.00473124	0.0147886	0	0	0.00299274	0	0.0012811	0.00410691	0.00356606	0.000469748	0.00828121	0.00126406	0.00164431	0.0083675	ASV370	TACGTAGGGGGCAAGCGTTATCCGGAATTACTGGGTGTAAAGGGTGCGTAGGTGGTATGGCAAGTCAGAAGTGAAAACCCAGGGCTTAACTCTGGGACTGCTTTTGAAACTGTCAGACTAGAGTGCAGGAGAGGTAAGCGGAATTCCTAGTGTAGCGGTGAAATGCGTAGATATTAGGAGGAACATCAGTGGCGAAGGCGGCTTACTGGACTGAAACTGACACTGAGGCACGAAAGCGTGGGGAGCAAACAGG	Bacteria; Firmicutes; Clostridia; Clostridiales; Lachnospiraceae; NA; NA
						0.00718095	0.000453192	0.0037573	0.00577414	0.00396076	0.00349336	0.00182642	0.00262148	0.000722135	0.00217834	0.00172149	0.00434278	0.000833648	0.00291487	0.00323435	0.00214596	0.00350788	0.00317685	0	0.00139993	0.00184047	0.00220834	0.00020279	0.0178609	0.00325417	0.00548957	0.00201589	0	0.00269347	0.000907464	0.00478278	0.0017927	0.00412401	0.00281849	0.0109082	0.00123122	0.00257857	0.0240636	ASV371	TACGTAGGGGGCAAGCGTTATCCGGATTTACTGGGTGTAAAGGGAGCGTAGACGGCTGTGCAAGTCTGAAGTGAAAGGCATGGGCTCAACCTGTGGACTGCTTTGGAAACTGTGCAGCTAGAGTGTCGGAGAGGTAAGTGGAATTCCTAGTGTAGCGGTGAAATGCGTAGATATTAGGAGGAACACCAGTGGCGAAGGCGGCTTACTGGACGATGACTGACGTTGAGGCTCGAAAGCGTGGGGAGCAAACAGG	Bacteria; Firmicutes; Clostridia; Clostridiales; Lachnospiraceae; NA; NA
						0.00188972	0.00158617	0.00339231	0.00371988	0.00297057	0.00362644	0.00295037	0.00305839	0.000251177	0	0.0153704	0.00333196	0.00251667	0.00798892	0.00278823	0.00208797	0.00567638	0.00375446	0	8.3996e-05	0.00242942	0.00895081	0	0.00158208	0	0.0150621	0.00215988	0	0.000947702	0.00143682	0.00657633	0.00397653	0.0104556	0	0.00883162	0	0.00145745	0.00415567	ASV372	TACGTATGGTGCAAGCGTTATCCGGATTTACTGGGTGTAAAGGGAGCGTAGACGGCTGTGTAAGTCTGAAGTGAAAGCCCGGGGCTCAACCCCGGGACTGCTTTGGAAACTATGCAGCTAGAGTGTCGGAGAGGTAAGTGGAATTCCCAGTGTAGCGGTGAAATGCGTAGATATTGGGAGGAACACCAGTGGCGAAGGCGGCTTACTGGACGATGACTGACGTTGAGGCTCGAAAGCGTGGGGAGCAAACAGG	Bacteria; Firmicutes; Clostridia; Clostridiales; Lachnospiraceae; NA; NA
						0	0.0119448	0	0.00464522	0	0.00143062	0	0.00140436	0	0.0128546	0	0	0.00666918	0	0.00211906	0.00150797	0	0	0.0115549	0	0.00160121	0.00274867	0.00231181	0	0	0.0131867	0.00100794	0	0	0.000907464	0.00640551	0	0.00295958	0	0	0.0234753	0.000523188	0.00154434	ASV373	TACGTATGGTGCAAGCGTTATCCGGATTTACTGGGTGTAAAGGGAGCGCAGGCGGTGCGGCAAGTCTGATGTGAAAGCCCGGGGCTCAACCCCGGTACTGCATTGGAAACTGTCGTACTAGAGTGTCGGAGGGGTAAGTGGAATTCCTAGTGTAGCGGTGAAATGCGTAGATATTAGGAGGAACACCAGTGGCGAAGGCGGCTTACTGGACGATAACTGACGCTGAGGCTCGAAAGCGTGGGGAGCAAACAGG	Bacteria; Firmicutes; Clostridia; Clostridiales; Lachnospiraceae; NA; NA
						0.0020577	0	0	0.00425658	0.00239488	0.00362644	0.00681395	0.00717785	0.00631083	0.0014602	0	0.00254577	0	0.00838476	0.00150565	0.00572257	0.00475158	0	0.00164233	0.00137193	0	0.00159752	0.00275795	0	0.00115396	0.00677893	0.000575968	0.00294634	0.000673367	0.000630183	0.00284689	0	0	0	0.0061296	0	0	0.0062335	ASV374	TACGTATGGTGCAAGCGTTATCCGGATTTACTGGGTGTAAAGGGAGCGTAGACGGAGTGGCAAGTCTGATGTGAAAACCCGGGGCTCAACCCCGGGACTGCATTGGAAACTGTCAATCTGGAGTACCGGAGAGGTAAGCGGAATTCCTAGTGTAGCGGTGAAATGCGTAGATATTAGGAGGAACACCAGTGGCGAAGGCGGCTTACTGGACGGTAACTGACGTTGAGGCTCGAAAGCGTGGGGAGCAAACAGG	Bacteria; Firmicutes; Clostridia; Clostridiales; Lachnospiraceae; NA; NA
						0.00209969	0.00275152	0.00165321	0.00181367	0.00209552	0.000465782	0.00484704	0.000905034	0	0	0.0126038	0.0042679	0	0.000575778	0.000641294	0.000889319	0.0028063	0.00732514	0	0.000251988	0.00406743	0	0	0.000374703	0.00563133	0.0142025	0.000695961	0	0.00164601	0.000680598	0.00370096	0.000782269	0	0	0.00527896	0	0.00489555	0.00525074	ASV375	TACGTAGGGGGCAAGCGTTATCCGGATTTACTGGGTGTAAAGGGAGCGTAGACGGAATGGCAAGTCTGATGTGAAAGGCCGGGGCTCAACCCCGGGACTGCATTGGAAACTGTCAATCTAGAGTACCGGAGGGGTAAGTGGAATTCCTAGTGTAGCGGTGAAATGCGTAGATATTAGGAGGAACACCAGTGGCGAAGGCGGCTTACTGGACGGTAACTGACGTTGAGGCTCGAAAGCGTGGGGAGCAAACAGG	Bacteria; Firmicutes; Clostridia; Clostridiales; Lachnospiraceae; NA; NA
						0	0	0	0.00125847	0.00527334	0.000765213	0.000597099	0.000686577	0.00043956	0	0.0112512	0.0036689	0	0	0.000334588	0.00514258	0.00184961	0.0383848	0	0	0.00125152	0	0	0	0.000207713	0.00160194	0.000407977	0	0.00468863	0.000252073	0.00372943	0	0	0	0	0	0	0.000308867	ASV376	TACGTATGGTGCAAGCGTTATCCGGATTTACTGGGTGTAAAGGGAGCGCAGGCGGTACGGCAAGTCTGATGTGAAATCCCGGGGCTCAACCCCGGTACTGCATTGGAAACTGTCGGACTAGAGTGTCGGAGGGGTAAGTGGAATTCCTAGTGTAGCGGTGAAATGCGTAGATATTAGGAGGAACACCAGTGGCGAAGGCGGCTTACTGGACGATTACTGACGCTGAGGCTCGAAAGCGTGGGGAGCAAACAGG	Bacteria; Firmicutes; Clostridia; Clostridiales; Lachnospiraceae; NA; NA
						0	0.00857827	0.000579698	0.00120295	0.000713858	0.000399241	0.00235327	0	0	0.0021544	0.000645558	0	0.000346043	0	0.000139412	0.00672789	0	0.00535602	0.00375389	0	0.000423308	0	0.00020279	0.000208169	0.00235408	0.00863484	0	0	0.00112228	0.000327695	0.000683255	0	0	0.000789177	0.00170128	0.0039235	0	0.0019936	ASV377	TACGTATGGTGCAAGCGTTATCCGGATTTACTGGGTGTAAAGGGAGCGCAGGCGGAAGGCTAAGTCTGATGTGAAAGCCCGGGGCTCAACCCCGGTACTGCATTGGAAACTGGTCATCTAGAGTGTCGGAGGGGTAAGTGGAATTCCTAGTGTAGCGGTGAAATGCGTAGATATTAGGAGGAACACCAGTGGCGAAGGCGGCTTACTGGACGATAACTGACGCTGAGGCTCGAAAGCGTGGGGAGCAAACAGG	Bacteria; Firmicutes; Clostridia; Clostridiales; Lachnospiraceae; NA; NA
						0.00329652	0.00246018	0.00167468	0.00105489	0	0	0.000491728	0	0	0.00222621	0.00845374	0.000786193	0.00099094	0	0	0	0.000255118	0.00627494	0	0.000195991	0.00058895	0.000775267	0	0	0	0	0	0	0.00117216	0	0	0.00371578	0.00264422	0.000638858	0	0.0117048	0	0	ASV378	TACGTAGGGGGCAAGCGTTATCCGGATTTACTGGGTGTAAAGGGAGCGTAGACGGTTTTGCAAGTCTGAAGTGAAAGCCCGGGGCTTAACCCCGGGACTGCTTTGGAAACTGTAGAACTAGAGTGCAGGAGAGGTAAGTGGAATTCCTAGTGTAGCGGTGAAATGCGTAGATATTAGGAGGAACACCAGTGGCGAAGGCGGCTTACTGGACTGTAACTGACGTTGAGGCTCGAAAGCGTGGGGAGCAAACAGG	Bacteria; Firmicutes; Clostridia; Clostridiales; Lachnospiraceae; NA; NA
						0.00081888	0	0.000536757	0.000832809	0.00426012	0.00153043	0.000983457	0.000655369	0.000816327	0	0	0.00277039	0	0.00412041	0.000724941	0.00233929	0.00162638	0	0	0.00445179	0.000625759	0	0	0	0.00193866	0.00459092	0.000503972	0	0.00117216	0.000731013	0.00372943	0.00065189	0	0	0.0020015	0	0	0.00937833	ASV379	TACGTAGGGGGCAAGCGTTATCCGGATTTACTGGGTGTAAAGGGAGCGTAGACGGATTAGCAAGTCTGATGTGAAAGGCAGGGGCTCAACCCCTGGACTGCATTGGAAACTGCCAGTCTTGAGTGCCGGAGAGGTAAGCGGAATTCCTAGTGTAGCGGTGAAATGCGTAGATATTAGGAGGAACACCAGTGGCGAAGGCGGCTTACTGGACGGCAACTGACGTTGAGGCTCGAAAGCGTGGGGAGCAAACAGG	Bacteria; Firmicutes; Clostridia; Clostridiales; Lachnospiraceae; NA; NA
						0	0.000161854	0.000944693	0.000407151	0.00177313	0	0	0	0.00021978	9.5751e-05	0.000952966	0.00067388	0.00018875	0	0	0.00968584	0	0.0123661	0	0	0.00752751	0.000187943	0	0.0102003	0	0.00123076	0	0	0	0	0.000825599	0	0.000169812	0	0.000925694	0	0	0	ASV380	TACGTAGGGGGCAAGCGTTATCCGGATTTACTGGGTGTAAAGGGAGCGCAGGCGGTGCGGCAAGTCTGATGTGAAAGCCCGGGGCTCAACCCCGGGACTGCATTGGAAACTGTCGTACTTGAGTATCGGAGAGGTAAGTGGAATTCCTAGTGTAGCGGTGAAATGCGTAGATATTAGGAGGAACACCAGTGGCGAAGGCGGCTTACTGGACGATAACTGACGCTGAGGCTCGAAAGCGTGGGGAGCAAACAGG	Bacteria; Firmicutes; Clostridia; Clostridiales; Lachnospiraceae; NA; NA
						0	0.002881	0.00644109	0.00414554	0.000667803	0	0	0	0	0.00157989	0	0	0.00449855	0	0	0.00077332	0	0	0	0	0	0.00246676	0	0.00228985	0	0	0	0	0	0	0	0.0161669	0.00414827	0.00159714	0	0.000590987	0	0	ASV381	TACGTATGGTGCAAGCGTTATCCGGATTTACTGGGTGTAAAGGGAGCGCAGGCGGTACGGCAAGTCTGATGTGAAAGCCCGGGGCTCAACCCCGGTACTGCATTGGAAACTGTCGGACTAGAGTGTCGGAGGGGTAAGTGGAATTCCTAGTGTAGCGGTGAAATGCGTAGATATTAGGAGGAACACCAGTGGCGAAGGCGGCTTACTGGACGATTACTGACGCTGAGGCTCGAAAGCGTGGGGAGCAAACAGG	Bacteria; Firmicutes; Clostridia; Clostridiales; Lachnospiraceae; NA; NA
						0	0	0	0	0	0	0	0	0	0.00825853	0	0	0.00294136	0	0	0	0	0	0	0	0	0.0244561	0	0	0	0	0	0	0	0	0	0	0.00735044	0	0	0	0	0	ASV382	TACGTAGGGGGCAAGCGTTATCCGGATTTACTGGGTGTAAAGGGAGCGTAGACGGCGTGGCAAGTCTGATGTGAAAGGCATGGGCTCAACCTGTGGACTGCATTGGAAACTGTCATGCTTGAGTGCCGGAGGGGTAAGCGGAATTCCTAGTGTAGCGGTGAAATGCGTAGATATTAGGAGGAACACCAGTGGCGAAGGCGGCTTACTGGACGGTAACTGACGTTGAGGCTCGAAAGCGTGGGGAGCAAACAGG	Bacteria; Firmicutes; Clostridia; Clostridiales; Lachnospiraceae; NA; NA
						0	0.0031076	0	0	0	0	0	0	0.00156986	0	0.0070704	0	0.00018875	0	0	0	0	0.00435833	0	0	0.00553981	0	0	0.00104084	0.00821621	0	0	0	0.000174577	0.00315092	0.00506747	0	0	0	0	0.00224904	0.000710041	0	ASV383	TACGTAGGGGGCAAGCGTTATCCGGATTTACTGGGTGTAAAGGGAGCGTAGACGGAGCAGCAAGTCTGATGTGAAAACCCGGGGCTCAACCCCGGGACTGCATTGGAAACTGTTGATCTGGAGTGCCGGAGAGGTAAGCGGAATTCCTAGTGTAGCGGTGAAATGCGTAGATATTAGGAGGAACACCAGTGGCGAAGGCGGCTTACTGGACGGTAACTGACGTTGAGGCTCGAAAGCGTGGGGAGCAAACAGG	Bacteria; Firmicutes; Clostridia; Clostridiales; Lachnospiraceae; NA; NA
						0.00287658	0.000971125	0.00244761	0.00125847	0.000667803	0.000731943	0.000210741	0	0.000910518	0.000383004	0.000768521	0.000411815	0.0013999	0	0.000947999	0.0019333	0	0.00170657	0	0.000251988	0.00149078	0.00110417	0	0.00253966	0.000138475	0.000957256	0.000479973	0	0.000324214	0.00037811	0.00193589	0.00159713	0.000363883	0	0.00673005	0	0.000822153	0.000786208	ASV384	TACGTAGGGGGCAAGCGTTATCCGGATTTACTGGGTGTAAAGGGAGCGTAGACGGTAAAGCAAGTCTGAAGTGAAAGCCCGGGGCTCAACCCCGGGACTGCTTTGGAAACTGTTTAACTAGAGTGCTGGAGAGGTAAGCGGAATTCCTAGTGTAGCGGTGAAATGCGTAGATATTAGGAGGAACACCAGTGGCGAAGGCGGCTTACTGGACAGTAACTGACGTTGAGGCTCGAAAGCGTGGGGAGCAAACAGG	Bacteria; Firmicutes; Clostridia; Clostridiales; Lachnospiraceae; NA; NA
						0.000440936	0.00268678	0	0.000462672	0.00271727	0.00163024	0.00200204	0.000343289	0.000753532	0	0	0.00134776	0	0.000161937	0.000613411	0.00452392	0	0	0	0	0.000772997	0	0	0	0.000161555	0.00521607	0	0	0.000947702	0.000579769	0.00173661	0	0	0	0.00805604	0	0	0.000870444	ASV385	TACGTAGGGGGCAAGCGTTATCCGGATTTACTGGGTGTAAAGGGAGCGTAGACGGCGAGGCAAGTCTGATGTGAAAACCCGGGGCTCAACCCCGTGACTGCATTGGAAACTGTTTTGCTTGAGTGCCGGAGAGGTAAGCGGAATTCCTAGTGTAGCGGTGAAATGCGTAGATATTAGGAGGAACACCAGTGGCGAAGGCGGCTTACTGGACGGCAACTGACGTTGAGGCTCGAAAGCGTGGGGAGCAAACAGG	Bacteria; Firmicutes; Clostridia; Clostridiales; Lachnospiraceae; NA; NA
						0	0.000517933	0	0	0.00101322	0.00106464	0	0.000280873	0.000125589	0.000813884	0	0	0.00361772	0.00201522	0.000724941	0.00284195	0	0	0	0	0.00576067	0.000187943	0	0.000541238	0.000692377	0.000957256	0.000191989	0	0.000723246	0.000403317	0.000398565	0	0.00157683	0	0.00335251	0.000787983	0	0.000140394	ASV386	TACGTATGGGGCAAGCGTTATCCGGATTTACTGGGTGTAAAGGGAGCGTAGGCGGCATGGCAAGTCAGAAGTGAAAGCCTGGGGCTCAACCCCGGAATTGCTTTTGAAACTGTCAGGCTAGAGTGTCGGAGGGGTAAGCGGAATTCCTAGTGTAGCGGTGAAATGCGTAGATATTAGGAGGAACACCGGTGGCGAAGGCGGCTTACTGGACGATTACTGACGCTGAGGCTCGAAAGCGTGGGGAGCAAACAGG	Bacteria; Firmicutes; Clostridia; Clostridiales; Lachnospiraceae; NA; NA
						0	0	0.00435847	0.00610727	0.000184221	0	0.00112395	0	0.000188383	0.00114901	0	0.00277039	0.000676356	0.000125951	0	7.7332e-05	0	0	0	0	0.00859499	0	0	0.00378867	0.000207713	0	0.000167991	0	0.000274335	0	0.000370096	0	0	0	0	0	0.000149482	0	ASV387	TACGTAGGGGGCAAGCGTTATCCGGATTTACTGGGTGTAAAGGGAGCGTAGACGGTAGACCAAGTCTGAAGTGAAAGCCCGGGGCTCAACCCCGGAACTGCTTTGGAAACTGGTAAACTAGAGTGCAGGAGAGGTAAGTGGAATTCCTAGTGTAGCGGTGAAATGCGTAGATATTAGGAGGAACACCAGTGGCGAAGGCGGCTTACTGGACTGTAACTGACGTTGAGGCTCGAAAGCGTGGGGAGCAAACAGG	Bacteria; Firmicutes; Clostridia; Clostridiales; Lachnospiraceae; NA; NA
						0.00130181	0.00116535	0.00105204	0.00153607	0.00168102	0.000698673	0.002845	0.000499329	0.000313972	0	0	0.00131032	0	0.00041384	0.00147776	0.00110198	0.000605906	0	0	0.000167992	0.00154599	0	0	0.00278946	0.00030003	0.000996327	0.000623965	0	0.00167095	0.000403317	0.0024768	0.0011734	0	0	0.0008006	0	0.000112112	0.00586848	ASV388	TACGTAGGGGGCAAGCGTTATCCGGATTTACTGGGTGTAAAGGGAGCGTAGGCGGCGGAGCAAGTCAGAAGTGAAAGCCCGGGGCTCAACCCCGGGACGGCTTTTGAAACTGCCCTGCTTGATTTCAGGAGAGGTAAGCGGAATTCCTAGTGTAGCGGTGAAATGCGTAGATATTAGGAGGAACACCAGTGGCGAAGGCGGCTTACTGGACTGACAATGACGCTGAGGCTCGAAAGCGTGGGGAGCAAACAGG	Bacteria; Firmicutes; Clostridia; Clostridiales; Lachnospiraceae; NA; NA
						0.000839877	0.000679788	0.000407935	0.000407151	0	0	0	0	0	0	0.00159852	0	0	0	0	0.000115998	0	0.000866415	0	0	0.00692016	0	0	0	0.000115396	0.00402438	0	0	0.0010724	0	0.000569379	0.00172751	0	0	0.0049287	0	0.000560559	0	ASV389	TACGTATGGAGCAAGCGTTATCCGGATTTACTGGGTGTAAAGGGAGCGTAGGCGGTCCTGCAAGTCTGATGTGAAAGGCCGGGGCTCAACCCCGGGACTGCATTGGAAACTGTAGGACTAGAGTGTCGGAGGGGTAAGTGGAATTCCTAGTGTAGCGGTGAAATGCGTAGATATTAGGAGGAACACCAGTGGCGAAGGCGGCTTACTGGACGACTACTGACGCTGAGGCTCGAAAGCGTGGGGAGCAAACAGG	Bacteria; Firmicutes; Clostridia; Clostridiales; Lachnospiraceae; NA; NA
						0	0	0	0	0	0	0	0	0	0.00454817	0	0	0.0068422	0	0	0	0	0	0	0	0	0.00317155	0	0	0	0	0	0	0	0	0	0	0.00570084	0	0	0	0	0	ASV390	TACGTAGGGGGCAAGCGTTATCCGGATTTACTGGGTGTAAAGGGAGCGTAGACGGCAAGGCAAGTCTGATGTGAAAACCCAGGGCTTAACCCTGGGACTGCATTGGAAACTGTCTGGCTCGAGTGCCGGAGAGGCAAGCGGAATTCCTAGTGTAGCGGTGAAATGCGTAGATATTAGGAAGAACACCAGTGGCGAAGGCGGCTTACTGGACGGTAACTGACGTTGAGGCTCGAAAGCGTGGGGAGCAAACAGG	Bacteria; Firmicutes; Clostridia; Clostridiales; Lachnospiraceae; NA; NA
						0	0	0	0	0	0.00276142	0	0.00171644	0	0	0	0	0	0.00996815	0	0	0	0	0	0	0	0	0	0	0	0	0	0	0.00152131	0	0.00310311	0	0	0	0	0	0	0	ASV391	TACGTAGGGGGCAAGCGTTATCCGGATTTACTGGGTGTAAAGGGAGCGTAGACGGCACGGTAAGCCAGATGTGAAAGCCCGGGGCTCAACCCCGGGACTGCATTTGGAACTGCTGAGCTAGAGTGTCGGAGAGGCAAGTGGAATTCCTAGTGTAGCGGTGAAATGCGTAGATATTAGGAGGAACACCAGTGGCGAAGGCGGCTTGCTGGACGATGACTGACGTTGAGGCTCGAAAGCGTGGGGAGCAAACAGG	Bacteria; Firmicutes; Clostridia; Clostridiales; Lachnospiraceae; NA; NA
						0	0.00038845	0.000536757	0.00114743	0.00147377	0.000765213	0.000737593	0.000780202	0.000659341	0.000813884	0	0.00146007	0.000566251	0.00113356	0.00139412	0.00110198	0.00137126	0	0	0.000195991	0.000920234	0.000305408	0	0.000416337	0	0	0.000215988	0	0.000648428	0	0.00153732	0.000488918	0.00208626	0	0	0	0.000186853	0	ASV392	TACGTAGGGGGCAAGCGTTATCCGGATTTACTGGGTGTAAAGGGAGCGTAGACGGCTTTGCAAGTCTGATGTGAAAGGCGGGGGCTCAACCCCTGGACTGCATTGGAAACTGTGAGGCTTGAGTGCCGGAGAGGTAAGCGGAATTCCTAGTGTAGCGGTGAAATGCGTAGATATTAGGAGGAACACCAGTGGCGAAGGCGGCTTACTGGACGGTAACTGACGTTGAGGCTCGAAAGCGTGGGGAGCAAACAGG	Bacteria; Firmicutes; Clostridia; Clostridiales; Lachnospiraceae; NA; NA
						0.000230966	0.000194225	0.000322054	0.000499685	0.00142772	0.000731943	0.000245864	0.000280873	0.000659341	0	0.00159852	0.000187189	0	0.00190726	0.000501882	0.000541324	0	0.00084016	0	0.000587972	0.00215335	0	0	0.000707773	0.000946248	0.0010354	0.000167991	0	9.97581e-05	0.000277281	0.000569379	0	0	0	0.000150113	0	0.0019059	0.000814287	ASV393	TACGTAGGGGGCAAGCGTTATCCGGATTTACTGGGTGTAAAGGGAGCGTAGACGGCATAACAAGTCTGATGTGAAAGGCTGGGGCTTAACCCCGGGACTGCATTGGAAACTGTTAAGCTTGAGTGCCGGAGGGGTAAGCGGAATTCCTAGTGTAGCGGTGAAATGCGTAGATATTAGGAGGAACACCAGTGGCGAAGGCGGCTTACTGGACGGTAACTGACGTTGAGGCTCGAAAGCGTGGGGAGCAAACAGG	Bacteria; Firmicutes; Clostridia; Clostridiales; Lachnospiraceae; NA; NA
						0.00159577	0	0.00122381	0.000444165	0	0	0	0	0.0010675	0	0.0027052	0	0	0	0.00100376	0.00162397	0	0	0	0	0.000644164	0	0	0.000666139	0	0.000605611	0.000791956	0	0.00221962	0.000529354	0.0012811	0.00169492	0	0.000657648	0.000475357	0	0.000560559	0	ASV394	TACGTAGGGGGCAAGCGTTATCCGGATTTACTGGGTGTAAAGGGAGCGTAGACGGTTTTGCAAGTCTGAAGTGAAAGCCCGGGGCTTAACCCCGGGACTGCTTTGGAAACTGTAGGACTAGAGTGCAGGAGAGGTAAGTGGAATTCCTAGTGTAGCGGTGAAATGCGTAGATATTAGGAGGAACACCAGTGGCGAAGGCGGCTTACTGGACTGTAACTGACGTTGAGGCTCGAAAGCGTGGGGAGCAAACAGG	Bacteria; Firmicutes; Clostridia; Clostridiales; Lachnospiraceae; NA; NA
						0	0	0	0	0	0.000765213	0.000456605	0.000405705	0	0	0	0	0	0.00977023	0	0	0	0	0	0	0.00027607	0	0	0	0.000161555	0	0	0	0	0.00037811	0	0	0	0	0	0	0.000672671	0	ASV395	TACGTAGGGGGCAAGCGTTATCCGGATTTACTGGGTGTAAAGGGAGCGTAGACGGAAGTGCAAGTCTGAAGTGAAAGCCCGGGGCTCAACCCCGGGACTGCTTTGGAAACTGTATTTCTAGAGTGCTGGAGAGGTAAGTGGAATTCCTAGTGTAGCGGTGAAATGCGTAGATATTAGGAGGAACACCAGTGGCGAAGGCGGCTTACTGGACAGTGACTGACGTTGAGGCTCGAAAGCGTGGGGAGCAAACAGG	Bacteria; Firmicutes; Clostridia; Clostridiales; Lachnospiraceae; NA; NA
						0	0	0	0	0	0	0	0	0	0	0	0	0.00369636	0	0	0	0	0	0	0	0	0.00389983	0	0	0	0	0	0	0	0	0	0	0.00487604	0	0	0	0	0	ASV396	TACGTAGGGGGCAAGCGTTATCCGGATTTACTGGGTGTAAAGGGAGCGTAGACGGCAAGGCAAGTCTGATGTGAAAACCCAGGGCTTAACCCTGGGACTGCATTGGAAACTGTCTGGCTCGAGTGCCGGAGAGGTAAGCGGAATTCCTAGTGTAGCGGTGAAATGCATAGATATTAGGAAGAACACCAGTGGCGAAGGCGGCTTACTGGACGGTAACTGACGTTGAGGCTCGAAAGCGTGGGGAGCAAACAGG	Bacteria; Firmicutes; Clostridia; Clostridiales; Lachnospiraceae; NA; NA
						0	0	0	0	0	0	0	0	0	0.00339916	0	0	0.00127407	0	0	0	0	0	0	0	0	0.00624912	0	0	0	0	0	0	0	0	0	0	0.00266848	0	0	0	0	0	ASV397	TACGTATGGAGCAAGCGTTATCCGGATTTACTGGGTGTAAAGGGTGCGTAGGTGGCAGTGCAAGTCAGATGTGAAAGGCCGGGGCTCAACCCCGGAGCTGCATTTGAAACTGCTCGGCTAGAGTACAGGAGAGGCAGGCGGAATTCCTAGTGTAGCGGTGAAATGCGTAGATATTAGGAGGAACACCAGTGGCGAAGGCGGACTGCTGGACTGTTACTGACACTGAGGCACGAAAGCGTGGGGAGCAAACAGG	Bacteria; Firmicutes; Clostridia; Clostridiales; Lachnospiraceae; NA; NA
						0	0	0	0	0	0	0	0	0	0.0140754	0	0	0	0	0	0	0	0	0	0	0	0	0	0	0	0	0	0	0	0	0	0	0	0	0	0	0	0	ASV398	TACGTAGGGGGCAAGCGTTATCCGGATTTACTGGGTGTAAAGGGAGCGTAGACGGCAAGGCAAGTCTGAAGTGAAAGCCCGGTGCTTAACGTCGGGACTGCTTTGGAAACTGTTTGGCTGGAGTGCCGGAGAGGTAAGCGGAATTCCTAGTGTAGCGGTGAAATGCGTAGATATTAGGAAGAACACCAGTGGCGAAGGCGGCTTACTGGACGGTAACTGACGTTGAGGCTCGAAAGCGTGGGGAGCAAACAGG	Bacteria; Firmicutes; Clostridia; Clostridiales; Lachnospiraceae; NA; NA
						0.00117583	0	0	0	0.00218763	0	0	0	0	0	0	0	0	0.00100761	0.00164506	0.00189464	0	0	0	0.000699966	0	0	0	0	0	0	0	0	0	0	0.00162273	0	0	0	0	0	0	0.00393104	ASV399	TACGTAGGGGGCAAGCGTTATCCGGATTTACTGGGTGTAAAGGGAGCGTAGACGGTGTGGCAAGTCTGATGTGAAAGGCATGGGCTCAACCCGTGGACTGCATTGGAAACTGTCATACTTGAGTGCCGGAGGGGTAAGCGGAATTCCTAGTGTAGCGGTGAAATGCGTAGATATTAGGAGGAACACCAGTGGCGAAGGCGGCTTACTGGACGGTAACTGACGTTGAGGCTCGAAAGCGTGGGGAGCAAACAGG	Bacteria; Firmicutes; Clostridia; Clostridiales; Lachnospiraceae; NA; NA
						0	0	0	0	0.00103625	0.00136407	0	0.00109228	0.000345369	0	0.00159852	0.000711317	0	0.000377854	0.000808588	0.000599323	0	0.00165406	0	0	0	0	0	0	0	0.00140658	0.00052797	0	0.000698307	0.000352903	0.00196436	0	0	0	0.000725544	0	0	0	ASV400	TACGTAGGGGGCAAGCGTTATCCGGATTTACTGGGTGTAAAGGGAGCGTAGACGGCATTGCAAGCCAGATGTGAAAGCCCGGGGCTCAACCCCGGGACTGCATTTGGAACTGTAGAGCTAGAGTGTCGGAGAGGCAAGTGGAATTCCTAGTGTAGCGGTGAAATGCGTAGATATTAGGAGGAACACCAGTGGCGAAGGCGGCTTGCTGGACGATGACTGACGTTGAGGCTCGAAAGCGTGGGGAGCAAACAGG	Bacteria; Firmicutes; Clostridia; Clostridiales; Lachnospiraceae; NA; NA
						0	0	0	0	0	0	0	0	0	0.00461999	0	0	0.00276834	0	0	0	0	0	0.0012513	0	0	0	0.000446139	0	0	0	0	0.00255945	0	0	0	0	0.000946097	0	0	0	0	0	ASV401	TACGTAGGGGGCAAGCGTTATCCGGATTTACTGGGTGTAAAGGGAGTGTAGACGGCAAGGCAAGTCTGAAGTGAAAGCCCGGTGCTTAACGCCGGGACTGCTTTGGAAACTGTTTAGCTGGAGTGCCGGAGAGGTAAGCGGAATTCCTAGTGTAGCGGTGAAATGCGTAGATATTAGGAAGAACACCAGTGGCGAAGGCGGCTTACTGGACGGTAACTGACGTTGAGGCTCGAAAGCGTGGGGAGCAAACAGG	Bacteria; Firmicutes; Clostridia; Clostridiales; Lachnospiraceae; NA; NA
						0.000209969	0.000744529	0.000279114	0	0.000138166	0	0.000491728	0	0	0	0.000399631	0	0.00018875	0	0	0.000154664	0	0	0	0	0	0	0	0.00174862	0	0.000586075	0	0	0	0	0.000370096	0	0	0	0.000750563	0.00584421	0	0	ASV402	TACGTAGGGGGCAAGCGTTATCCGGATTTACTGGGTGTAAAGGGAGCGTAGACGGCGACGCAAGTCTGAAGTGAAATACCCGGGCTCAACCTGGGAACTGCTTTGGAAACTGTGTTGCTAGAGTGCTGGAGAGGTAAGCGGAATTCCTAGTGTAGCGGTGAAATGCGTAGATATTAGGAAGAACACCAGTGGCGAAGGCGGCTTACTGGACAGTAACTGACGTTGAGGCTCGAAAGCGTGGGGAGCAAACAGG	Bacteria; Firmicutes; Clostridia; Clostridiales; Lachnospiraceae; NA; NA
						0.000440936	0	0.000665579	0.000684754	0.000759913	0.000266161	0.000456605	0.000561745	0.00021978	0	0	0.000823631	0	0.00125951	0.000474	0.000231996	0.000446457	0	0	0.000223989	0	0	0	0	0	0.0010354	0.000287984	0	0.000224456	0.000100829	0.000683255	0.000325945	0	0	0.000900676	0	0	0.00261133	ASV403	TACGTAGGGGGCAAGCGTTATCCGGATTTACTGGGTGTAAAGGGAGCGTAGACGGTATGGCAAGTCTGATGTGAAAGGCCAGGGCTCAACCCTGGGACTGCATTGGAAACTGTCGAACTAGAGTGTCGGAGAGGCAAGTGGAATTCCTAGTGTAGCGGTGAAATGCGTAGATATTAGGAGGAACACCAGTGGCGAAGGCGGCTTGCTGGACGATGACTGACGTTGAGGCTCGAAAGCGTGGGGAGCAAACAGG	Bacteria; Firmicutes; Clostridia; Clostridiales; Lachnospiraceae; NA; NA
						0.000860874	0	0	0	0.00308571	0.000199621	0.000175617	0	0	0.000143627	0.000768521	0	6.29168e-05	0	0	0	0.000287008	0	0.000821163	0	0	0	0.00158177	0	0	0	0	0.000565459	0	0.00113433	0	0	0	0.00163472	0	0.000114914	0	0.000898523	ASV404	TACGTAGGGGGCAAGCGTTATCCGGATTTACTGGGTGTAAAGGGAGCGTAGACGGCATGGCAAGCCAGATGTGAAAGCCCGGGGCTCAACCCCGGGACTGCATTTGGAACTGTCAGGCTAGAGTGTCGGAGAGGAAAGCGGAATTCCTAGTGTAGCGGTGAAATGCGTAGATATTAGGAGGAACACCAGTGGCGAAGGCGGCTTTCTGGACGATGACTGACGTTGAGGCTCGAAAGCGTGGGGAGCAAACAGG	Bacteria; Firmicutes; Clostridia; Clostridiales; Lachnospiraceae; NA; NA
						0	0	0	0	0	0	0	0	0	0.00284859	0	0	0.00111677	0	0	0	0	0	0	0	0	0.0056618	0	0	0	0	0	0	0	0	0	0	0.00261996	0	0	0	0	0	ASV405	TACGTATGGAGCAAGCGTTATCCGGATTTACTGGGTGTAAAGGGTGCGTAGGTGGCAGTGCAAGTCAGATGTGAAAGGCCGGGGCTCAACCCCGGAGCTGCATTTGAAACTGCATAGCTAGAGTACAGGAGAGGCAGGCGGAATTCCTAGTGTAGCGGTGAAATGCGTAGATATTAGGAGGAACACCAGTGGCGAAGGCGGCCTGCTGGACTATTACTGACACTGAGGCACGAAAGCGTGGGGAGCAAACAGG	Bacteria; Firmicutes; Clostridia; Clostridiales; Lachnospiraceae; NA; NA
						0	0	0	0	0	0	0	0	0	0	0	0	0	0	0	0	0	0	0.00297183	0	0	0	0.00602287	0	0	0	0	0.000892831	0	0	0	0	0	0	0	0	0	0	ASV406	TACGTAGGGGGCAAGCGTTATCCGGATTTACTGGGTGTAAAGGGAGCGTAGACGGCTGTGCAAGTCTGAAGTGAAAGCCCGGGGCTCAACCCCGGGACTGCTTTGGAAACTGTATAGCTAGAGTGCTGGAGAGGTAAGTGGAATTCCTAGTGTAGCGGTGAAATGCGTAGATATTAGGAGGAACACCAGTGGCGAAGGCGGCTTACTGGACAGTGACTGACGTTGAGGCTCGAAAGCGTGGGGAGCAAACAGG	Bacteria; Firmicutes; Clostridia; Clostridiales; Lachnospiraceae; NA; NA
						0.000608911	0	0.000450876	0.000906836	0.000230277	0.000565592	0.000316111	0.000686577	0.000282575	0	0.00036889	0.00127288	0	0.00041384	0.000585529	0.000289995	0.000765355	0.00031506	0	0.000111995	0	0	0	0	0	0.000273502	0.000119993	0	0.000174577	0	0.000654786	0.000325945	0	0	0.00155116	0	0	0.000533498	ASV407	TACGTAGGGGGCAAGCGTTATCCGGATTTACTGGGTGTAAAGGGAGCGTAGACGGAACAGCAAGTCTGATGTGAAAACCCGGGGCTCAACCCCGGGACTGCATTGGAAACTGTTGATCTAGAGTGTCGGAGAGGTAAGTGGAATTCCTAGTGTAGCGGTGAAATGCGTAGATATTAGGAGGAACACCAGTGGCGAAGGCGGCTTACTGGACGATGACTGACGTTGAGGCTCGAAAGCGTGGGGAGCAAACAGG	Bacteria; Firmicutes; Clostridia; Clostridiales; Lachnospiraceae; NA; NA
						0.000608911	0.000971125	0.000193233	0.000425658	0	0	0	0	0	0.0014602	0	0	0.000739273	0	0	0	0	0	0.00103623	0	0.00055214	0.00155053	0.000527255	0.000666139	0	0	0	5.9522e-05	0	0	0	0.000554107	0.000921838	0	0	0	0	0	ASV408	TACGTAGGGGGCAAGCGTTATCCGGAATTACTGGGTGTAAAGGGTGAGTAGGCGGCATGGCAAGTAAGATGTGAAAGCCCGAGGCTTAACCTCGGGATTGCATTTTAAACTGCTAAGCTAGAGTACAGGAGAGGAAAGCGGAATTCCTAGTGTAGCGGTGAAATGCGTAGATATTAGGAAGAACACCAGTGGCGAAGGCGGCTTTCTGGACTGGAAACTGACGCTGAGGCACGAAAGCGTGGGGAGCGAACAGG	Bacteria; Firmicutes; Clostridia; Clostridiales; Lachnospiraceae; NA; NA
						0.000251963	0	0.000236173	0.000148055	0.000230277	0.000931563	0	0	0	0.000143627	0.000276668	0.00033694	0.000251667	0.00140346	0	0	0.000669686	0.00094518	7.8206e-05	0.000755964	0.000184047	0	0.000182511	0	0	0.000117215	0.000407977	0	0	0.000151244	0	0	0	0.000375799	0.000100075	0.000886481	0.000411077	0.000168473	ASV409	TACGTAGGGGGCAAGCGTTATCCGGATTTACTGGGTGTAAAGGGAGCGTAGACGGCGAAGCAAGTCTGAAGTGAAAACCCAGGGCTCAACCCTGGGACTGCTTTGGAAACTGTTTTGCTAGAGTGTCGGAGAGGTAAGTGGAATTCCTAGTGTAGCGGTGAAATGCGTAGATATTAGGAGGAACACCAGTGGCGAAGGCGGCTTACTGGACGATAACTGACGTTGAGGCTCGAAAGCGTGGGGAGCAAACAGG	Bacteria; Firmicutes; Clostridia; Clostridiales; Lachnospiraceae; NA; NA
						0	0	0	0	0	0	0	0	0	0	0	0	0	0	0	0	0	0	0	0	0	0	0	0.00591199	0	0.000879112	0	0	0	0	0	0	0	0	0.000825619	0	0	0.00435222	ASV410	TACGTAGGGGGCAAGCGTTATCCGGATTTACTGGGTGTAAAGGGAGCGTAGACGGCTGTGCAAGTCTGAAGTGAAAGGCATGGGCTCAACCTATGGACTGCTTTGGAAACTGTGCAGCTAGAGTGTCGGAGAGGTAAGTGGAATTCCTAGTGTAGCGGTGAAATGCGTAGATATTAGGAGGAACACCAGTGGCGAAGGCGGCTTACTGGACGATGACTGACGTTGAGGCTCGAAAGCGTGGGGAGCAAACAGG	Bacteria; Firmicutes; Clostridia; Clostridiales; Lachnospiraceae; NA; NA
						0.000188972	0	0	0	0	0	0	0	0	0	0	0	0	0	0	0	0.00440079	0.000288805	0	0.000363983	0.00031288	0	0	0.000499604	0	0.00023443	0.00254386	0	0	0.000151244	0	0	0	0.000488538	0	0	0	0	ASV411	TACGTAGGGGGCAAGCGTTATCCGGATTTACTGGGTGTAAAGGGAGCGTAGACGGTTTAGCAAGTCTGAAGTGAAAGCCCGGGGCTCAACCCCGGTACTGCTTTGGAAACTGTTAGACTTGAGTGCAGGAGAGGTAAGTGGAATTCCTAGTGTAGCGGTGAAATGCGTAGATATTAGGAGGAACACCAGTGGCGAAGGCGGCTTACTGGACTGTAACTGACGTTGAGGCTCGAAAGCGTGGGGAGCAAACAGG	Bacteria; Firmicutes; Clostridia; Clostridiales; Lachnospiraceae; NA; NA
						0	0.00666839	0	0	0	0	0	0	0	0	0	0	0	0	0	0	0	0	0.00121219	0	0.000717783	0	0.000162232	0	0.000646218	0	0	0.000208327	0	0	0	0	0	0	0	0	0	0	ASV412	TACGTAGGTGGCAAGCGTTGTCCGGATTTACTGGGTGTAAAGGGCGTGTAGGCGGAGATGCAAGTCAGATGTGAAATCCCCGGGCTTAACCCGGGAACTGCATTTGAAACTGTATCCCTTGAGTATCGGAGAGGCAGGCGGAATTCCTAGTGTAGCGGTGAAATGCGTAGATATTAGGAGGAACACCAGTGGCGAAGGCGGCCTGCTGGACGACAACTGACGCTGAGGCGCGAAAGCGTGGGGAGCAAACAGG	Bacteria; Firmicutes; Clostridia; Clostridiales; Lachnospiraceae; NA; NA
						0.000104985	0.00103587	0.000644109	0	0	0	0.000597099	0	0.000251177	0	0.000215186	0	0	0	0	0.000270662	0	0.000551355	0	0	0	0	0	0.000541238	0	0.000527467	0	0	0.000249395	0.000302488	0	0	0	0	0.00105079	0.00175655	0	0	ASV413	TACGTAGGGGGCAAGCGTTATCCGGATTTACTGGGTGTAAAGGGAGCGTAGACGGTCAAGCAAGTCAGAAGTGAAAGGCTGGGGCTCAACCCCGGGACTGCTTTTGAAACTGTTTGACTGGAGTGCTGGAGAGGTAAGCGGAATTCCTAGTGTAGCGGTGAAATGCGTAGATATTAGGAGGAACACCAGTGGCGAAGGCGGCTTACTGGACAGTAACTGACGTTGAGGCTCGAAAGCGTGGGGAGCAAACAGG	Bacteria; Firmicutes; Clostridia; Clostridiales; Lachnospiraceae; NA; NA
						0.00180574	0	0.00130969	0	0	0	0	0	0	0	0	0	0	0	0	0	0	0	0	0	0.00055214	0	0	0	0	0	0	0	0	0	0	0	0	0.00208568	0	0.000870065	0	0	ASV414	TACGTAGGGGGCAAGCGTTATCCGGATTTACTGGGTGTAAAGGGAGCGTAGACGGATGGACAAGTCTGATGTGAAAGACTGGGGCTCAACCCCGGGACTGCATTGGAAACTGCCCGTCTTGAGTGCCGGAGAGGTAAGCGGAATTCCTAGTGTAGCGGTGAAATGCGTAGATATTAGGAGGAACACCAGTGGCGAAGGCGGCTTACTGGACGGTAACTGACGTTGAGGCTCGAAAGCGTGGGGAGCAAACAGG	Bacteria; Firmicutes; Clostridia; Clostridiales; Lachnospiraceae; NA; NA
						0	0	0.00188939	0.00334974	0	0	0	0	0	0	0	0	0	0	0	0	0	0	0	0	0	0	0	0	0	0	0	0	0	0	0	0.0017927	0	0	0	0	0	0	ASV415	TACGTAGGGGGCAAGCGTTATCCGGATTTACTGGGTGTAAAGGGAGCGTAGACGGAATGGCAAGTCTGATGTGAAAGGCCGGGGCTCAACCCCGGGACTGCATTGGAAACTGCCAATCTAGAGTACCGGAGGGGTAAGTGGAATTCCTAGTGTAGCGGTGAAATGCGTAGATATTAGGAGGAACACCAGTGGCGAAGGCGGCTTACTGGACGGTAACTGACGTTGAGGCTCGAAAGCGTGGGGAGCAAACAGG	Bacteria; Firmicutes; Clostridia; Clostridiales; Lachnospiraceae; NA; NA
						0.000566917	0	0	0	0	0	0	0	0	0	0	0	0	0	0	0	0	0	0.00185739	0	0	0	0.00271739	0	0	0	0	0.00110116	0	0	0	0.000423729	0	0	0	0	0	0	ASV416	TACGTAGGGGGCAAGCGTTATCCGGATTTACTGGGTGTAAAGGGAGCGTAGACGGGAGAGCAAGTCTGAAGTGAAAGCCCAGGGCTCAACCCTGGGACTGCTTTGGAAACTGTTGACCTAGAGTGCTGGAGAGGTAAGTGGAATTCCTAGTGTAGCGGTGAAATGCGTAGATATTAGGAGGAACACCAGTGGCGAAGGCGGCTTACTGGACAGTGACTGACGTTGAGGCTCGAAAGCGTGGGGAGCAAACAGG	Bacteria; Firmicutes; Clostridia; Clostridiales; Lachnospiraceae; NA; NA
						8.39877e-05	0.000161854	0.000558227	0	0	0	0	0	0.000941915	0	0	0	0.00020448	0	0	0.000985984	0	0	0	0	0.000128833	0	0	0	0	0.000605611	0	0	0	0	0.00216364	0.000195567	0	0	0.00115086	0	0	0.000308867	ASV417	TACGTAGGGGGCAAGCGTTATCCGGATTTACTGGGTGTAAAGGGAGCGTAGACGGCAGCGCAAGTCTGAAGTGAAAGCCCGGGGCTCAACCCCGGAATGGCTTTGGAAACTGTGCAGCTAGAGTACCGGAGGGGTAAGCGGAATTCCTAGTGTAGCGGTGAAATGCGTAGATATTAGGAGGAACACCAGTGGCGAAGGCGGCTTACTGGACGGTAACTGACGTTGAGGCTCGAAAGCGTGGGGAGCAAACAGG	Bacteria; Firmicutes; Clostridia; Clostridiales; Lachnospiraceae; NA; NA
						0	0	0	0	0	0	0	0	0	0	0	0	0	0	0	0	0	0	0	0	0	0	0	0	0	0.0039267	0	0	0	0	0	0	0	0	0.00262697	0	0	0	ASV418	TACGTATGGTGCAAGCGTTATCCGGATTTACTGGGTGTAAAGGGAGCGTAGACGGCTGTGTAAGTCTGAAGTGAAAGCCTGGGGCTCAACCCCGGGACTGCTTTGGAAACTATGCAGCTAGAGTGTCGGAGAGGTAAGTGGAATTCCCAGTGTAGCGGTGAAATGCGTAGATATTGGGAGGAACACCAGTGGCGAAGGCGGCTTACTGGACGATGACTGACGTTGAGGCTCGAAAGCGTGGGGAGCAAACAGG	Bacteria; Firmicutes; Clostridia; Clostridiales; Lachnospiraceae; NA; NA
						0	0	0	0	0	0	0	0	0	0	0	0	0	0	0	0	0	0	0	0	0	0	0	0	0	0	0	0	0	0	0	0	0	0	0	0	0	0.00819902	ASV419	TACGTAGGGGGCAAGCGTTATCCGGATTTACTGGGTGTAAAGGGAGCGTAGACGGTGTGGCAAGTCTGATGTGAAAGGCATGGGCTCAACCTATGGACTGCATTGGAAACTGTCATACTTGAGTGCCGGAGGGGTAAGCGGAATTCCTAGTGTAGCGGTGAAATGCGTAGATATTAGGAGGAACACCAGTGGCGAAGGCGGCTTACTGGACGGTAACTGACGTTGAGGCTCGAAAGCGTGGGGAGCAAACAGG	Bacteria; Firmicutes; Clostridia; Clostridiales; Lachnospiraceae; NA; NA
						0.000335951	0	0	0	0	0	0	0	0	0.000598444	0	0	0.000110104	0	0	0	0	0	0.0019747	0	0	0.000117465	0.00156149	0	0	0	0	0.000267849	0	0	0	0	0.000557954	0.000488538	0	0	0	0	ASV420	TACGTATGGTGCAAGCGTTATCCGGATTTACTGGGTGTAAAGGGAGCGTAGACGGATAGGCAAGTCTGGAGTGAAAACCCAGGGCTCAACCCTGGGACTGCTTTGGAAACTGCAGATCTGGAGTGCCGGAGAGGTAAGCGGAATTCCTAGTGTAGCGGTGAAATGCGTAGATATTAGGAGGAACACCAGTGGCGAAGGCGGCTTACTGGACGGTGACTGACGTTGAGGCTCGAAAGCGTGGGGAGCAAACAGG	Bacteria; Firmicutes; Clostridia; Clostridiales; Lachnospiraceae; NA; NA
						0.000839877	0	0.000665579	0.00170263	0	0	0	0	0.000282575	0.000167564	0	0	0	0	0	0	0	0	0	0	0	0	0	0	0	0	0	0	0	0	0	0.00123859	0.000194071	0.00116498	0	0	0	0	ASV421	TACGTAGGGGGCAAGCGTTATCCGGATTTACTGGGTGTAAAGGGAGCGTAGACGGCACAGCAAGTCTGAAGTGAAATCCCCGGGCTCAACCCGGGAACTGCTTTGGAAACTGTTGGGCTAGAGTGCTGGAGAGGCAAGCGGAATTCCTAGTGTAGCGGTGAAATGCGTAGATATTAGGAGGAACACCAGTGGCGAAGGCGGCTTGCTGGACAGTAACTGACGTTGAGGCTCGAAAGCGTGGGGAGCAAACAGG	Bacteria; Firmicutes; Clostridia; Clostridiales; Lachnospiraceae; NA; NA
						0	0.000841642	0	0	0	0	0.000456605	0	0	0	0.000307409	0.000898506	0.000471876	0	0.000278823	0	0.000733465	0.00126024	0	0.000223989	0	0.000352394	0	0	0	0.000527467	0.00035998	0	0	0	0	0	0	0	0.000875657	0	0	0	ASV422	TACGTAGGGGGCAAGCGTTATCCGGATTTACTGGGTGTAAAGGGAGCGTAGACGGCACAGCAAGTCTGAAGTGAAATCCCCGGGCTCAACCCGGGAACTGCTTTGGAAACTGTTGGGCTGGAGTGCTGGAGAGGCAAGCGGAATTCCTAGTGTAGCGGTGAAATGCGTAGATATTAGGAGGAACACCAGTGGCGAAGGCGGCTTGCTGGACAGTAACTGACGTTGAGGCTCGAAAGCGTGGGGAGCAAACAGG	Bacteria; Firmicutes; Clostridia; Clostridiales; Lachnospiraceae; NA; NA
						0.000251963	0	0.000128822	0.000407151	0	0.000365971	0	0	0.000188383	9.5751e-05	0.000645558	0.000449253	0	0.000359861	0	0	0.000574016	0.00063012	0.000371478	0.000503976	0.000165642	0	0.000304186	0	0.000184634	0	0	0.000148805	0	0	0	0.000195567	0	0.00013153	0	0	0.0006353	0.000280788	ASV423	TACGTAGGGGGCAAGCGTTATCCGGATTTACTGGGTGTAAAGGGAGCGTAGACGGTTATGTAAGTCTGATGTGAAAACCCGGGGCTCAACCCCGGGACTGCATTGGAAACTATGTAACTAGAGTGTCGGAGAGGTAAGTGGAATTCCTAGTGTAGCGGTGAAATGCGTAGATATTAGGAGGAACACCAGTGGCGAAGGCGGCTTACTGGACGATGACTGACGTTGAGGCTCGAAAGCGTGGGGAGCAAACAGG	Bacteria; Firmicutes; Clostridia; Clostridiales; Lachnospiraceae; NA; NA
						8.39877e-05	0	0.000214703	0	0	0.000166351	0	0	0.00021978	0	0	0	0.000110104	0.000107958	0	0	0.00226418	0	0.00013686	0.000643969	0.000147237	0	0	0	6.92377e-05	0	0.000647964	0	0	0.000176451	0	0	0	0.000338219	0.000325244	0.000393992	0.000261594	0	ASV424	TACGTAGGGGGCAAGCGTTATCCGGATTTACTGGGTGTAAAGGGAGCGTAGACGGTAAAGCAAGTCTGAAGTGAAAGCCCGCGGCTCAACTGCGGGACTGCTTTGGAAACTGTTTAACTGGAGTGTCGGAGAGGTAAGTGGAATTCCTAGTGTAGCGGTGAAATGCGTAGATATTAGGAGGAACACCAGTGGCGAAGGCGACTTACTGGACGATAACTGACGTTGAGGCTCGAAAGCGTGGGGAGCAAACAGG	Bacteria; Firmicutes; Clostridia; Clostridiales; Lachnospiraceae; NA; NA
						0	0	0	0	0	0	0	0	0	0.00270497	0	0	0.0011325	0	0	0	0	0	0	0	0	0	0	0	0	0	0	0	0	0	0	0	0.00150405	0	0	0	0	0	ASV425	TACGTAGGGGGCAAGCGTTATTCGGATTTACTGGGTGTAAAGGGAGCGTAGACGGTGTGGCAAGTCTGATGTGAAAGGCATGGGCTCAACCTGTGGACTGCATTGGAAACTGTCATACTTGAGTGCCGGAGGGGTAAGCGGAATTCCTAGTGTAGCGGTGAAATGCGTAGATATTAGGAGGAACACCAGTGGCGAAGGCGGCTTACTGGACGGTAACTGACGTTGAGGCTCGAAAGCGTGGGGAGCAAACAGG	Bacteria; Firmicutes; Clostridia; Clostridiales; Lachnospiraceae; NA; NA
						0	0	0	0	0	0	0	0	0	0	0	0	0	0	0	0	0	0	0	0	0.000772997	0	0	0	0.00126936	0.00156287	0	0	0	0	0	0	0	0	0	0	0.00119586	0.000898523	ASV426	TACGTAGGGGGCAAGCGTTATCCGGATTTACTGGGTGTAAAGGGAGCGTAGACGGAATGGCAAGTCTGATGTGAAAGGCCGGGGCTCAACCCTGGGACTGCATTGGAAACTGTCAATCTAGAGTACCGGAGGGGTAAGTGGAATTCCTAGTGTAGCGGTGAAATGCGTAGATATTAGGAGGAACACCAGTGGCGAAGGCGGCTTACTGGACGGTAACTGACGTTGAGGCTCGAAAGCGTGGGGAGCAAACAGG	Bacteria; Firmicutes; Clostridia; Clostridiales; Lachnospiraceae; NA; NA
						0	0	0	0.000166562	0	0	0	0	0	0.000742071	0.000276668	0	0.000440418	0	0	0	0	0.000131275	0	0	0	0.000869238	0	0	0	0	0	0	0	0	0	0	0.00162535	0.000413378	0.000550413	0	0	0	ASV427	TACGTATGGTGCAAGCGTTATCCGGATTTACTGGGTGTAAAGGGAGCGTAGACGGAGAGGCAAGTCTGATGTGAAAACCCGGGGCTCAACCCCGGGACTGCATTGGAAACTGTTTTTCTAGAGTGTCGGAGAGGTAAGTGGAATTCCTAGTGTAGCGGTGAAATGCGTAGATATTAGGAGGAACACCAGTGGCGAAGGCGGCTTACTGGACGATGACTGACGTTGAGGCTCGAAAGCGTGGGGAGCAAACAGG	Bacteria; Firmicutes; Clostridia; Clostridiales; Lachnospiraceae; NA; NA
						0	0	0	0	0.00140469	0	0	0	0	0	0	0	0	0	0.00100376	0.00106332	0	0	0	0	0	0	0	0	0	0	0	0	0.00129686	0	0	0	0	0	0	0	0	0	ASV428	TACGTATGGTGCAAGCGTTATCCGGATTTACTGGGTGTAAAGGGAGCGCAGGCGGTGCGGCAAGTCTGATGTGAAAGCCCGGGGCTCAACCCCGGTACTGCATTGGAAACTGTCGTACTAGAGTGTTGGAGGGGTAAGCGGAATTCCTAGTGTAGCGGTGAAATGCGTAGATATTAGGAGGAACACCAGTGGCGAAGGCGGCTTACTGGACGATAACTGACGCTGAGGCTCGAAAGCGTGGGGAGCAAACAGG	Bacteria; Firmicutes; Clostridia; Clostridiales; Lachnospiraceae; NA; NA
						0	0	0	0	0	0	0	0	0	0.000311191	0.000430372	0	0.000550522	0	0	0	0	0	0	0	9.20234e-05	0.000164451	0	0	0	0	0	0	0	0	0	0	0.00310514	0	0	0	0	0	ASV429	TACGTAGGGGGCAAGCGTTATCCGGATTTACTGGGTGTAAAGGGAGCGTAGACGGCAGTGCAAGTCTGATGTGAAAGCCCGGGGCTCAACCCCGGGACTGCATTGGAAACTGTGCAGCTAGAGTGTCGGAGAGGTAAGTGGAATTCCTAGTGTAGCGGTGAAATGCGTAGATATTAGGAGGAACACCAGTGGCGAAGGCGGCTTACTGGACGATAACTGACGTTGAGGCTCGAAAGCGTGGGGAGCAAACAGG	Bacteria; Firmicutes; Clostridia; Clostridiales; Lachnospiraceae; NA; NA
						0	0	0	0	0	0	0	0	0	0	0	0	0	0	0	0	0	0	0.000762508	0	0	0	0.00105451	0	0	0	0	0.00172614	0	0	0	0	0	0.000883127	0	0	0	0	ASV430	TACGTAGGGGGCAAGCGTTATCCGGATTTACTGGGTGTAAAGGGAGCGTAGACGGAAGAGCAAGTCTGATGTGAAAGGCTGGGGCTTAACCCCAGGACTGCATTGGAAACTGTTTTTCTAGAGTGCCGGAGAGGTAAGCGGAATTCCTAGTGTAGCGGTGAAATGCGTAGATATTAGGAGGAACACCAGTGGCGAAGGCGGCTTACTGGACGGTAACTGACGTTGAGGCTCGAAAGCGTGGGGAGCAAACAGG	Bacteria; Firmicutes; Clostridia; Clostridiales; Lachnospiraceae; NA; NA
						0	0.00106824	0	0	0	0	0	0	0	0.00193896	0	0.00033694	0.000739273	0	0	0	0	0	0	0	0.00027607	0	0	0	0	0	0	0	0	0	0	0	0.000194071	0	0	0	0	0	ASV431	TACGTAGGGGGCAAGCGTTATCCGGATTTACTGGGTGTAAAGGGAGCGTAGGTGGCAAGGCAAGTCAGATGTGAAAACCCGGGGCTCAACCCCGGGACTGCATTTGAAACTGTCTAGCTAGAGTGCAGGAGAGGTAAGTGGAATTCCTAGTGTAGCGGTGAAATGCATAGATATTAGGAGGAACACCAGTGGCGAAGGCGGCTTACTGGACTGTAACTGACACTGAGGCTCGAAAGCGTGGGGAGCAAACAGG	Bacteria; Firmicutes; Clostridia; Clostridiales; Lachnospiraceae; NA; NA
						0	0	0	7.40275e-05	0.000138166	0.000166351	0	0	0	0.000167564	0.000276668	0.000187189	0.000235938	0.000287889	0	0	0	0.00026255	0.000293272	0	5.5214e-05	0.000234929	0.000263628	0	0.000507743	0.000136751	0	0	0	0	0.000142345	0	0.000412401	0	0	0	0.000224224	0.000140394	ASV432	TACGTAGGGGGCAAGCGTTATCCGGATTTACTGGGTGTAAAGGGAGCGTAGACGGCTCTGCAAGTCTGGAGTGAAAACCCGGGGCTCAACCCTGGGACTGCTTTGGAAACTGTGGAGCTTGAGTACCGGAGGGGTAAGCGGAATTCCTAGTGTAGCGGTGAAATGCGTAGATATTAGGAGGAACACCAGTGGCGAAGGCGGCTTACTGGACGGTAACTGACGTTGAGGCTCGAAAGCGTGGGGAGCAAACAGG	Bacteria; Firmicutes; Clostridia; Clostridiales; Lachnospiraceae; NA; NA
						0	0	0	0	0	0	0	0	0	0	0	0	0	0	0	0	0	0	0	0	0	0	0	0	0	0.0018559	0	0	0	0	0	0	0	0	0.0020015	0	0	0	ASV433	TACGTATGGTGCAAGCGTTATCCGGATTTACTGGGTGTAAAGGGAGCGTAGACGGAGTGGCAAGTCTGATGTGAAAACCCGGGGCTCAACCCCGGGACTGCATTGGAAACTGTCAATCTAGAGTACCGGAGAGGTAAGCGGAATTCCTAGTGTAGCGGTGAAATGCGTAGATATTAGGAGGAACACCAGTGGCGAAGGCGACTTACTGGACGGTAACTGACGTTGAGGCTCGAAAGCGTGGGGAGCAAACAGG	Bacteria; Firmicutes; Clostridia; Clostridiales; Lachnospiraceae; NA; NA
						0	0	0	0	0	0	0	0	0	0	0.000553335	0	0.000283126	0	0	0	0	0.00068263	0	0	0	0	0	0	0	0	0	0	0	0.000478939	0	0	0.000630731	0	0	0	0	0.00160049	ASV434	TACGTAGGGGGCAAGCGTTATCCGGATTTACTGGGTGTAAAGGGAGCGTAGACGGCTTTGCAAGTCTGATGTGAAAGGCGGGGGCTCAACCCCTGGACTGCATTGGAAACTGTGGGGCTTGAGTGCCGGAGAGGTAAGCGGAATTCCTAGTGTAGCGGTGAAATGCGTAGATATTAGGAGGAACACCAGTGGCGAAGGCGGCTTACTGGACGGTAACTGACGTTGAGGCTCGAAAGCGTGGGGAGCAAACAGG	Bacteria; Firmicutes; Clostridia; Clostridiales; Lachnospiraceae; NA; NA
						0	0	0	0	0	0	0	0	0	0	0	0	0	0	0	0	0	0	0	0	0	0	0	0	0	0	0	0	0.000922762	0	0.0025622	0	0	0	0	0	0	0.00103892	ASV435	TACGTAGGGGGCAAGCGTTATCCGGATTTACTGGGTGTAAAGGGAGCGTAGACGGCAAGGCAAGTCTGATGTGAAAACCCAGGGCTTAACCCTGGGACTGCATTGGAAACTGTCTGGCTTGAGTGCCGGAGAGGTAAGCGGAATTCCTAGTGTAGCGGTGAAATGCGTAGATATTAGGAAGAACACCAGTGGCGAAGGCGGCTTACTGGACGGTAACTGACGTTGAGGCTCGAAAGCGTGGGGAGCAAACAGG	Bacteria; Firmicutes; Clostridia; Clostridiales; Lachnospiraceae; NA; NA
						0	0.00142432	0	0.000240589	0	0	0.000351235	0.000218456	0	0	0	0	0	0	0.000306706	0	0	0.000131275	0	0	0.000441712	0	0	0.00112411	0	0	0	0	0	0	0	0	0	0	0.000525394	0	0	0	ASV436	TACGTAGGGGGCAAGCGTTATCCGGATTTACTGGGTGTAAAGGGAGCGTAGACGGCTAAGCAAGTCAGAAGTGAAAGGCTGGGGCTCAACCCCGGGACTGCTTTTGAAACTGTTTGGCTAGAGTGCTGGAGAGGTAAGCGGAATTCCTAGTGTAGCGGTGAAATGCGTAGATATTAGGAGGAACACCAGTGGCGAAGGCGGCTTACTGGACAGTAACTGACGTTGAGGCTCGAAAGCGTGGGGAGCAAACAGG	Bacteria; Firmicutes; Clostridia; Clostridiales; Lachnospiraceae; NA; NA
						0	0	8.58811e-05	0.000129548	0	0.00013308	0	0	0	0	0	0	0	5.39792e-05	0	0	0	0	0	0	0.000147237	0	0	0.000249802	0.0013386	0	9.59946e-05	0	0	0	0.000768661	0.00107562	0	0	0	0	0.000112112	0	ASV437	TACGTAGGGGGCAAGCGTTATCCGGATTTACTGGGTGTAAAGGGAGCGTAGACGGCATGGCAAGTCTGAAGTGAAATGCGGGGGCTCAACCCCTGAACTGCTTTGGAAACTGTCAGGCTGGAGTGCAGGAGAGGTAAGTGGAATTCCTAGTGTAGCGGTGAAATGCGTAGATATTAGGAGGAACACCAGTGGCGAAGGCGGCTTACTGGACTGTAACTGACGTTGAGGCTCGAAAGCGTGGGGAGCAAACAGG	Bacteria; Firmicutes; Clostridia; Clostridiales; Lachnospiraceae; NA; NA
						0	0.000938754	0.000472346	0	0	0	0	0	0.000251177	0	0	0	0.000173021	0	0	7.7332e-05	0	0	0	0	0.000165642	0	0	0.000249802	0	0.000156287	0	0	7.48186e-05	0	0.000170814	0.000488918	0	0	0.00060045	0	0	0	ASV438	TACGTAGGGGGCAAGCGTTATCCGGATTTACTGGGTGTAAAGGGAGCGTAGACGGCGAGACAAGTCTGAAGTGAAAGCCCGGGGCTCAACCCCGGGACTGCTTTGGAAACTGCCTTGCTAGAGTGCTGGAGAGGTAAGTGGAATTCCTAGTGTAGCGGTGAAATGCGTAGATATTAGGAGGAACACCAGTGGCGAAGGCGGCTTACTGGACAGTAACTGACGTTGAGGCTCGAAAGCGTGGGGAGCAAACAGG	Bacteria; Firmicutes; Clostridia; Clostridiales; Lachnospiraceae; NA; NA
						0	0	0	0	0	0	0	0	0	0.000239378	0.000430372	0	0	0	0	0	0	0.00036757	0.00105578	0	0	0	0.000811162	0	0	0	0	0.000119044	0	0	0	0	0	0.000169109	0	0	0	0	ASV439	TACGTAGGGGGCAAGCGTTATCCGGATTTACTGGGTGTAAAGGGAGCGTAGACGGAGCAGCAAGTCTGATGTGAAAGGCGGGGGCTCAACCCCCGGACTGCATTGGAAACTGTTGATCTTGAGTACCGGAGAGGTAAGCGGAATTCCTAGTGTAGCGGTGAAATGCGTAGATATTAGGAGGAACACCAGTGGCGAAGGCGGCTTACTGGACGGTAACTGACGTTGAGGCTCGAAAGCGTGGGGAGCAAACAGG	Bacteria; Firmicutes; Clostridia; Clostridiales; Lachnospiraceae; NA; NA
						0	0	0	0	0	0	0	0	0	0	0	0	0	0	0	0	0	0	0	0	0	0	0	0.00470461	0.000669298	0	0	0	0	0	0	0	0	0	0	0	0	0	ASV440	TACGTAGGGGGCAAGCGTTATCCGGATTTACTGGGTGTAAAGGGAGCGTAGACGGCTGTGCAAGTCTGAAGTGAAAGGCATGGGCTCAACCTGTGGACTGCTTTGGAAACTGTGCAGCTAGAGTGTCGGAGAGGTAAGTGGAATTCCTAGTGTAGCGGTGAAATGCGTAGATATTAGGAGGAACATCAGTGGCGAAGGCGGCTTACTGGACGATGACTGACGTTGAGGCTCGAAAGCGTGGGGAGCAAACAGG	Bacteria; Firmicutes; Clostridia; Clostridiales; Lachnospiraceae; NA; NA
						0	0	0	0	0	0	0	0	0	0	0	0	0	0	0	0	0.00169016	0	0.000117309	0.00162392	0	0	0.000101395	0	0	0	0	0	0	0	0	0	0	0	0	0	0	0.00047734	ASV441	TACGTAGGGGGCAAGCGTTATCCGGATTTACTGGGTGTAAAGGGAGCGTAGACGGCAGGGCAAGTCTGGAGTGAAAGCCCGGGGCTCAACCCCGGGACTGCTTTGGAAACTGCCATGCTAGAGTGTCGGAGAGGCAAGTGGAATTCCTAGTGTAGCGGTGAAATGCGTAGATATTAGGAGGAACACCAGTGGCGAAGGCGGCTTGCTGGACGATGACTGACGTTGAGGCTCGAAAGCGTGGGGAGCAAACAGG	Bacteria; Firmicutes; Clostridia; Clostridiales; Lachnospiraceae; NA; NA
						0	0	0	0	0	0	0	0	0	0	0	0	0	0	0	0	0	0	0.000625648	0	0	0	0.00101395	0	0	0	0	0.00151781	0	0	0	0	0	0	0	0	0	0	ASV442	TACGTAGGGGGCAAGCGTTATCCGGATTTACTGGGTGTAAAGGGAGCGTAGACGGAAGTGCAAGTCTGAAGTGAAAGCCCGGGGCTCAACCCCGTGACTGCTTTGGAAACTGTGTTTCTAGAGTGTCGGAGAGGTAAGCGGAATTCCTAGTGTAGCGGTGAAATGCGTAGATATTAGGAGGAACATCAGTGGCGAAGGCGGCTTACTGGACGATAACTGACGTTGAGGCTCGAAAGCGTGGGGAGCAAACAGG	Bacteria; Firmicutes; Clostridia; Clostridiales; Lachnospiraceae; NA; NA
						0	0	0	0	0	0	0	0	0	0	0	0	0	0	0	0	0	0	0	0	0.00108588	0	0	0	0.00168478	0	0	0	0	0	0	0	0	0	0	0	0	0	ASV443	TACGTAGGGGGCAAGCGTTATCCGGAATTACTGGGTGTAAAGGGTGCGTAGGTGGTATGGCAAGTCAGAAGTGAAAACCCAGGGCTTAACTCTGGGACTGCTTTTGAAACTGTCAGACTGGAGTGCAGGAGAGGTAAGCGGAATTCCTAGTGTAGCGGTGAAATGCGTAGATATTAGGAGGAACATCAGTGGCGAAGGCGGCTTACTGGACTGAAACTGACACTGAGGCACGAAAGCATGGGGAGCAAACAGG	Bacteria; Firmicutes; Clostridia; Clostridiales; Lachnospiraceae; NA; NA
						0.00251963	0	0	0	0	0	0	0	0	0	0	0	0	0	0	0	0	0	0	0	0	0	0	0	0	0	0	0	0	0	0	0.000228162	0	0	0	0	0	0	ASV444	TACGTATGGAGCAAGCGTTATCCGGATTTACTGGGTGTAAAGGGAGCGTAGGCGGTCCTGCAAGTCTGATGTGAAAACCCGGGGCTCAACCCCGGGACTGCATTGGAAACTGTAGGACTAGAGTGTCGGAGGGGTAAGTGGAATTCCTAGTGTAGCGGTGAAATGCGTAGATATTAGGAGGAACACCAGTGGCGAAGGCGGCTTACTGGACGACCACTGACGCTGAGGCTCGAAAGCGTGGGGAGCAAACAGG	Bacteria; Firmicutes; Clostridia; Clostridiales; Lachnospiraceae; NA; NA
						0	0.000161854	0	0	0	0	0	0	0.00194662	0	0	0	0	0	0	0.000328661	0	0	0	0	0	0	0	0	0	9.76791e-05	0	0	0	0	0.000341627	0.000325945	0	0	0.000250188	0	0	0	ASV445	TACGTAGGGGGCAAGCGTTATCCGGATTTACTGGGTGTAAAGGGAGCGTAGACGGTGAAGCAAGTCTGAAGTGAAAGGTTGGGGCTCAACCCCGAAACTGCTTTGGAAACTGTTTAACTGGAGTACAGGAGAGGTAAGTGGAATTCCTAGTGTAGCGGTGAAATGCGTAGATATTAGGAGGAACACCAGTGGCGAAGGCGGCTTACTGGACTGTAACTGACGTTGAGGCTCGAAAGCGTGGGGAGCAAACAGG	Bacteria; Firmicutes; Clostridia; Clostridiales; Lachnospiraceae; NA; NA
						0.000251963	0	0.000236173	0.000166562	0	0	0	0	0	0	0	0	0	0	0	0	0	0	0	0	0.000239261	0	0	0	0.000576981	0	0	0	0	0	0	0.000782269	0	0	0	0	0.000971636	0	ASV446	TACGTATGGTGCAAGCGTTATCCGGATTTACTGGGTGTAAAGGGAGCGTAGACGGATAAGCAAGTCTGGAGTGAAAGCCCGGGGCTCAACCCCGGGACTGCTTTGGAAACTGTTAATCTAGAGTGCTGGAGAGGTAAGTGGAATTCCTAGTGTAGCGGTGAAATGCGTAGATATTAGGAGGAACACCAGTGGCGAAGGCGGCTTACTGGACAGTGACTGACGTTGAGGCTCGAAAGCGTGGGGAGCAAACAGG	Bacteria; Firmicutes; Clostridia; Clostridiales; Lachnospiraceae; NA; NA
						0	0	0	0	0.000115138	0.000465782	0	0.000343289	0.000188383	0	0	0	0	0.000809687	0.000501882	5.7999e-05	0	0	0	0	0	0	0	0	0	0	0.000191989	0	0	0	0.000113876	0	0	0	0	0	0	0	ASV447	TACGTAGGGGGCAAGCGTTATCCGGATTTACTGGGTGTAAAGGGAGCGCAGGCGGCAGGGCAAGTCAGATGTGAAAGCCCGGGGCTCAACCCCGGGACTGCATTTGAAACTGTCCAGCTGGAGTACAGGAGAGGCAGGCGGAATTCCTAGTGTAGCGGTGAAATGCGTAGATATTAGGAGGAACACCAGTGGCGAAGGCGGCCTGCTGGACTGTAACTGACGCTGAGGCTCGAAAGCGTGGGGAGCAAACAGG	Bacteria; Firmicutes; Clostridia; Clostridiales; Lachnospiraceae; NA; NA
						0	0	0	0	0	0	0	0	0	0	0	0	0	0	0	0	0	0	0	0	0	0	0	0	0	0	0	0	0	0	0	0	0	0	0	0.00182221	0	0	ASV448	TACGTAGGGGGCAAGTGTTATCCGGATTTACTGGGTGTAAAGGGAGCGTAGACGGCGACGCAAGTCTGAAGTGAAATACCCGGGCTCAACCTGGGAACTGCTTTGGAAACTGTGTTGCTAGAGTGCTGGAGAGGTAAGCGGAATTCCTAGTGTAGCGGTGAAATGCGTAGATATTAGGAAGAACACCAGTGGCGAAGGCGGCTTACTGGACAGTAACTGACGTTGAGGCTCGAAAGCGTGGGGAGCAAACAGG	Bacteria; Firmicutes; Clostridia; Clostridiales; Lachnospiraceae; NA; NA
						0	0	0	0	0	0	0.00151031	0	0	0	0	0.000711317	0	0	0	0	0.00140315	0	0	0	0	0	0	0	0	0	0	0	0	0	0	0	0	0	0	0	0	0	ASV449	TACGTATGGTGCAAGCGTTATCCGGATTTACTGGGTGTAAAGGGAGTGTAGACGGAGTGGCAAGTCTGATGTGAAAACCCGGGGCTCAACCCCGGGACTGCATTGGAAACTGTCAATCTAGAGTACCGGAGAGGTAAGCGGAATTCCTAGTGTAGCGGTGAAATGCGTAGATATTAGGAGGAACACCAGTGGCGAAGGCGGCTTACTGGACGGTAACTGACGTTGAGGCTCGAAAGCGTGGGGAGCAAACAGG	Bacteria; Firmicutes; Clostridia; Clostridiales; Lachnospiraceae; NA; NA
						0	0	0	0	0	0	0	0	0	0	0	0	0	0	0	0	0	0	0	0	0	0	0	0	0	0.00169962	0	0	0	0	0	0	0	0	0.000275206	0	0	0	ASV450	TACGTAGGGGGCGAGCGTTATCCGGATTTACTGGGTGTAAAGGGAGCGTAGACGGCGCAGCAAGTCTGATGTGAAAGGCGGGGGCTTAACCCCCGGACTGCATTGGAAACTGTTGAGCTTGAGTGCCGGAGGGGTAAGCGGAATTCCTAGTGTAGCGGTGAAATGCGTAGATATTAGGAGGAACACCAGTGGCGAAGGCGGCTTACTGGACGGTAACTGACGTTGAGGCTCGAAAGCGTGGGGAGCAAACAGG	Bacteria; Firmicutes; Clostridia; Clostridiales; Lachnospiraceae; NA; NA
						0	0	0.00105204	0.000832809	0	0	0	0	0	0	0	0	0	0	0	0	0	0	0	0	0	0	0	0	0	0	0	0	0	0	0	0	0	0	0	0	0	0	ASV451	TACGTAGGGGGCAAGTGTTATCCGGATTTACTGGGTGTAAAGGGAGCGTAGACGGCAAGGCAAGTCTGAAGTGAAAGCCCGGTGCTTAACGCCGGGACTGCTTTGGAAACTGTTTAGCTGGAGTGCCGGAGAGGTAAGCGGAATTCCTAGTGTAGCGGTGAAATGCGTAGATATTAGGAAGAACACCAGTGGCGAAGGCGGCTTACTGGACGGTAACTGACGTTGAGGCTCGAAAGCGTGGGGAGCAAACAGG	Bacteria; Firmicutes; Clostridia; Clostridiales; Lachnospiraceae; NA; NA
						0	0	0	0	9.21107e-05	0.000365971	0.000210741	0.00015604	0	0	0	0.000411815	0	0.000143944	0	7.7332e-05	0.000414567	0	0	0	0.000368094	0	0	0	0	0	0	0	0	0	0.000313158	0	0	0	0	0	0	0	ASV452	TACGTAGGGGGCAAGCGTTATCCGGATTTACTGGGTGTAAAGGGAGCGTAGACGGCGAGGCAAGTCTGATGTGAAAGCCTGGGGCTTAACCCCGGAACTGCATTGGAAACTGCTTTGCTGGAGTGCCGGAGAGGTAAGCGGAATTCCTAGTGTAGCGGTGAAATGCGTAGATATTAGGAGGAACACCAGTGGCGAAGGCGGCTTACTGGACGGTAACTGACGTTGAGGCTCGAAAGCGTGGGGAGCAAACAGG	Bacteria; Firmicutes; Clostridia; Clostridiales; Lachnospiraceae; NA; NA
						0	0	0	0	0	0	0	0	0	0	0	0	0	0	0	0	0	0	0	0	0	0	0	0	0	0.000820505	0	0	0	0	0	0	0	0	0	0.000837232	0	0	ASV453	TACGTATGGAGCAAGCGTTATCCGGATTTACTGGGTGTAAAGGGTGCGTAGGTGGCAGTGCAAGTCAGATGTGAAAGGCCGGGGCTCAACCCCGGAGCTGCATTTGAAACTGCGCGGCTAGAGTACAGGAGAGGCAGGCGGAATTCCTAGTGTAGCGGTGAAATGCGTAGATATTAGGAGGAACACCAGTGGCGAAGGCGGCCTGCTGGACTGTTACTGACACTGAGGCACGAAAGCGTGGGGAGCAAACAGG	Bacteria; Firmicutes; Clostridia; Clostridiales; Lachnospiraceae; NA; NA
						0	0	0	0	0	0	0	0	0	0.000574506	0	0	0.000173021	0	0	0	0	0	0	0	0	0.000140958	0	0	0	0	0	0	0	0	0	0	0.00101887	0	0	0.000147747	0	0	ASV454	TACGTAGGGGGCAAGCGTTATCCGGATTTACTGGGTGTAAAGGGAGCGTAGACGGAAGAGCAAGTCTGATGTGAAAGGCTGGGGCTTAACCCCAGGACTGCATTGGAAACTGTTGTTCTAGAGTGCCGGAGAGGTAAGCGGAATTCCTAGTGTAGCGGTGAAATGCGTAGATATTAGGAGGAACACCAGTGGCGAAGGCGGCTTACTGGACGGTAACTGACGTTGAGGCTCGAAAGCGTGGGGAGCAAACAGG	Bacteria; Firmicutes; Clostridia; Clostridiales; Lachnospiraceae; NA; NA
						0	0	0	0	0	0	0	0	0	0	0	0	0	0	0	0	0	0	0	0	0	0	0	0	0	0	0	0	0	0	0	0	0	0	0	0	0	0.00230247	ASV455	TACGTAGGGGGCAAGTGTTATCCGGATTTACTGGGTGTAAAGGGAGCGTAGACGGCACGGCAAGCCAGATGTGAAAGCCCGGGGCTCAACCCCGGGACTGCATTTGGAACTGCTGAGCTAGAGTGTCGGAGAGGCAAGTGGAATTCCTAGTGTAGCGGTGAAATGCGTAGATATTAGGAGGAACACCAGTGGCGAAGGCGGCTTGCTGGACGATGACTGACGTTGAGGCTCGAAAGCGTGGGGAGCAAACAGG	Bacteria; Firmicutes; Clostridia; Clostridiales; Lachnospiraceae; NA; NA
						0	0	0	0	0	0	0	0	0	0	0	0	0	0	0	0	0	0	0	0	0.00114109	0	0	0	0.000392347	0	0	0	0	0	0	0	0	0	0	0	0	0	ASV456	TACGTAGGGGGCAAGCGTTATCCGGATTTACTGGGCGTAAAGGGAGCGTAGACGGCAAGGCAAGTCTGGAGTGAAAGCCCGGTGCTTAACGCCGGGACTGCTTTGGAAACTGTTTGGCTGGAGTGCCGGAGAGGTAAGCGGAATTCCTAGTGTAGCGGTGAAATGCGTAGATATTAGGAAGAACACCAGTGGCGAAGGCGGCTTACTGGACGGTAACTGACGTTGAGGCTCGAAAGCGTGGGGAGCAAACAGG	Bacteria; Firmicutes; Clostridia; Clostridiales; Lachnospiraceae; NA; NA
						0	0	0	0	0	0	0	0	0	0	0	0	0	0	0	0	0	0	0	0	0.000883425	0	0	0	0	0	0	0	0	0	0	0	0	0	0	0	0.00112112	0	ASV457	TACGTAGGGGGCAAGCGTTATCCGGATTTACTGGGCGTAAAGGGAGCGTAGACGGCAAGGCAAGTCTGAAGTGAAAGCCCGGTGCTTAACGCCGGGACTGCTTTGGAAACTGTTTGGCTGGAGTGCCGGAGAGGTAAGCGGAATTCCTAGTGTAGCGGTGAAATGCGTAGATATTAGGAAGAACACCAGTGGCGAAGGCGGCTTACTGGACGGTAACTGACGTTGAGGCTCGAAAGCGTGGGGAGCAAACAGG	Bacteria; Firmicutes; Clostridia; Clostridiales; Lachnospiraceae; NA; NA
						0	0	0	0	0	0	0	0	0	0	0	0	0	0	0	0	0	0	0	0	0	0	0	0	0	0	0	0	0	0	0	0	0	0	0	0.00128047	0	0	ASV458	TACGTATGGAGCAAGCGTTATCCGGATTTACTGGGTGTAAAGGGTGCGTAGGTGGCAGTGCAAGTCAGATGTGAAAGGCCGGGGCTCAACCTCGGAGCTGCATTTGAAACTGCTCGGCTAGAGTACAGGAGAGGCAGGCGGAATTCCTAGTGTAGCGGTGAAATGCGTAGATATTAGGAGGAACACCAGTGGCGAAGGCGGCCTGCTGGACTGTTACTGACACTGAGGCACGAAAGCGTGGGGAGCAAACAGG	Bacteria; Firmicutes; Clostridia; Clostridiales; Lachnospiraceae; NA; NA
						0	0	0.000300584	0	0	0	0.000245864	0	0	0	0	0	0	0	0	0	0.000255118	0.000183785	0	0.000195991	0.000147237	0	0	0.000541238	0	0	0	0	0	0	0	0	0	0.00011274	0	0.000114914	0	0	ASV459	TACGTAGGGGGCAAGCGTTATCCGGATTTACTGGGTGTAAAGGGAGCGTAGACGGCATGGCAAGTCTGAAGTGAAAACCCAGGGCTCAACCCTGGGACTGCTTTGGAAACTGTCAAGCTAGAGTGCAGGAGAGGTAAGTGGAATTCCTAGTGTAGCGGTGAAATGCGTAGATATTAGGAGGAACACCAGTGGCGAAGGCGGCTTACTGGACTGTAACTGACGTTGAGGCTCGAAAGCGTGGGGAGCAAACAGG	Bacteria; Firmicutes; Clostridia; Clostridiales; Lachnospiraceae; NA; NA
						0	0	0	0	0	0	0	0	0	0	0	0	0	0	0	0	0	0.0005251	0.000469236	0	5.5214e-05	0	0.000446139	0	0	0	0	0	0	0	0	0	0	0	0	0	0.000261594	0	ASV460	TACGTATGGTGCAAGCGTTATCCGGATTTACTGGGTGTAAAGGGAGCGTAGACGGAGTGGCAAGTCTGGAGTGAAAACCCAGGGCTCAACCCTGGGACTGCTTTGGAAACTGTCAATCTAGAGTGCTGGAGAGGTAAGTGGAATTCCTAGTGTAGCGGTGAAATGCGTAGATATTAGGAGGAACACCAGTGGCGAAGGCGGCTTACTGGACAGTGACTGACGTTGAGGCTCGAAAGCGTGGGGAGCAAACAGG	Bacteria; Firmicutes; Clostridia; Clostridiales; Lachnospiraceae; NA; NA
						0	0	0	0	0	0	0	0	0	0	0	0	0	0	0	0	0	0	0	0	0	0	0	0	0	0	0	0	0	0	0	0	0	0	0	0.00124764	0	0	ASV461	TACGTAGGGGGCAAGCGTTATCCGGATTTACTGGGTGTAAAGGGAGCGTAGACGGAGCAGCAAGTCTGATGTGAAATCCCGGGGCTCAACCCCGGGACTGCATTGGAAACTGTTGATCTGGAGTGCCGGAGAGGTAAGCGGAATTCCTAGTGTAGCGGTGAAATGCGTAGATATTAGGAGGAACACCAGTGGCGAAGGCGGCTTACTGGACGGTAACTGACGTTGAGGCTCGAAAGCGTGGGGAGCAAACAGG	Bacteria; Firmicutes; Clostridia; Clostridiales; Lachnospiraceae; NA; NA
						0	0	0	0	0	0	0	0	0.000596546	0	0	0	0	0	0	0	0	0	0	0	0	0	0	0	0	0	0	0	0.000274335	0	0.00122416	0	0	0	0	0	0	0	ASV462	TACGTATGGAGCAAGCGTTATCCGGATTTACTGGGTGTAAAGGGTGCGTAGGTGGCAGTGTAAGTCAGATGTGAAAGGCCGGGGCTCAACCCCGGAGCTGCATTTGAAACTGCATAGCTGGAGTACAGGAGAGGCAGGCGGAATTCCTAGTGTAGCGGTGAAATGCGTAGATATTAGGAGGAACACCAGTGGCGAAGGCGGCCTGCTGGACTGTTACTGACACTGAGGCACGAAAGCGTGGGGAGCAAACAGG	Bacteria; Firmicutes; Clostridia; Clostridiales; Lachnospiraceae; NA; NA
						0	0	0	0	0	0	0	0	0	0	0	0	0	0.000701729	0	0	0	0	0	0	0	0	0	0	0	0	0	0	0.000798065	0	0	0	0	0	0	0	0	0	ASV463	TACGTAGGGGGCAAGCGTTATCCGGATTTACTGGGTGTAAAGGGAGCGTAGACGGTGTGGCAAGTCTGGTGTGAAAGGCATGGGCTCAACCTGTGGACTGCATTGGAAACTGTCATACTTGAGTGCCGGAGGGGTAAGCGGAATTCCTAGTGTAGCGGTGAAATGCGTAGATATTAGGAGGAACACCAGTGGCGAAGGCGGCTTACTGGACGGTAACTGACGTTGAGGCTCGAAAGCGTGGGGAGCAAACAGG	Bacteria; Firmicutes; Clostridia; Clostridiales; Lachnospiraceae; NA; NA
						0	0	0	7.40275e-05	0	0	0.000140494	0.00015604	0	0	0	0	0.000110104	0.000161937	0	0	0	0.0005251	0.000410581	0	0	0	0	0	0	0	0	0	0	0	0	0	0	0	0	0	0	0	ASV464	TACGTAAGGGGCAAGCGTTATCCGGATTTACTGGGTGTAAAGGGAGCGTAGACGGTTTGGCAAGTCTGATGTGAAAGGCATGGGCTCAACCTGTGGACTGCATTGGAAACTGTCAGACTTGAGTGCCGGAGAGGCAAGCGGAATTCCTAGTGTAGCGGTGAAATGCGTAGATATTAGGAGGAACACCAGTGGCGAAGGCGGCCTGCTGGACGGTAACTGACGTTGAGGCTCGAAAGCGTGGGGAGCAAACAGG	Bacteria; Firmicutes; Clostridia; Clostridiales; Lachnospiraceae; NA; NA
						0	0	0	0	0	0	0	0	0	0	0	0	0	0	0	0	0	0	0	0	0	0	0	0	0	0	0	0	0	0	0	0	0	0	0	0.00114914	0	0	ASV465	TACGTAGGGGGCAAGCGTTATCCGGATTTACTGGGTGTAAAGGGAGCGTAGACGACAAGGCAAGTCTGATGTGAAAACCCAGGGCTTAACCCTGGGACTGCATTGGAAACTGTCTGGCTCGAGTGCCGGAGAGGTAAGCGGAATTCCTAGTGTAGCGGTGAAATGCGTAGATATTAGGAAGAACACCAGTGGCGAAGGCGGCTTACTGGACGGTAACTGACGTTGAGGCTCGAAAGCGTGGGGAGCAAACAGG	Bacteria; Firmicutes; Clostridia; Clostridiales; Lachnospiraceae; NA; NA
						0	0	0	0	0	0	0	0	0	0	0	0	0	0	0	0	0	0	0	0	0	0	0	0	0	0.000566539	0	0	0	0	0	0	0	0	0.00100075	0	0	0	ASV466	TACGTATGGAGCAAGCGTTATCCGGATTTACTGGGTGTAAAGGGAGCGTAGGCGGTCCTGCAAGTCTGATGTGAAAGGCCGGGGCTCAACCCCGGGACTGCATTGGAAACTGTAGGACTAGAGTGTCGGAGGGGTAAGTGGAATTCCTAGTGTAGCGGTGAAATGCGTAGATATTAGGAGGAACATCAGTGGCGAAGGCGGCTTACTGGACGACTACTGACGCTGAGGCTCGAAAGCGTGGGGAGCAAACAGG	Bacteria; Firmicutes; Clostridia; Clostridiales; Lachnospiraceae; NA; NA
						0	0	0	0	0	0	0	0	0	0	0	0	0	0	0	0	0	0	0	0	0	0	0	0	0	0	0	0	0	0	0	0	0	0	0	0.00109989	0	0	ASV467	TACGTATGGAGCAAGCGTTATCCGGATTTACTGGGTGTAAAGGGTGCGTAGGTGGCAGTGCAAGTCAGATGTGAAAGGCCGGGGCTCAACCTCGGAGCTGCATTTGAAACTGCATAGCTAGAGTACAGGAGAGGCAGGCGGAATTCCTAGTGTAGCGGTGAAATGCGTAGATATTAGGAGGAACACCAGTGGCGAAGGCGGCCTGCTGGACTGTTACTGACACTGAGGCACGAAAGCGTGGGGAGCAAACAGG	Bacteria; Firmicutes; Clostridia; Clostridiales; Lachnospiraceae; NA; NA
						0	0	0	0	0	0	0	0	0	0	0	0	0	0	0	0	0	0	0	0	0	0	0	0	0	0	0	0	0	0	0	0	0	0	0	0	0	0.00188128	ASV468	TACGTAGGGGGCAAGCGTTATCCGGATTTACTGGGTGTAAAGGGAGCGTAGACGGTGTGGCAAGTCTGATGTGAAAGGCATGGGCTCAACCTGTGGACTGCATTGGAAACTGTCATACTTGAGTGCTGGAGGGGTAAGCGGAATTCCTAGTGTAGCGGTGAAATGCGTAGATATTAGGAGGAACACCAGTGGCGAAGGCGGCTTACTGGACGGTAACTGACGTTGAGGCTCGAAAGCGTGGGGAGCAAACAGG	Bacteria; Firmicutes; Clostridia; Clostridiales; Lachnospiraceae; NA; NA
						0	0	0	0	0	0	0	0	0	0.000263315	0	0	0.000377501	0	0	0	0	0	0	0	0	0.000258422	0	0	0	0.000390717	0	0	0	0	0	0	0	0	0	0	0	0	ASV469	TACGTAGGGGGCAAGCGTTATCCGGATTTACTGGGTGTAAAGGGAGCGTAGACGGCAAGGCAAGTCTGATGTGAAAACCCAGGGTTAAGCCCTGGGACTGCATTGGAAACTGTCTGGCTCGAGTGCCGGAGAGGTAAGCGGAATTCCTAGTGTAGCGGTGAAATGCGTAGATATTAGGAAGAACACCAGTGGCGAAGGCGGCTTACTGGACGGTAACTGACGTTGAGGCTCGAAAGCGTGGGGAGCAAACAGG	Bacteria; Firmicutes; Clostridia; Clostridiales; Lachnospiraceae; NA; NA
						0	0	0	0	0	0	0	0	0	0	0	0	0	0	0	0	0	0	0	0	0	0	0	0	0	0	0	0	0	0	0.00185048	0	0	0	0	0	0	0	ASV470	TACGTAGGGGGCAAGCGTTATCCGGATTTACTGGGTGTAAAGGGAGCGTAGACGGTGTGGCAAGTCTGATGTGAAAGGCATGGGCTCAACCTGTGGACTGCATTGGAAACTGCCATACTTGAGTGCCGGAGGGGTAAGCGGAATTCCTAGTGTAGCGGTGAAATGCGTAGATATTAGGAGGAACACCAGTGGCGAAGGCGGCTTACTGGACGGTAACTGACGTTGAGGCTCGAAAGCGTGGGGAGCAAACAGG	Bacteria; Firmicutes; Clostridia; Clostridiales; Lachnospiraceae; NA; NA
						0.00128081	0	0	0	0	0	0	0	0	0	0	0	0	0	0	0	0	0	0	0	0	0	0	0	0	0	0	0	0	0	0	0	0	0	0	0	0	0	ASV471	TACGTATGGAGCAAGCGTTATCCGGATTTACTGGGTGTAAAGGGTGCGTAGGTGGCAGTGCAAGTTAGATGTGAAAGGCCGGGGCTCAACCCCGGAGCTGCATTTGAAACTGCTCGGCTAGAGTACAGGAGAGGCAGGCGGAATTCCTAGTGTAGCGGTGAAATGCGTAGATATTAGGAGGAACACCAGTGGCGAAGGCGGCCTGCTGGACTGTTACTGACACTGAGGCACGAAAGCGTGGGGAGCAAACAGG	Bacteria; Firmicutes; Clostridia; Clostridiales; Lachnospiraceae; NA; NA
						0	0	0	0	0	0	0	0	0	0	0	0	0	0	0	0	0	0	0	0	0	0	0	0	0.00136167	0	0	0	0	0	0	0	0	0	0	0	0	0	ASV472	TACGTAGGGGGCAAGCGTTATCCGGATTTACTGGGTGTAAAGGGAGCGTAGACGGATTGGCAAGTCTGATGTGAAAGGCGGGGGCTCAACCCCTGGACTGCATTGGAAACTGTTAGTCTTGAGTGCCGGAGAGGTAAGCGGAATTCCTAGTGTAGCGGTGAAATGCGTAGATATTAGGAGGAACACCAGTGGCGAAGGCGGCTTACTGGACGGTAACTGACGTTGAGGCTCGAAAGCGTGGGGAGCAAACAGG	Bacteria; Firmicutes; Clostridia; Clostridiales; Lachnospiraceae; NA; NA
						0	0	0	0	0	0	0	0	0	0	0	0	0	0	0	0	0	0	0	0	0	0	0	0	0	0	0	0	0.000823004	0	0.000740192	0	0	0	0	0	0	0	ASV473	TACGTATGGTGCAAGCGTTATCCGGATTTACTGGGTGTAAAGGGAGCGCAGGCGGTACGGCAAGTCTGATGTGAAATCCCGGGGCTCAACCCCGGTACTGCATTGGAAACTGTCGAACTAGAGTGTCGGAGGGGTAAGTGGAATTCCTAGTGTAGCGGTGAAATGCGTAGATATTAGGAGGAACACCAGTGGCGAAGGCGGCTTACTGGACGATTACTGACGCTGAGGCTCGAAAGCGTGGGGAGCAAACAGG	Bacteria; Firmicutes; Clostridia; Clostridiales; Lachnospiraceae; NA; NA
						0	0	0	0	0.000391471	0	0	0	0.000188383	0	0	0	0	0	0	0.00019333	0	0	0	0	0	0	0	0	0	0	0	0	0.000299274	0	0.000370096	0	0	0	0	0	0	0	ASV474	TACGTAGGGGGCAAGCGTTATCCGGATTTACTGGGTGTAAAGGGAGCGTAGACGGAGAGGCAAGTCTGATGTGAAAACCCGGGGCTCAACCCCGGGACTGCATTGGAAACTGTTTTTCTAGAGTGTCGGAGAGGTAAGCGGAATTCCTAGTGTAGCGGTGAAATGCGTAGATATTAGGAGGAACACCAGTGGCGAAGGCGGCTTACTGGACGATGACTGACGTTGAGGCTCGAAAGCGTGGGGAGCAAACAGG	Bacteria; Firmicutes; Clostridia; Clostridiales; Lachnospiraceae; NA; NA
						0	0	0	0	0	0	0	0	0	0	0.000983707	0	0	0	0	0	0	0.00068263	0	0	0	0	0	0	0	0	0	0	0	0	0	0	0	0	0	0	0	0	ASV475	TACGTAGGGGGCAAGCGTTATCCGGATTTACTGGGTGTAAAGGGAGCGTAGACGGTGTGGCAAGTCTGATGTGAAAGGCATGGGCTCAACCTGTGGACTGCATTGGAAACTGTCATGCTTGAGTGCCGGAGGGGTAAGCGGAATTCCTAGTGTAGCGGTGAAATGCGTAGATATTAGGAGGAACACCAGTAGCGAAGGCGGCTTACTGGACGGTAACTGACGTTGAGGCTCGAAAGCGTGGGGAGCAAACAGG	Bacteria; Firmicutes; Clostridia; Clostridiales; Lachnospiraceae; NA; NA
						0	0	0	0	0	0	0	0	0	0	0	0	0	0	0	0	0	0	0	0	0.000736187	0	0	0.000707773	0	0	0	0	0	0	0	0	0	0	0	0	0	0	ASV476	TACGTAGGGGGCAAGCGTTATCCGGATTTACTGGGTGTAAAGGGAGCGTAGACGGTATTGCAAGTCTGAAGTGAAATCCCGGGGCTCAACCCCGGAGCTGCTTTGGAAACTGTAAAACTAGAGTGCTGGAGAGGTAAGCGGAATTCCTAGTGTAGCGGTGAAATGCGTAGATATTAGGAGGAACACCAGTGGCGAAGGCGGCTTACTGGACAGTCACTGACGTTGAGGCTCGAAAGCGTGGGGAGCAAACAGG	Bacteria; Firmicutes; Clostridia; Clostridiales; Lachnospiraceae; NA; NA
						0	0	0	0	0	0	0	0	0	0	0	0	0	0	0	0	0	0	0	0	0	0	0.000567813	0	0	0	0	0.00086307	0	0	0	0	0	0	0	0	0	0	ASV477	TACGTATGGTGCAAGCGTTATCCGGATTTACTGGGTGTAAAGGGAGTGTAGACGGAGTGGCAAGTCTGATGTGAAAACCCGGGGCTCAACCCCGGGACTGCATTGGAAACTGTCAATCTGGAGTACCGGAGAGGTAAGCGGAATTCCTAGTGTAGCGGTGAAATGCGTAGATATTAGGAGGAACACCAGTGGCGAAGGCGGCTTACTGGACGGTAACTGACGTTGAGGCTCGAAAGCGTGGGGAGCAAACAGG	Bacteria; Firmicutes; Clostridia; Clostridiales; Lachnospiraceae; NA; NA
						0.00117583	0	0	0	0	0	0	0	0	0	0	0	0	0	0	0	0	0	0	0	0	0	0	0	0	0	0	0	0	0	0	0	0	0	0	0	0	0	ASV478	TACGTAGGGGGCAAGCGTTATCCGGATTTACTGGGTGTAAAGGGAGCGTAGACGGCATGGCAAGCCAGATGTGAAAGCCCGGGGCTCAACCCCGGGACTGCATTTGGAACTGTCAGGCTAGAGTGTCGGAGAGGAAAGCGGAATTCCTAGTGTAGCGGTGAAATGCGTAGATATTAGGAGGAACACCAGTGGCGAAGGCGGCTTTCTGGACGGTGACTGACGTTGAGGCTCGAAAGCGTGGGGAGCAAACAGG	Bacteria; Firmicutes; Clostridia; Clostridiales; Lachnospiraceae; NA; NA
						0	0	0	0	0.00029936	0	0	0	0	0	0	0	0	0	0	0.00057999	0	0.00010502	0	0	0	0	0	0	0	0	0	0	0	0	0.00025622	0	0	0	0	0	0	0	ASV479	TACGTAGGGGGCGAGCGTTATCCGGATTTACTGGGTGTAAAGGGAGCGTAGACGGCGTATCAAGTCTGATGTGAAAGGCAGGGGCTTAACCCCTGGACTGCATTGGAAACTGGTATGCTTGAGTGCCGGAGGGGTAAGCGGAATTCCTAGTGTAGCGGTGAAATGCGTAGATATTAGGAGGAACACCAGTGGCGAAGGCGGCTTACTGGACGGTAACTGACGTTGAGGCTCGAAAGCGTGGGGAGCAAACAGG	Bacteria; Firmicutes; Clostridia; Clostridiales; Lachnospiraceae; NA; NA
						0.000146979	0	0	0	0	0	0	0	0	0	0.000184445	0	0	8.99653e-05	0	0	0	0.00031506	0.000175963	0	0	0	0.000101395	0	0	0	0	0	0	0	0	0	0	0	0	0	0.000298965	0	ASV480	TACGTAGGGGGCAAGCGTTATCCGGATTTACTGGGTGTAAAGGGAGCGTAGGTGGCGATGCAAGCCAGAAGTGAAAACCCGGGGCTCAACCCCGAGGACTGCTTTTGGAACTGTGTTGCTGGAGTGCAGGAGAGGTAAGTGGAATTCCTAGTGTAGCGGTGAAATGCGTAGATATTAGGAGGAACACCGGTGGCGAAGGCGGCTTACTGGACTGTAACTGACACTGAGGCTCGAAAGCGTGGGGAGCAAACAGG	Bacteria; Firmicutes; Clostridia; Clostridiales; Lachnospiraceae; NA; NA
						0	0	0	0	0	0	0	0	0	0	0	0	0	0	0	0	0	0	0	0	0	0	0	0	0	0	0	0	0	0	0	0	0	0.000939496	0	0	0	0	ASV481	TACGTAGGGGGCAAGCGTTATCCGGATTTACTGGGTGTAAAGGGAGCGTAGACGGCTGTACAAGTCTGAAGTGAAAGGCATGGGCTCAACCTGTGGACTGCTTTGGAAACTGTGCAGCTAGAGTGTCGGAGAGGTAAGTGGAATTCCTAGTGTAGCGGTGAAATGCGTAGATATTAGGAGGAACACCAGTGGCGAAGGCGGCTTACTGGACGATGACTGACGTTGAGGCTCGAAAGCGTGGGGAGCAAACAGG	Bacteria; Firmicutes; Clostridia; Clostridiales; Lachnospiraceae; NA; NA
						0	0	0	0	0	0	0	0	0	0	0	0	0	0	0	0	0	0	0	0	0	0	0	0	0	0	0	0	0	0	0	0	0	0	0.00122592	0	0	0	ASV482	TACGTAGGGGGCAAGCGTTATCCGGATTTACTGGGTGTAAAGGGAGCGTAGACGGTAAAGCAAGTCTGAAGTGAAAGCCCGGGGCTCAACCCCGGGACTGCTTTGGAAACTGTTTAACTAGAGTGCTGGAGAGGTAAGTGGAATTCCTAGTGTAGCGGTGAAATGCGTAGATATTAGGAGGAACACCAGTGGCGAAGGCGGCTTACTGGACAGTAACTGACGTTGAGGCTCGAAAGCGTGGGGAGCAAACAGG	Bacteria; Firmicutes; Clostridia; Clostridiales; Lachnospiraceae; NA; NA
						0	0	0	0	0	0	0	0	0	0	0	0	0	0	0	0	0	0	0	0	0	0	0	0	0	0	0	0	0	0	0	0	0	0	0.0012009	0	0	0	ASV483	TACGTAGGGGGCAAGCGTTATCCGGATTTACTGGGTGTAAAGGGAGCGTAGACGGTAAAGCAAGTCTGAAGTGAAAGCCCGGGGCTCAACCCCGGGACTGCTTTGGAAACTGTTTAACTAGAGTGTTGGAGAGGTAAGCGGAATTCCTAGTGTAGCGGTGAAATGCGTAGATATTAGGAGGAACACCAGTGGCGAAGGCGGCTTACTGGACAGTAACTGACGTTGAGGCTCGAAAGCGTGGGGAGCAAACAGG	Bacteria; Firmicutes; Clostridia; Clostridiales; Lachnospiraceae; NA; NA
						0	0	0	0	9.21107e-05	0	0	0	0	0	0	0	0	0.000197924	0.000390353	0	0	0	0	0	0	0	0	0.000707773	0	0	0	0	0	0	0	0	0	0	0	0	0	0	ASV484	TACGTAGGGGGCAAGCGTTATCCGGATTTACTGGGTGTAAAGGGAGCGTAGACGGTTAAGCAAGTCAGAAGTGAAAGGCTGGGGCTCAACCCCGGGACTGCTTTTGAAACTGTTTAACTAGAGTGCTGGAGAGGTAAGCGGAATTCCTAGTGTAGCGGTGAAATGCGTAGATATTAGGAGGAACACCAGTGGCGAAGGCGGCTTACTGGACAGTAACTGACGTTGAGGCTCGAAAGCGTGGGGAGCAAACAGG	Bacteria; Firmicutes; Clostridia; Clostridiales; Lachnospiraceae; NA; NA
						0	0	0	0	0	0	0	0	0	0	0	0	0	0	0	0	0	0	0	0	0	0	0	0	0	0	0	0	0	0	0	0	0	0	0	0	0	0.00129163	ASV485	TACGTATGGTGCAAGCGTTATCCGGATTTACTGGGTGTAAAGGGAGCGCAGGCGGTGCGGCAAGTCTGATGTGAAAGCCCGGGGCTCAACCCTGGTACTGCATTGGAAACTGTCGTACTAGAGTGTCGGAGGGGTAAGCGGAATTCCTAGTGTAGCGGTGAAATGCGTAGATATTAGGAGGAACACCAGTGGCGAAGGCGGCTTACTGGACGATAACTGACGCTGAGGCTCGAAAGCGTGGGGAGCAAACAGG	Bacteria; Firmicutes; Clostridia; Clostridiales; Lachnospiraceae; NA; NA
						0	0	0	0.000832809	0	0	0	0	0	0	0	0	0	0	0	0	0	0	0	0	0	0	0	0	0	0	0	0	0	0	0	0	0	0	0	0	0	0	ASV486	TACGTAGGGGGCAAGCGTTATCCGGATTTACTGGGTGTAAAGGGAGCGTAGACGGAATGGCAAGTCTGATGTGAAAGGTCGGGGCTCAACCCCGGGACTGCATTGGAAACTGCCAATCTAGAGTACCGGAGGGGTAAGTGGAATTCCTAGTGTAGCGGTGAAATGCGTAGATATTAGGAGGAACACCAGTGGCGAAGGCGGCTTACTGGACGGTAACTGACGTTGAGGCTCGAAAGCGTGGGGAGCAAACAGG	Bacteria; Firmicutes; Clostridia; Clostridiales; Lachnospiraceae; NA; NA
						0	0	0	0	0	0	0	0	0	0	0.000307409	0	0	0	0	0	0	0.000866415	0	0	0	0	0	0	0	0	0	0	0	0	0	0	0	0	0	0	0	0	ASV487	TACGTAGGGGGCAAGCGTTATCCGGAATTACTGGGTGTAAAGGGTGAGTAGGCGGCACGGCAAGTAAGATGTGAAAGCCCGAGGCTTAACCTCGGGATTGCATTTTAAACTGCTGAGCTAGAGTACAGGAGAGGAAAGCGGAATTCCTAGTGTAGCGGTGAAATGCGTAGATATTAGGAAGAACACCAGTGGCGAAGGCGGCTTTCTGGACTGAAACTGACGCTGAGGCACGAAAGCGTGGGGAGCGAACAGG	Bacteria; Firmicutes; Clostridia; Clostridiales; Lachnospiraceae; NA; NA
						0	0	0	0	0	0	0	0	0	0	0	0	0	0	0	0	0	0	0	0	0	0	0	0	0.000946248	0	0	0	0	0	0	0	0	0	0	0	0	0	ASV488	TACGTATGGTGCAAGCGTTATCCGGATTTACTGGGTGTAAAGGGAGCGTAGACGGAGCGGCAAGTCTGATGTGAAAACCCGGGGCTCAACCCCGGGACTGCATTGGAAACTGTCAATCTAGAGTACCGGAGAGGTAAGCGGAATTCCTAGTGTAGCGGTGAAATGCGTAGATATTAGGAGGAACACCAGTGGCGAAGGCGGCTTACTGGACGGTAACTGACGTTGAGGCTCGAAAGCGTGGGGAGCAAACAGG	Bacteria; Firmicutes; Clostridia; Clostridiales; Lachnospiraceae; NA; NA
						0	0	0	0	0	0	0	0	0	0	0.000399631	0	0	0	0	0	0	0	0	0	0	0	0	0	0	0	0	0	0	0	0	0	0	0.000338219	0	0.000147747	0	0	ASV489	TACGTAGGGGGCAAGCGTTATCCGGATTTACTGGGTGTAAAGGGAGCGTAGACGGCGGAGCAAGTCTGAAGTGAAAGCCCGGGGCTCAACCCCGGGACTGCTTTGGAAACTGTTCTGCTAGAGTGCTGGAGAGGTAAGTGGAATTCCTAGTGTAGCGGTGAAATGCGTAGATATTAGGAGGAACACCAGTGGCGAAGGCGGCTTACTGGACAGTAACTGACGTTGAGGCTCGAAAGCGTGGGGAGCAAACAGG	Bacteria; Firmicutes; Clostridia; Clostridiales; Lachnospiraceae; NA; NA
						0	0	0	0	0	0	0	0	0	0	0	0	0	0	0	0	0	0	0	0	0.000717783	0	0	0	0	0	0	0	0	0	0	0	0	0	0	0	0	0	ASV490	TACGTATGGTGCAAGCGTTATCCGGATTTACTGGGTGTAAAGGGAGCGTAGACGGCTGTGTAAGTCTGAAGTGAAAACCCGGGGCTCAACCCCGGGACTGCTTTGGAAACTATGCAGCTAGAGTGTCGGAGAGGTAAGTGGAATTCCCAGTGTAGCGGTGAAATGCGTAGATATTGGGAGGAACACCAGTGGCGAAGGCGGCTTACTGGACGATGACTGACGTTGAGGCTCGAAAGCGTGGGGAGCAAACAGG	Bacteria; Firmicutes; Clostridia; Clostridiales; Lachnospiraceae; NA; NA
						0	0	0	0	0	0	0	0	0	0	0	0	0	0	0	0	0	0	0	0	0	0	0	0	0	0.000761897	0	0	0	0	0	0	0	0	0	0	0	0	ASV491	TACGTAGGGGGCAAGCGTTATCCGGATTTACTGGGCGTAAAGGGAGCGTAGACGGCACGGCAAGCCAGATGTGAAAGCCCGGGGCTCAACCCCGGGACTGCATTTGGAACTGCTGAGCTAGAGTGTCGGAGAGGCAAGTGGAATTCCTAGTGTAGCGGTGAAATGCGTAGATATTAGGAGGAACACCAGTGGCGAAGGCGGCTTGCTGGACGATGACTGACGTTGAGGCTCGAAAGCGTGGGGAGCAAACAGG	Bacteria; Firmicutes; Clostridia; Clostridiales; Lachnospiraceae; NA; NA
						6.29908e-05	0	0	0	0	0	0	0.000249665	0	0	0.000184445	0	0	0.000269896	0	0	0	0	0	0	0.000110428	0	0	0	0	0	0	0	0	0	0	0	0	0	0	0	0	0	ASV492	TACGTAGGGGGCAAGCGTTATCCGGATTTACTGGGTGTAAAGGGAGCGTAGGCGGCTTGGTAAGTCAGAAGTGAAAGCCCAGGGCTTAACCCTGGGACTGCTTTTGAAACTGCCAGGCTTGATTGCCGGAGAGGTAAGTGGAATTCCTAGTGTAGCGGTGAAATGCGTAGATATTAGGAGGAACACCAGTGGCGAAGGCGGCTTACTGGACGGTAAATGACGCTGAGGCTCGAAAGCGTGGGGAGCAAACAGG	Bacteria; Firmicutes; Clostridia; Clostridiales; Lachnospiraceae; NA; NA
						0	0	0	0	0	0	0	0	0	0	0	0	0	0.000683736	0	0	0	0	0	0	0	0	0	0	0	0	0	0	0	0	0	0	0	0	0	0	0	0	ASV493	TACGTAGGGGGCAAGCGTTATCCGGATTTACTGGGTGTAAAGGGAGCGTAGACGGTGTGGCAAGTCTGATGTGAAAGGCATGGGCTCAACCTGTGGACTGCATTGGAAACTGTCATACTTGAGTGCCGGAGGGGTAAGCGGAATTCCTAGTGTAGCGGTGAAATGCGTAGATATTAGGGGGAACACCAGTGGCGAAGGCGGCTTACTGGACGGTAACTGACGTTGAGGCTCGAAAGCGTGGGGAGCAAACAGG	Bacteria; Firmicutes; Clostridia; Clostridiales; Lachnospiraceae; NA; NA
						0	0	0	0	0	0	0	0	0	0	0	0	0	0	0	0	0	0	0	0	0	0	0	0	0	0	0	0	0	0	0	0	0	0.000714017	0	0	0	0	ASV494	TACGTAGGGGGCAAGCGTTATCCGGATTTACTGGGTATAAAGGGAGCGTAGACGGCTGTGCAAGTCTGAAGTGAAAGGCATGGGCTCAACCTGTGGACTGCTTTGGAAACTGTGCAGCTAGAGTGTCGGAGAGGTAAGTGGAATTCCTAGTGTAGCGGTGAAATGCGTAGATATTAGGAGGAACACCAGTGGCGAAGGCGGCTTACTGGACGATGACTGACGTTGAGGCTCGAAAGCGTGGGGAGCGAACAGG	Bacteria; Firmicutes; Clostridia; Clostridiales; Lachnospiraceae; NA; NA
						0.000167975	0	0	0	0	0	0	0	0	0	0	0	0	0	0	0	0	0	0	0	0.000165642	0	0	0	0.000184634	0	0	0	0	0	0	0.00035854	0	0	0	0	0	0	ASV495	TACGTATGGTGCAAGCGTTATCCGGATTTACTGGGTGTAAAGGGAGCGCAGGCGGTGCGGCAAGTCTGATGTGAAAGCCCGGGGCTCAACCGCGGGACTGCATTGGAAACTGTCGTACTAGAGTGTCGGAGAGGTAAGTGGAATTCCTAGTGTAGCGGTGAAATGCGTAGATATTAGGAGGAACACCAGTGGCGAAGGCGGCTTACTGGACGATAACTGACGCTGAGGCTCGAAAGCGTGGGGAGCAAACAGG	Bacteria; Firmicutes; Clostridia; Clostridiales; Lachnospiraceae; NA; NA
						0	0	0	0	0	0	0	0	0	0	0	0	0	0	0	0	0	0.00089267	0	0	0	0	0	0	0	0	0	0	0	0	0	0	0	0	0	0	0	0	ASV496	TACGTAGGGGGCAAGCGTTATCCGGATTTACTGGGTGTAAAGGGAGCGTAGACGGCATGGCAAGTCTGAAGTGAAAGCCCGGGGCTCAACCCCGGGACTGCTTTGGAAACTGTCAGGCTAGAGTGCTGGAGAGGTAAGTGGAATTCCTAGTGTAGCGGTGAAATGCGTAGATATTAGGAGGAACACCAGTGGCGAAGGCGGCTTACTGGACAGTGACTGACGTTGAGGCTCGAAAGCGTGGGGAGCAAACAGG	Bacteria; Firmicutes; Clostridia; Clostridiales; Lachnospiraceae; NA; NA
						0	0	0	0	0	0	0	0	0	0	0	0	0	0	0	0	0	0	0.000371478	0	0	0	0.000304186	0	0	0	0	0	0	0	0	0	0	0	0	0	0	0	ASV497	TACGTAGGGGGCAAGCGTTATCCGGATTTACTGGGTGTAAAGGGAGCGTAGACGGAGCAGCAAGTCTGATGTGAAAGGCAGGGGCTCAACCCCTGGACTGCATTGGAAACTGTTGATCTTGAGTACCGGAGAGGTAAGCGGAATTCCTAGTGTAGCGGTGAAATGCGTAGATATTAGGAGGAACACCAGTGGCGAAGGCGGCTTACTGGACGGTAACTGACGTTGAGGCTCGAAAGCGTGGGGAGCAAACAGG	Bacteria; Firmicutes; Clostridia; Clostridiales; Lachnospiraceae; NA; NA
						0	0	0	0	0	0	0	0	0	0	0	0	0	0	0.000139412	9.66651e-05	0	0	0	0	0	0	0	0.000457971	0.000138475	0	0	0	0	0	0	0.000195567	0	0	0	0	0	0	ASV498	TACGTAGGGGGCAAGCGTTATCCGGATTTACTGGGTGTAAAGGGAGCGTAGACGGCGAAGCAAGTCTGGAGTGAAAACCCAGGGCTCAACCCTGGGACTGCTTTGGAAACTGTTTTGCTAGAGTGTCGGAGAGGTAAGTGGAATTCCTAGTGTAGCGGTGAAATGCGTAGATATTAGGAGGAACACCAGTGGCGAAGGCGGCTTACTGGACGATAACTGACGTTGAGGCTCGAAAGCGTGGGGAGCAAACAGG	Bacteria; Firmicutes; Clostridia; Clostridiales; Lachnospiraceae; NA; NA
						0	0	0	0.000573713	0	0	0	0	0	0	0	0	0	0	0	0	0	0	0	0	0	0	0	0	0	0	0	0	0	0	0	0	0	0	0	0	0	0	ASV499	TACGTAGGGGGCAAGCGTTATCCGGATTTACTGGGTGTAAAGGGAGCGTAGACGGAATGGCAAGTCTGATGTGAAAGGCCGGGGCTCAACCCCGGGACTGCATTGGAAACTGCCAATCTAGAGTATCGGAGGGGTAAGTGGAATTCCTAGTGTAGCGGTGAAATGCGTAGATATTAGGAGGAACACCAGTGGCGAAGGCGGCTTACTGGACGGTAACTGACGTTGAGGCTCGAAAGCGTGGGGAGCAAACAGG	Bacteria; Firmicutes; Clostridia; Clostridiales; Lachnospiraceae; NA; NA
						0	0	0	0	0	0	0	0	0	0	0	0	0	0.000557785	0	0	0	0	0	0	0	0	0	0	0	0	0	0	0	0	0	0	0	0	0	0	0	0	ASV500	TACGTAGGGGGCAAGCGTTATCCGGATTTACTGGGTGTAAAGGGAGTGTAGACGGATTAGCAAGTCTGATGTGAAAGGCAGGGGCTCAACCCCTGGACTGCATTGGAAACTGCCAGTCTTGAGTGCCGGAGAGGTAAGCGGAATTCCTAGTGTAGCGGTGAAATGCGTAGATATTAGGAGGAACACCAGTGGCGAAGGCGGCTTACTGGACGGCAACTGACGTTGAGGCTCGAAAGCGTGGGGAGCAAACAGG	Bacteria; Firmicutes; Clostridia; Clostridiales; Lachnospiraceae; NA; NA
						0	0	0	0	0	0	0	0	0	0	0	0	0	0	0	0.000599323	0	0	0	0	0	0	0	0	0	0	0	0	0	0	0	0	0	0	0	0	0	0	ASV501	TACGTATGGTGCAAGCGTTATCCGGATTTACTGGGTGTAAAGGGAGCGTAGACGGAGTGGCAAGTCTGATGTGAAAACCCGGGGCTCAACCCCGGGACTGCATTGGAAACTGTTAATCTAGAGTACCGGAGAGGTAAGCGGAATTCCTAGTGTAGCGGTGAAATGCGTAGATATTAGGAGGAACACCAGTGGCGAAGGCGGCTTACTGGACGGTAACTGACGTTGAGGCTCGAAAGCGTGGGGAGCAAACAGG	Bacteria; Firmicutes; Clostridia; Clostridiales; Lachnospiraceae; NA; NA
						0	0	0	0	0	0	0	0	0	0	0	0	0	0.000539792	0	0	0	0	0	0	0	0	0	0	0	0	0	0	0	0	0	0	0	0	0	0	0	0	ASV502	TACGTAGGGGGCAAGCGTTATCCGGATTTACTGGGTGTAAAGGGAGCGTAGACGGATTAGCAAGTCTGATGTGAAAGGCAGGGGCTCAACCTCTGGACTGCATTGGAAACTGCCAGTCTTGAGTGCCGGAGAGGTAAGCGGAATTCCTAGTGTAGCGGTGAAATGCGTAGATATTAGGAGGAACACCAGTGGCGAAGGCGGCTTACTGGACGGCAACTGACGTTGAGGCTCGAAAGCGTGGGGAGCAAACAGG	Bacteria; Firmicutes; Clostridia; Clostridiales; Lachnospiraceae; NA; NA
						0.000104985	0	0	0	0	0	0	0	0.000188383	0	0	0	0	0	0	0	0	0	0	0	0.000110428	0	0.000141953	0	0	0	0	0	0	0	0	0	0	7.51597e-05	0	0	0	0	ASV503	TACGTAGGGGGCAAGCGTTATCCGGATTTACTGGGTGTAAAGGGAGCGTAGACGGCGATGCAAGTCTGAAGTGAAAGCCCGGGGCTCAACCCCGGGACTGCTTTGGAAACTGTGTGGCTGGAGTGCAGGAGAGGTAAGTGGAATTCCTAGTGTAGCGGTGAAATGCGTAGATATTAGGAGGAACACCAGTGGCGAAGGCGGCTTACTGGACTGTAACTGACGTTGAGGCTCGAAAGCGTGGGGAGCAAACAGG	Bacteria; Firmicutes; Clostridia; Clostridiales; Lachnospiraceae; NA; NA
						0	0	0	0	0	0	0	0	0	0	0	0	0	0	0	0	0	0	0	0	0	0	0	0	0.000553902	0	0	0	0	0	0	0	0	0	0	0	0.000149482	0	ASV504	TACGTAGGGGGCAAGCGTTATCCGGATTTACTGGGTGTAAAGGGAGCGTAGGCGGTTTGACAAGTCAGAAGTGAAAGCCCGTGGCTCAACTGCGGGACTGCTTTTGAAACTGTGAGACTGGATTGCAGGAGAGGTAAGCGGAATTCCTAGTGTAGCGGTGAAATGCGTAGATATTAGGAGGAACACCAGTGGCGAAGGCGGCTTACTGGACTGTAAATGACGCTGAGGCTCGAAAGCGTGGGGAGCAAACAGG	Bacteria; Firmicutes; Clostridia; Clostridiales; Lachnospiraceae; NA; NA
						0	0	0	0	0	0	0	0	0	0	0	0	0	0	0	0	0	0	0	0	0	0	0	0	0	0.000527467	0	0	0	0	0	0	0	0	0	0	0	0	ASV505	TACGTAGGGGGCAAGCGTTATCCGGATTTACTGGGTGTAAAGGGAGCGTAGACGGCACGGCAAGCCAGATGTGAAAGCCCGGGGCTCAACCCAGGGACTGCATTTGGAACTGCTGAGCTAGAGTGTCGGAGAGGCAAGTGGAATTCCTAGTGTAGCGGTGAAATGCGTAGATATTAGGAGGAACACCAGTGGCGAAGGCGGCTTGCTGGACGATGACTGACGTTGAGGCTCGAAAGCGTGGGGAGCAAACAGG	Bacteria; Firmicutes; Clostridia; Clostridiales; Lachnospiraceae; NA; NA
						0	0	0	0.000166562	0	0	0	0	0	0	0	0	0	0	0	0	0	0	0	0	0	0	0	0	0	0	0	0	0	0	0	0	0	0.000319429	0	0	0	0	ASV506	TACGTAGGGGGCAAGCGTTATCCGGATTTACTGGGTGTAAAGGGAGCGTAGACGGCGAAGCAAGTCTGAAGTGAAAGCCCGGGGCTTAACCCCGGGACTGCTTTGGAAACTGTTTTGCTAGAGTGCTGGAGAGGTAAGTGGAATTCCTAGTGTAGCGGTGAAATGCGTAGATATTAGGAGGAACACCAGTGGCGAAGGCGGCTTACTGGACAGTAACTGACGTTGAGGCTCGAAAGCGTGGGGAGCAAACAGG	Bacteria; Firmicutes; Clostridia; Clostridiales; Lachnospiraceae; NA; NA
						4.19939e-05	9.71125e-05	6.44109e-05	0	0.000161194	0	0	0	0	0	0	0	0	0	0	0	0	0	0	0	0	0	0	0	0	3.90717e-05	0	0	0	0	0	0.000130378	0	0	0	0	0	8.42365e-05	ASV507	TACGTAGGGGGCAAGCGTTATCCGGATTTACTGGGTGTAAAGGGAGCGCAGGTGGCAAGGCAAGCCAGAAGTGAAAACCCGGGGCTTAACCCCGTGGATTGCTTTTGGAACTGTCTGGCTAGAGTGCAGGAGGGGCAGGCGGAATTCCTAGTGTAGCGGTGAAATGCGTAGATATTAGGAGGAACACCGGTGGCGAAGGCGGCCTGCTGGACTGTAACTGACACTGAGGCTCGAAAGCGTGGGGAGCAAACAGG	Bacteria; Firmicutes; Clostridia; Clostridiales; Lachnospiraceae; NA; NA
						0	0	0	0	0	0	0	0	0	0.000574506	0	0	0	0	0	0	0	0	0	0	0	0	0	0	0	0	0	0	0	0	0	0	0	0	0	0	0	0	ASV508	TACGTAGGGGGCAAGCGTTATCCGGATTTACTGGGTGTAAAGGGAGCGTAGACGGTTTTGCAAGTCTGAAGTGAAAGCCCGGGGCTTAACCCCGGGACTGCTTTGGAAACTGTAGAACTAGAGTGCAGGAGAGGTAAGTGGAATTCCTAGTGTAGCGGTGAAATGCGTAGATATTAGGAGGAACACCGGTGGCGAAGGCGGCTTACTGGACTGTAACTGACGTTGAGGCTCGAAAGCGTGGGGAGCAAACAGG	Bacteria; Firmicutes; Clostridia; Clostridiales; Lachnospiraceae; NA; NA
						0	0	0	0	0	0	0	0	0	0	0	0	0	0.000431833	0	0	0	0	0	0	0	0	0	0	0	0	0	0	0	0	0	0	0	0	0	0	0	0	ASV509	TACGTAGGGGGCAAGCGTTATCCGGATTTACTGGGTGTAAAGGGAGCGTAGACGGAACGGCAAGTCTGAAGTGAAAGCCCGGGGCTCAACCCCGGGACTGCTTTGGAAACTGTTGATCTGGAGTGCTGGAGAGGCAAGTGGAATTCCTAGTGTAGCGGTGAAATGCGTAGATATTAGGAGGAACACCAGTGGCGAAGGCGGCTTGCTGGACAGTAACTGACGTTGAGGCTCGAAAGCGTGGGGAGCAAACAGG	Bacteria; Firmicutes; Clostridia; Clostridiales; Lachnospiraceae; NA; NA
						0	0	0	0	0	0	0	0	0	0.000311191	0	0	0.000157292	0	0	0	0	0	0	0	0	0	0	0	0	0	0	0	0	0	0	0	0	0	0	0	0	0	ASV510	TACGTAGGGGGCAAGCGTTATCCGGATTTACTGGGTGTAAAGGGAGCGTAGACGGCATGGCAAGTCTGAAGTGAAAGCCCGGGGCTCAACCCCGGGACTGCTTTGGAAACTGTCAGGCTAGAGTGCTGGAGAGGTAAGTGGAATTCCTAGTGTAGCGGTGAAATGCGTAGATATTAGGAGGAACACCAGTGGCGAAGGCGGCTTACTGGACAGTAACTGACGTTGAGGCTCGAAAGCGTGGGGAGCAAACAGG	Bacteria; Firmicutes; Clostridia; Clostridiales; Lachnospiraceae; NA; NA
						0	0	0	0	0	0	0	0	0	0	0	0	6.29168e-05	0	0	0	0	0	0	0	0	0.000234929	0	0	0	0	0	0	0	0	0	0	0.00021833	0	0	0	0	0	ASV511	TACGTATGGAGCAAGCGTTATCCGGATTTACTGGGTGTAAAGGGAGCGTAGGCGGTGCGGCAAGTCTGATGTGAAATTCCGGGGCTCAACCCCGGGACTGCATTGGAAACTGTCGGACTGGAGTGTCGGAGAGGTAAGTGGAATTCCTAGTGTAGCGGTGAAATGCGTAGATATTAGGAGGAACACCAGTGGCGAAGGCGGCTTACTGGACGACAACTGACGCTGAGGCTCGAAAGCGTGGGGAGCAAACAGG	Bacteria; Firmicutes; Clostridia; Clostridiales; Lachnospiraceae; NA; NA
						0	0	0	0	0	0	0	0	0	0	0	0	0	0	0	0	0	0	0	0	0	0	0	0	0	0	0	0	0	0	0	0	0	0.000432168	0	0	0	0	ASV512	TACGTAGGGGGCAAGCGTTATCCGGATTTACTGGGTGTAAAGGGAGCGTAGATGGTTTTGCAAGTCTGAAGTGAAAGCCCGGGGCTTAACTCCGGGACTGCTTTGGAAACTGTAGAACTAGAGTGCAGGAGAGGTAAGTGGAATTCCTAGTGTAGCGGTGAAATGCGTAGATATTAGGAGGAACACCAGTGGCGAAGGCGGCTTACTGGACTGTAACTGACGTTGAGGCTCGAAAGCGTGGGGAGCAAACAGG	Bacteria; Firmicutes; Clostridia; Clostridiales; Lachnospiraceae; NA; NA
						0	0	0	0	0	0	0	0	0	0	0	0	0	0	0	0	0	0	0	0	0	0	0	0	0	0	0	0	0	0	0	0	0	0	0	0	0	0.000645813	ASV513	TACGTAGGGGGCAAGCGTTATCCGGATTTACTGGGTGTAAAGGGAGCGTAGACGGCAAGGCAAGTCTGATGTGAAAACCCAGGGCTTAACCCTGTGACTGCATTGGAAACTGTCTGGCTTGAGTGCCGGAGAGGTAAGCGGAATTCCTAGTGTAGCGGTGAAATGCGTAGATATTAGGAAGAACACCAGTGGCGAAGGCGGCTTACTGGACGGTAACTGACGTTGAGGCTCGAAAGCGTGGGGAGCAAACAGG	Bacteria; Firmicutes; Clostridia; Clostridiales; Lachnospiraceae; NA; NA
						0	0	0	0	0	0	0	0	0	0.000526631	0	0	0	0	0	0	0	0	0	0	0	0	0	0	0	0	0	0	0	0	0	0	0	0	0	0	0	0	ASV514	TACGTATGGTGCAAGCGTTATCCGGATTTACTGGGTGTAAAGGGAGCGTAGACGGAGTGACAAGTCTGATGTGAAAACCCGGGGCTCAACCCCGGGACTGCATTGGAAACTGTCAATCTGGAGTACCGGAGAGGTAAGCGGAATTCCTAGTGTAGCGGTGAAATGCGTAGATATTAGGAGGAACACCAGTGGCGAAGGCGGCTTACTGGACGGTAACTGACGTTGAGGCTCGAAAGCGTGGGGAGCAAACAGG	Bacteria; Firmicutes; Clostridia; Clostridiales; Lachnospiraceae; NA; NA
						0	0	0	0	0	0	0	0	0	0	0	0	0	0	0	0	0	0.000183785	0	0	0.000202452	0	0	0	0	0	0	0	0	0	0	0	0	0	0	0	0.000149482	0	ASV515	TACGTAGGGGGCAAGCGTTATCCGGATTTACTGGGTGTAAAGGGAGCGTAGACGGCACGGCAAGTCTGATGTGAAAGCCCGGGGCTCAACTTCGGGACTGCATTGGAAACTGTTGAGCTGGAGTGCAGGAGAGGTAAGCGGAATTCCTAGTGTAGCGGTGAAATGCGTAGATATTAGGAGGAACACCAGTGGCGAAGGCGGCTTACTGGACTGTAACTGACGTTGAGGCTCGAAAGCGTGGGGAGCAAACAGG	Bacteria; Firmicutes; Clostridia; Clostridiales; Lachnospiraceae; NA; NA
						0	0	0	0	0	0	0	0	0	0	0	0	0	0	0	0	0	0	0	0	0	0	0	0	0	0	0	0	0	0	0.000626317	0	0	0	0	0	0	0	ASV516	TACGTAGGGGGCAAGCGTTATCCGGATTTACTGGGTGTAAAGGGAGCGTAGACGGAATGGCAAGTCTGATGTGAAAGACCGGGGCTCAACCCCGGGACTGCATTGGAAACTGTCAATCTAGAGTACCGGAGGGGTAAGTGGAATTCCTAGTGTAGCGGTGAAATGCGTAGATATTAGGAGGAACACCAGTGGCGAAGGCGGCTTACTGGACGGTAACTGACGTTGAGGCTCGAAAGCGTGGGGAGCAAACAGG	Bacteria; Firmicutes; Clostridia; Clostridiales; Lachnospiraceae; NA; NA
						0	0	0	0	6.9083e-05	0	0	0.000218456	0	0	0	0.000187189	0	8.99653e-05	0	0	0	0	0	0	0	0	0	0	0	0	0	0	0	0	0	0	0	0	0	0	0	0	ASV517	TACGTAGGGGGCAAGCGTTATCCGGATTTACTGGGTGTAAAGGGAGCGTAGACGGCTGTGTAAGTCTGATGTGAAAGATCGGGGCTCAACCCCGGGCCTGCATTGGAAACTGTGCAGCTAGAGTGTCGGAGAGGTAAGTGGAATTCCTAGTGTAGCGGTGAAATGCGTAGATATTAGGAGGAACACCAGTGGCGAAGGCGGCTTACTGGACGATGACTGACGTTGAGGCTCGAAAGCGTGGGGAGCAAACAGG	Bacteria; Firmicutes; Clostridia; Clostridiales; Lachnospiraceae; NA; NA
						0	0	0	0	0	0	0	0	0	0	0	0.000449253	0	0	0	0	0.000223229	0	0	0	0	0	0	0	0	0	0	0	0	0	0	0	0	0	0	0	0	0	ASV518	TACGTAGGGGGCAAGCGTTATCCGGATTTACTGGGTGTAAAGGGAGCGTAGACGGCATGGCAAGTCTGAAGTGAAATGCGGGGGCTCAACTCCTGAACTGCTTTGGAAACTGTCAGGCTGGAGTGCAGGAGAGGTAAGTGGAATTCCTAGTGTAGCGGTGAAATGCGTAGATATTAGGAGGAACACCAGTGGCGAAGGCGGCTTACTGGACTGTAACTGACGTTGAGGCTCGAAAGCGTGGGGAGCAAACAGG	Bacteria; Firmicutes; Clostridia; Clostridiales; Lachnospiraceae; NA; NA
						0	0	0	0	0	0	0	0	0	0	0	0.00067388	0	0	0	0	0	0	0	0	0	0	0	0	0	0	0	0	0	0	0	0	0	0	0	0	0	0	ASV519	TACGTAGGGGGCAAGCGTTATCCGGATTTACTGGGTGTAAAGGGAGCGTAGACGGTCAAGCAAGTCAGAAGTGAAAGGCTGGGGCTCAACCCCGGGACTGCTTTTGAAACTGTTTGACTAGAGTGCTGGAGAGGTAAGCGGAATTCCTAGTGTAGCGGTGAAATGCGTAGATATTAGGAGGAACACCAGTGGCGAAGGCGGCTTACTGGACAGTAACTGACGTTGAGGCTCGAAAGCGTGGGGAGCAAACAGG	Bacteria; Firmicutes; Clostridia; Clostridiales; Lachnospiraceae; NA; NA
						0	0	0	0	0	0	0	0	0	0	0	0	0	0	0	0	0	0	0	0	0	0	0	0	0	0	0	0	0	0	0.000512441	0	0	0	0	0	0	0	ASV520	TACGTAGGGGGCAAGCGTTATCCGGATTTACTGGGTGTAAAGGGAGCGTAGACGGTGAGGCAAGTCTGAAGTGAAATGCCGGGGCTCAACCCCGGAACTGCTTTGGAAACTGTCTGACTAGAGTGCAGGAGAGGTAAGTGGAATTCCTAGTGTAGCGGTGAAATGCGTAGATATTAGGAGGAACACCAGTGGCGAAGGCGGCTTACTGGACTGTAACTGACGTTGAGGCTCGAAAGCGTGGGGAGCAAACAGG	Bacteria; Firmicutes; Clostridia; Clostridiales; Lachnospiraceae; NA; NA
						0	0	0	0	0	0	0	0	0	0	0	0	0	0	0	0	0	0	0.000332375	0	0	0	0	0	0	0	0	0	0	0	0	0	0	0	0	0	0	0	ASV521	TACGTAGGGGGCAAGCGTTATCCGGATTTACTGGGTGTAAAGGGAGCGTAGACGGCTTAGCAAGTCTGAAGTGAAAGCCCGGGGCTCAACCCCGGGACTGCTTTGGAAACTGTTAAGCTAGAGTGCTGGAGAGGTAAGCGGAATTCCTAGTGTAGCGGTGAAATGCGTAGATATTAGGAGGAACACCAGTGGCGAAGGCGGCTTACTGGACAGTAACTGACGTTGAGGCTCGAAAGCGTGGGGAGCAAACAGG	Bacteria; Firmicutes; Clostridia; Clostridiales; Lachnospiraceae; NA; NA
						0	0	0	0	0	0	0	0	0	0	0	0	0	0	0	0	0	0	0	0	0	0	0	0	0	0	0	0	0	0	0	0	0.000412401	0	0	0	0	0	ASV522	TACGTAGGGGGCAAGCGTTATCCGGATTTACTGGGTGTAAAGGGAGCGTAGACGGACTGCCAAGTCTGATGTGAAAGGCGGGGGCTCAACCCCTGGACTGCATTGGAAACTGTTAGTCTTGAGTGCCGGAGAGGTAAGCGGAATTCCTAGTGTAGCGGTGAAATGCGTAGATATTAGGAGGAACACCAGTGGCGAAGGCGGCTTACTGGACGGCAACTGACGTTGAGGCTCGAAAGCGTGGGGAGCAAACAGG	Bacteria; Firmicutes; Clostridia; Clostridiales; Lachnospiraceae; NA; NA
						0	0	0	0	0.000368443	0	0	0	0	0	0	0	0	0	0	0	0	0	0	0	0	0	0	0	0	0	0	0	0	0	0	0	0	0	0	0	0	0	ASV523	TACGTATGGAGCAAGCGTTATCCGGATTTACTGGGTGTAAAGGGAGCGTAGGCGGTCCTGCAAGTCTGATGTGAAAGGGCGGGGCTCAACCCCGGGACTGCATTGGAAACTGTAGGACTAGAGTGTCGGAGGGGTAAGTGGAATTCCTAGTGTAGCGGTGAAATGCGTAGATATTAGGAGGAACACCAGTGGCGAAGGCGGCTTACTGGACGACTACTGACGCTGAGGCTCGAAAGCGTGGGGAGCAAACAGG	Bacteria; Firmicutes; Clostridia; Clostridiales; Lachnospiraceae; NA; NA
						0	0	0	0	0	0.000332701	0	0	0	0	0	0	0	0	0	0	0	0	0	0	0	0	0	0	0	0	0	0	0.000149637	0	0	0	0	0	0	0	0	0	ASV524	TACGTAGGGGGCAAGCGTTATCCGGATTTACTGGGTGTAAAGGGAGCGTAGACGGCAGCGCAAGTCTGAAGTGAAAGCCCGGGGCTCAACCCCGGAATGGCTTTGGAAACTGTGCGGCTAGAGTACCGGAGGGGTAAGCGGAATTCCTAGTGTAGCGGTGAAATGCGTAGATATTAGGAGGAACACCAGTGGCGAAGGCGGCTTACTGGACGGTAACTGACGTTGAGGCTCGAAAGCGTGGGGAGCAAACAGG	Bacteria; Firmicutes; Clostridia; Clostridiales; Lachnospiraceae; NA; NA
						0	0	0	0	0	0	0	0	0	0	0	0	0.000125834	0	0	0	0	0	0	0	0	0.000187943	0	0	0	0	0	0	0	0	0	0	0	0	0	0	0	0	ASV525	TACGTAGGGGGCAAGCGTTATCCGGATTTACTGGGTGTAAAGGGAGCGTAGACGGTATAGCAAGTCTGAAGTGAAAGCCCGGGGCTCAACCGCGGGACTGCTTTGGAAACTGTTAAACTAGAGTGCTGGAGAGGTAAGTGGAATTCCTAGTGTAGCGGTGAAATGCGTAGATATTAGGAGGAACACCAGTGGCGAAGGCGGCTTACTGGACAGTAACTGACGTTGAGGCTCGAAAGCGTGGGGAGCAAACAGG	Bacteria; Firmicutes; Clostridia; Clostridiales; Lachnospiraceae; NA; NA
						0	0	0	0	0	0	0	0	0	0	0	0	0	0	0	0	0	0	0	0	0.000294475	0	0	0	0	0	0	0	0	0	0	0	0	0	0	0	0	0	ASV526	TACGTAGGGGGCAAGCGTTATCCGGATTTACTGGGTGTAAAGGGAGCGTAGACGGTTTTGCAAGTCTGAAGTGAAAGCCCGGGGCTTAACCCCGGGAATGCTTTGGAAACTGTAGAACTAGAGTGCAGGAGAGGTAAGTGGAATTCCTAGTGTAGCGGTGAAATGCGTAGATATTAGGAGGAACACCAGTGGCGAAGGCGGCTTACTGGACTGTAACTGACGTTGAGGCTCGAAAGCGTGGGGAGCAAACAGG	Bacteria; Firmicutes; Clostridia; Clostridiales; Lachnospiraceae; NA; NA
						0	0.000485563	0	0	0	0	0	0	0	0	0	0	0	0	0	0	0	0	0	0	0	0	0	0	0	0	0	0	0	0	0	0	0	0	0	0	0	0	ASV527	TACGTATGGAGCAAGCGTTATCCGGATTTACTGGGTGTAAAGGGTGCGTAGGTGGCAGTGCAAGTCAGATGTGAAAGGTCGGGGCTCAACCCCGGAGCTGCATTTGAAACTGCTCGGCTAGAGTACAGGAGAGGCAGGCGGAATTCCTAGTGTAGCGGTGAAATGCGTAGATATTAGGAGGAACACCAGTGGCGAAGGCGGCCTGCTGGACTATTACTGACACTGAGGCACGAAAGCGTGGGGAGCAAACAGG	Bacteria; Firmicutes; Clostridia; Clostridiales; Lachnospiraceae; NA; NA
						0	0	0	0	0	0	0	0	9.41915e-05	0	0	0.000112313	0	0	0	0	0	0	0	0	7.36187e-05	0	0	0	4.61585e-05	0	0	0	0	0	0	0	0	0	0	0	0	0	ASV528	TACGTAGGGGGCAAGCGTTATCCGGATTTACTGGGTGTAAAGGGAGCGTAGGTGGCATGGCAAGCCAGAAGTGAAAACCCGGGGCTTAACCCCGCGGATTGCTTTTGGAACTGCCAGGCTGGAGTGCAGGAGAGGCAGGCGGAATTCCTAGTGTAGCGGTGAAATGCGTAGATATTAGGAGGAACACCGGTGGCGAAGGCGGCCTGCTGGACTGTAACTGACACTGAGGCTCGAAAGCGTGGGGAGCAAACAGG	Bacteria; Firmicutes; Clostridia; Clostridiales; Lachnospiraceae; NA; NA
						0	0	0	0	0	0	0	0	0	0.000143627	0	0	9.43752e-05	0	0	0	0	0	0	0	0	0	0	0	0	0	0	0	0	0	0	0	0	0	0	0	0	0	ASV529	TACGTAGGGGGCAAGCGTTATCCGGATTTACTGGGTGTAAAGGGAGCGTAGACGGGCCAGCAAGTCTGATGTGAAAACCCGGGGCCCAACCCCGGGAGTGCATTGGAAACTGCGGGCCTGGAGTGCCGGAGAGGTAAGCGGAATTCCTAGTGTAGCGGTGAAATGCGTAGATATTAGGAGGAACACCAGTGGCGAAGGCGGCTTACTGGACGGTAACTGACGTTGAGGCTCGAAAGCGTGGGGAGCAAACAGG	Bacteria; Firmicutes; Clostridia; Clostridiales; Lachnospiraceae; NA; NA
						0	0	0	0	0	0	0	0	0	0	0	0	0	0	0	0	0	0	5.86545e-05	0	0	0	0.000182511	0	0	0	0	0	0	0	0	0	0	0	0	0	0	0	ASV530	TACGTAGGGGGCAAGCGTTATCCGGATTTACTGGGTGTAAAGGGAGCGTAGACGGACGGGCAAGTCTGAAGTGAAAGGCAGGGGCTCAACTCCTGGACTGCTTTGGAAACTGTCCATCTAGAGTGCCGGAGAGGTAAGCGGAATTCCTAGTGTAGCGGTGAAATGCGTAGATATTAGGAGGAACACCAGTGGCGAAGGCGGCTTACTGGACGGTAACTGACGTTGAGGCTCGAAAGCGTGGGGAGCAAACAGG	Bacteria; Firmicutes; Clostridia; Clostridiales; Lachnospiraceae; NA; NA
						0	0	0	0	0	0	0	0	0	0	0	0	0	0	0	0	0	0	0	0	0.000147237	0	0	0	0	0	0	0.000119044	0	0	0	0	0	0	0	0	0	0	ASV531	TACGTAGGGGGCAAGCGTTATCCGGATTTACTGGGTGTAAAGGGAGCGTAGACGGTAAAGCAAGTCTGGAGTGAAAACCCGGGGCTTAACCCCGGGATTGCTTTGGAAACTGTTGAACTGGAGTGCAGGAGAGGTAAGCGGAATTCCTAGTGTAGCGGTGAAATGCGTAGATATTAGGAGGAACACCAGTGGCGAAGGCGGCTTACTGGACTGTAACTGACGTTGAGGCTCGAAAGCGTGGGGAGCAAACAGG	Bacteria; Firmicutes; Clostridia; Clostridiales; Lachnospiraceae; NA; NA
						0.000230966	0	0	0	0	0	0	0	0	0	0	0	0	0	0	0	0	0	0	0	0	0	0	0	0	0	0	0	0	0	0	0	0	0	0	0	0	0	ASV532	TACGTATGGTGCAAGCGTTATCCGGATTTACTGGGTGTAAAGGGAGCGTAGACGGATGGGCAAGTCTGATGTGAAAACCCGGGGTTGAGCCCCGGGACTGCATTGGAAACTGTTCATCTAGAGTGCTGGAGAGGTAAGTGGAATTCCTAGTGTAGCGGTGAAATGCGTAGATATTAGGAGGAACACCAGTGGCGAAGGCGGCTTACTGGACAGTAACTGACGTTGAGGCTCGAAAGCGTGGGGAGCAAACAGG	Bacteria; Firmicutes; Clostridia; Clostridiales; Lachnospiraceae; NA; NA
						0	0	0	0	0	0	0	0	0	0	0	0	0	0	0	0	0.000350788	0	0	0	0	0	0	0	0	0	0	0	0	0	0	0	0	0	0	0	0	0	ASV533	TACGTAGGGGGCAAGCGTTATCCGGATTTACTGGGTGTAAAGGGAGCGTAGACGGAATGGCAAGTCTGATGTGAAAGGCCGGGGCTCAACCCCGGGACTGCATTGGAAACTGTCAATCTAGAGTACCGGAGGGGTAAGTGGAATTCCTAGTGTAGTGGTGAAATGCGTAGATATTAGGAGGAACACCAGTGGCGAAGGCGGCTTACTGGACGGTAACTGACGTTGAGTCTCGAAAGCGTGGGGAGCAAACAGG	Bacteria; Firmicutes; Clostridia; Clostridiales; Lachnospiraceae; NA; NA
						0	0	0	0	0	0	0	0	0	0	0	0	0	0	0	0	0	0	0	0	0	0	0	0	0	0	0	0	0	0	0	0	0	0	0.000275206	0	0	0	ASV534	TACGTAGGGGGCAAGCGTTATCCGGATTTACTGGGTGTAAAGGGAGCGTAGACGGCAGCGCAAGTCTGAAGTGAAAGCCCGGGGCTCAACCCCGGAATGGCTTTGGAAACTGCGCGGCTAGAGTACCGGAGGGGTAAGCGGAATTCCTAGTGTAGCGGTGAAATGCGTAGATATTAGGAGGAACACCAGTGGCGAAGGCGGCTTACTGGACGGTAACTGACGTTGAGGCTCGAAAGCGTGGGGAGCAAACAGG	Bacteria; Firmicutes; Clostridia; Clostridiales; Lachnospiraceae; NA; NA
						0	0	0	0	0	0	0	0	0	0	0	0	0	0	0	0	0	0	0	0	0	0	0	0	0	0	0	0	0	0	0	0	0	0	0	0	0	0.000308867	ASV535	TACGTAGGGGGCAAGCGTTATCCGGATTTACTGGGTGTAAAGGGAGCGTAGACGGCACAGCAAGTCTGAAGTGAAATCCCCGGGCTCAACCCGGGAACTGCTTTGGAAACTGCTGGGCTGGAGTGCTGGAGAGGCAAGCGGAATTCCTAGTGTAGCGGTGAAATGCGTAGATATTAGGAGGAACACCAGTGGCGAAGGCGGCTTGCTGGACAGTAACTGACGTTGAGGCTCGAAAGCGTGGGGAGCAAACAGG	Bacteria; Firmicutes; Clostridia; Clostridiales; Lachnospiraceae; NA; NA
						0	0	0	0	0	0	0	0	0	0	0	0	0	0	0	0	0	0	0	0	0	0.000234929	0	0	0	0	0	0	0	0	0	0	0	0	0	0	0	0	ASV536	TACGTAGGGGGCAAGCGTTATCCGGATTTACTGGGTGTAAAGGGAGCGTAGACGGCACGGCAAGCCAGATGTGAAAGCCCGGGGTTGAGCCCCGGGACTGCATTTGGAACTGCTGAGCTAGAGTGTCGGAGAGGCAAGTGGAATTCCTAGTGTAGCGGTGAAATGCGTAGATATTAGGAGGAACACCAGTGGCGAAGGCGGCTTGCTGGACGATGACTGACGTTGAGGCTCGAAAGCGTGGGGAGCAAACAGG	Bacteria; Firmicutes; Clostridia; Clostridiales; Lachnospiraceae; NA; NA
						0	0	0	0	0	0	0	0	0	0	0	0	0	0	0	0	0	0	0	0	0	0	0	0	0	0	0	0	0	0.000252073	0	0	0	0	0	0	0	0	ASV537	TACGTAGGGGGCAAGCGTTATCCGGATTTACTGGGTGTAAAGGGAGCGTAGACGGCATGGCAAGCCAGATGTGAAAGCCTGGGGCTCAACCCCGGGACTGCATTTGGAACTGTCAGGCTAGAGTGTCGGAGAGGAAAGCGGAATTCCTAGTGTAGCGGTGAAATGCGTAGATATTAGGAGGAATACCAGTGGCGAAGGCGGCTTTCTGGACGATGACTGACGTTGAGGCTCGAAAGCGTGGGGAGCAAACAGG	Bacteria; Firmicutes; Clostridia; Clostridiales; Lachnospiraceae; NA; NA
						0	0	0	0	9.21107e-05	0	0	0	0	0	0	0	0	0	0	0	0	0	0	0	0	0	0	0	0	0	9.59946e-05	0	0	0	0	0	0	0	0	0	0	0	ASV538	TACGTAGGGGGCAAGCGTTATCCGGAATTACTGGGTGTAAAGGGAGAGTAGGCGGCATGGTAAGTAAGATGTGAAAGCCCCGGGCTTAACCTGGGGATTGCATTTTAAACTATCAAGCTAGAGTACAGGAGAGGAAAGCGGAATTCCTAGTGTAGCGGTGAAATGCGTAGATATTAGGAAGAACACCAGTGGCGAAGGCGGCTTTCTGGACTGAAACTGACGCTGAGGCTCGAAAGCGTGGGGAGCAAACAGG	Bacteria; Firmicutes; Clostridia; Clostridiales; Lachnospiraceae; NA; NA
						0	0	0	0	0.000184221	0	0	0	0	0	0	0	0	0	0	0	0	0	0	0	0	0	0	0	0	0	0	0	0	0	0	0	0	0	0	0	0	0	ASV539	TACGTATGGTGCAAGCGTTATCCGGATTTACTGGGTGTAAAGGGAGCGTAGACGGAGCAGCAAGTCTGATGTGAAAACCCGGGGCTCAACCCCGGGACTGCATTGGAAACTGTTGATCTAGAGTGCTGGAGAGGTAAGTGGAATTCCTAGTGTAGCGGTGAAATGCGTAGATATTAGGAGGAACACCAGTGGCGAAGGCGGCTTACTGGACAGTGACTGACGTTGAGGCTCGAAAGCGTGGGGAGCAAACAGG	Bacteria; Firmicutes; Clostridia; Clostridiales; Lachnospiraceae; NA; NA
						0	0	0	0	0	0	0	0	0	0	0	0	0	0	0	0	0.000255118	0	0	0	0	0	0	0	0	0	0	0	0	0	0	0	0	0	0	0	0	0	ASV540	TACGTAGGGGGCGAGCGTTATCCGGATTTACTGGGTGTAAAGGGAGCGTAGACGGTAAAGCAAGTCTGAAGTGAAAGCCCGGGGCTCAACCCCGGGACTGCTTTGGAAACTGTTTAACTAGAGTGCTGGAGAGGTAAGCGGAATTCCTAGTGTAGCGGTGAAATGCGTAGATATTAGGAGGAACACCAGTGGCGAAGGCGGCTTACTGGACAGTAACTGACGTTGAGGCTCGAAAGCGTGGGGAGCAAACAGG	Bacteria; Firmicutes; Clostridia; Clostridiales; Lachnospiraceae; NA; NA
						0	0	0	0	0	0	0	0	0	0	0	0	0	0	0	0	0	0	0	0.000223989	0	0	0	0	0	0	0	0	0	0	0	0	0	0	0	0	0	0	ASV541	TACGTAGGGGGCAAGCGTTATCCGGATTTACTGGGTGTAAAGGGAGCGTAGACGGCATTGCAAGCCAGATGTGAAAGCCCGGGGCTCAACCTCGGGACTGCATTTGGAACTGTAGAGCTAGAGTGTCGGAGAGGCAAGTGGAATTCCTAGTGTAGCGGTGAAATGCGTAGATATTAGGAGGAACACCAGTGGCGAAGGCGGCTTGCTGGACGATGACTGACGTTGAGGCTCGAAAGCGTGGGGAGCAAACAGG	Bacteria; Firmicutes; Clostridia; Clostridiales; Lachnospiraceae; NA; NA
						0	0	0	0	0	0	0	0	0	0	0	0	0	0	0	0	0	0	0	0	0	0	0	0	0	0	0	0	0	0.000201659	0	0	0	0	0	0	0	0	ASV542	TACGTAGGGGGCAAGCGTTATCCGGATTTACTGGGTGTAAAGGGAGCGTAGACGGCATGGCAAGCCAGATGTGAAAACCCAGGGCTCAACCCTGGGACTGCATTTGGAACTGTCAGGCTGGAGTGCAGGAGAGGTAAGCGGAATTCCTAGTGTAGCGGTGAAATGCGTAGATATTAGGAGGAACACCAGTGGCGAAGGCGGCTTACTGGACTGTAACTGACGTTGAGGCTCGAAAGCGTGGGGAGCAAACAGG	Bacteria; Firmicutes; Clostridia; Clostridiales; Lachnospiraceae; NA; NA
						0	0	0	0	0	0	0	0	0	0	0	0	0	0	0	0	0	0	0	0	0	0	0	0	0	0	0	0	0	0	0	0	0	0	0	0	0	0.000224631	ASV543	TACGTAGGGGGCAAGCGTTATCCGGATTTACTGGGTGTAAAGGGAGCGTAGACGGCGGAGCAAGTCTGATGTGAAAGGCAGGGGCTTAACCCCTGGACTGCATTGGAAACTGTTTAGCTGGAGTGCCGGAGAGGTAAGCGGAATTCCTAGTGTAGCGGTGAAATGCGTAGATATTAGGAGGAACACCAGTGGCGAAGGCGGCTTACTGGACGGTAACTGACGTTGAGGCTCGAAAGCGTGGGGAGCAAACAGG	Bacteria; Firmicutes; Clostridia; Clostridiales; Lachnospiraceae; NA; NA
						0	0	0	0	0	0	0	0	0	0	0.000215186	0	0	0	0	0	0	0	0	0	0	0	0	0	0	0	0	0	0	0	0	0	0	0	0	0	0	0	ASV544	TACGTATGGTGCAAGCGTTATCCGGATTTACTGGGTGTAAAGGGAGCGTAGACGGAGTGGCAAGTCTGATGTGAAAACCCGGGGTTGAGCCCCGGGACTGCATTGGAAACTGTCAATCTAGAGTACCGGAGAGGTAAGCGGAATTCCTAGTGTAGCGGTGAAATGCGTAGATATTAGGAGGAACACCAGTGGCGAAGGCGGCTTACTGGACGGTAACTGACGTTGAGGCTCGAAAGCGTGGGGAGCAAACAGG	Bacteria; Firmicutes; Clostridia; Clostridiales; Lachnospiraceae; NA; NA
						0	0	0	0	0	0	0	0	0	0	0	0	0	0	0.000195176	0	0	0	0	0	0	0	0	0	0	0	0	0	0	0	0	0	0	0	0	0	0	0	ASV545	TACGTAGGGGGCAAGCGTTATCCGGATTTACTGGGTGTAAAGGGTGCGTAGGTGGCAAGGCAAGTCAGATGTGAAAGCCCGGGGCTCAACCCCGGTACTGCATTTGAAACTGTCTAGCTAGAGTGCAGGAGAGGTAAGTGGAATTCCTAGTGTAGCGGTGAAATGCGTAGATATTAGGAGGAACACCAGTGGCGAAGGCGGCTTACTGGACTGTAACTGACACTGAGGCACGAAAGCGTGGGGAGCAAACAGG	Bacteria; Firmicutes; Clostridia; Clostridiales; Lachnospiraceae; NA; NA
						0	0	0	0	0	0	0	0	0	0	0	0	0	0	0	0	0	0.00010502	0	8.3996e-05	0	0	0	0	0	0	0	0	0	0	0	0	0	0	0	0	0	0	ASV546	TACGTAGGGGGCAAGCGTTATCCGGATTTACTGGGTGTAAAGGGAGCGTAGGCGGCAGAGCAAGCCAGAAGTGAAAGCCCGGGGCTTAACCGCGGGACTGCTTTTGGAACTGCTTAGCTAGAGTGCCGGAGAGGTAAGTGGAATTCCTAGTGTAGCGGTGAAATGCGTAGATATTAGGAGGAACACCAGTGGCGAAGGCGGCTTACTGGACGGTAACTGACGCTGAGGCTCGAAAGCGTGGGGAGCAAACAGG	Bacteria; Firmicutes; Clostridia; Clostridiales; Lachnospiraceae; NA; NA
						0	0	0	0	0	0	0	0	0	0	0	0	0	0	0	0	0	0	0	0.000195991	0	0	0	0	0	0	0	0	0	0	0	0	0	0	0	0	0	0	ASV547	TACGTAGGGGGCAAGCGTTATCCGGAATTACTGGGTGTAAAGGGAGCGTAGGCGGCATGGTAAGCCAGATGTGAAAGCCCGAGGCTTAACTTCGAGGATTGCATTTGGAACTATCAAGCTAGAGTACAGGAGAGGAAAGCGGAATTCCTAGTGTAGCGGTGAAATGCGTAGATATTAGGAAGAACACCAGTGGCGAAGGCGGCTTTCTGGACTGAAACTGACGCTGAGGCTCGAAAGCGTGGGGAGCGAACAGG	Bacteria; Firmicutes; Clostridia; Clostridiales; Lachnospiraceae; NA; NA
						0	9.71125e-05	0	0	0	0	0.00010537	0	0	0	0	0	0	0	0	0	0	0	0	0	0	0	0	0	0	0	0	0	0	0	0	0	0	0	0	0	0	0	ASV548	TACGTAGGGGGCAAGCGTTATCCGGAATTACTGGGTGTAAAGGGAGCGTAGACGGTAAAGCAAGTCTGGAGTGAAAGGCTGGGGCCCAACCCCGGGACTGCTCTGGAAACTGTTAAACTGGAGTGCAGGAGAGGCAGGCGGAATTCCTAGTGTAGCGGTGAAATGCGTAGATATTAGGAGGAACACCAGTGGCGAAGGCGGCCTGCTGGACTGTAACTGACGTTGAGGCTCGAAAGCGTGGGGAGCAAACAGG	Bacteria; Firmicutes; Clostridia; Clostridiales; Lachnospiraceae; NA; NA
						0	0	0	0.000111041	0	0	0	0	0	0	0	0	0	0	0	0	0	0	0	0	0	0	0	0	0	0	0	0	0	0	0	0	0	0	0	0	0	0	ASV549	TACGTAGGGGGCAAGCGTTATCCGGATTTACTGGGTGTAAAGGGAGCGTAGGTGGCATGTCAAGTCAGAAGTGAAAGCCCGCGGCTTAACCGCGGGACTGCTTTTGAAACTGACAGGCTGGAGTGCAGGAGAGGTAAGCGGAATTCCTAGTGTAGCGGTGAAATGCGTAGATATTAGGAGGAACACCAGTGGCGAAGGCGGCTTACTGGACTGTAACTGACACTGAGGCTCGAAAGCGTGGGGAGCAAACAGG	Bacteria; Firmicutes; Clostridia; Clostridiales; Lachnospiraceae; NA; NA
						0	0	0	0	0	0	0	0	0	0	0	0	0	5.39792e-05	0	0	0	0	0	0	0	0	0	0	0	0	0	0	0	0	0	0	0	0	0	0	0	8.42365e-05	ASV550	TACGTAGGGGGCAAGCGTTATCCGGATTTACTGGGTGTAAAGGGAGCGTAGACGGAGAGGCAAGTCTGATGTGAAAGGCCGGGGCTCAACCCCGGGACTGCATTGGAAACTGTTTATCTAGAGTGTCGGAGAGGCAAGTGGAATTCCTAGTGTAGCGGTGAAATGCGTAGATATTAGGAGGAACACCAGTGGCGAAGGCGGCTTGCTGGACGATGACTGACGTTGAGGCTCGAAAGCGTGGGGAGCAAACAGG	Bacteria; Firmicutes; Clostridia; Clostridiales; Lachnospiraceae; NA; NA
						0	0	0	0	0	0	0	0	0	0	0	0	0	0	0.000167294	0	0	0	0	0	0	0	0	0	0	0	0	0	0	0	0	0	0	0	0	0	0	0	ASV551	TACGTAGGGGGCAAGCGTTATCCGGATTTACTGGGTGTAAAGGGAGCGCAGGCGGTGCGGCAAGTCAGATGTGAAAACTCGGGGCTCAACCCCGGGACTGCATTTGAAACTGTCGGACTAGAGTGCCGGAGAGGTAAGTGGAATTCCTAGTGTAGCGGTGAAATGCGTAGATATTAGGAGGAACACCAGTGGCGAAGGCGGCTTACTGGACGGTAACTGACGCTGAGGCTCGAAAGCGTGGGGAGCAAACAGG	Bacteria; Firmicutes; Clostridia; Clostridiales; Lachnospiraceae; NA; NA
						0	0	0	0	0	0	0	0	0	0	0	0	0	0	0.000167294	0	0	0	0	0	0	0	0	0	0	0	0	0	0	0	0	0	0	0	0	0	0	0	ASV552	TACGTATGGAGCAAGCGTTATCCGGATTTACTGGGTGTAAAGGGAGCGTAGGCGGTCCTGCAAGTCTGATGTGAAAGGCCGGGGCTCAACCCCGGGACTGCATTGGAAACTGTAGGGCTAGAGTGTCGGAGGGGTAAGTGGAATTCCTAGTGTAGCGGTGAAATGCGTAGATATTAGGAGGAACACCAGTGGCGAAGGCGGCTTACTGGACGACTACTGACGCTGAGGCTCGAAAGCGTGGGGAGCAAACAGG	Bacteria; Firmicutes; Clostridia; Clostridiales; Lachnospiraceae; NA; NA
						0	0	0	0	0	0	0	0	0	0	0	0	0	0	0	0	0	0	0.000117309	0	0	0	0	0	0	0	0	0	0	0	0	0	0	0	0	0	0	0	ASV553	TACGTAGGGGGCAAGCGTTATCCGGATTTACTGGGTGTAAAGGGAGCGCAGGCGGCGCAGTAAGTCAGAAGTGAAAGCCCGGGGCTTAACTCCGGGACTGCTTTTGAAACTGCCGTGCTTGATTTCAGGAGAGGCAAGCGGAATTCCTAGTGTAGCGGTGAAATGCGTAGATATTAGGAGGAACACCAGTGGCGAAGGCGGCTTGCTGGACTGATAATGACGCTGAGGCTCGAAAGCGTGGGGAGCAAACAGG	Bacteria; Firmicutes; Clostridia; Clostridiales; Lachnospiraceae; NA; NA
						0	0	0	0	0	0	0	0	0	0	0	0.000112313	0	0	0	0	6.37796e-05	0	0	0	0	0	0	0	0	0	0	0	0	0	0	0	0	0	0	0	0	0	ASV554	TACGTAGGGGGCAAGCGTTATCCGGATTTACTGGGTGTAAAGGGAGCGTAGGCGGTCTGGCAAGTCAGAAGTGAAAGCCCGCGGCTTAACTGCGGGACTGCTTTTGAAACTGCTGGACTGGATTGCAGGAGAGGTAAGCGGAATTCCTGGTGTAGCGGTGAAATGCGTAGATATCAGGAGGAACACCGGTGGCGAAGGCGGCTTACTGGACTGTAAATGACGCTGAGGCTCGAAAGCGTGGGGAGCAAACAGG	Bacteria; Firmicutes; Clostridia; Clostridiales; Lachnospiraceae; NA; NA
						0	0	0	0	0	0	0	0	0	0	0	0	0	0	0	0	0.000159449	0	0	0	0	0	0	0	0	0	0	0	0	0	0	0	0	0	0	0	0	0	ASV555	TACGTAGGGGGCAAGCGTTATCCGGATTTACTGGGTGTAAAGGGAGCGTAGACGGGAGAGCAAGTCTGAAGTGAAAGCCCAGGGCTCAACCCTGGGACTGCTTTGGAAACTGTTGGCCTAGAGTGCTGGAGAGGTAAGTGGAATTCCTAGTGTAGCGGTGAAATGCGTAGATATTAGGAGGAACACCAGTGGCGAAGGCGGCTTACTGGACAGTGACTGACGTTGAGGCTCGAAAGCGTGGGGAGCAAACAGG	Bacteria; Firmicutes; Clostridia; Clostridiales; Lachnospiraceae; NA; NA
						0	0	0	0	0	0	0	0	0	0	0	0	0	0	0	0	0	0	0	0	9.20234e-05	0	0	0	0	0	0	0	0	0	0	0	0	0	0	0	0	0	ASV556	TACGTAGGGGGCAAGCGTTATCCGGATTTACTGGGTGTAAAGGGAGCGTAGACGGCTCTGCAAGTCTGGAGTGAAAGCCCGGGGCTCAACCCCGGGACTGCTTTGGAAACTGTGGAGCTAGAGTGTCGGAGAGGCAAGTGGAATTCCTAGTGTAGCGGTGAAATGCGTAGATATTAGGAGGAACACCAGTGGCGAAGGCGGCTTGCTGGACGATGACTGACGTTGAGGCTCGAAAGCGTGGGGAGCAAACAGG	Bacteria; Firmicutes; Clostridia; Clostridiales; Lachnospiraceae; NA; NA
						0	0	0	0	9.21107e-05	0	0	0	0	0	0	0	0	0	0	0	0	0	0	0	0	0	0	0	0	0	0	0	0	0	0	0	0	0	0	0	0	0	ASV557	TACGTAGGGGGCAAGCGTTATCCGGATTTACTGGGTGTAAAGGGAGCGTAGACGGCATGGCAAGTCTGATGTGAAAGCCCGGGGCTCAACCCCGGGACTGCATTGGAAACTGTCAAGCTAGAGTGTCGGAGAGGTAAGTGGAATTCCTAGTGTAGCGGTGAAATGCGTAGATATTAGGAGGAACACCAGTGGCGAAGGCGGCTTACTGGACGATGACTGACGTTGAGGCTCGAAAGCGTGGGGAGCAAACAGG	Bacteria; Firmicutes; Clostridia; Clostridiales; Lachnospiraceae; NA; NA
						0	0	0	0	0	0	0	0	0	0	0	0	0	0	0	0	0	0.00010502	0	0	0	0	0	0	0	0	0	0	0	0	0	0	0	0	0	0	0	0	ASV558	TACGTAGGGGGCAAGCGTTATCCGGATTTACTGGGTGTAAAGGGAGCGTAGACGGCACTGCAAGTCTGAAGTGAAAGCCCGGGGCTCAACCCCGGGACTGCTTTGGAAACTGTAGGGCTAGAGTGCTGGAGAGGCAAGCGGAATTCCTAGTGTAGCGGTGAAATGCGTAGATATTAGGAAGAACACCAGTGGCGAAGGCGGCTTGCTGGACAGTAACTGACGTTCAGGCTCGAAAGCGTGGGGAGCAAACAGG	Bacteria; Firmicutes; Clostridia; Clostridiales; Lachnospiraceae; NA; NA
						0	0	0	0	0	0	0	0	0	0	0	0	0	0	0	0	0	0	0	0	0	0	0	0	0	0	0	0	0	0	0	0	0	0	0	0	0.000149482	0	ASV559	TACGTAGGGGGCAAGCGTTATCCGGATTTACTGGGTGTAAAGGGAGCGTAGACGGCTGTGTAAGTCTGATGTGAAAGACCGGGGCTCAACCCCGGGCCTGCATTGGAAACTATATAGCTAGAGTGTCGGAGAGGTAAGTGGAATTCCTAGTGTAGCGGTGAAATGCGTAGATATTAGGAGGAACACCAGTGGCGAAGGCGGCTTACTGGACGATGACTGACGTTGAGGCTCGAAAGCGTGGGGAGCAAACAGG	Bacteria; Firmicutes; Clostridia; Clostridiales; Lachnospiraceae; NA; NA
						0	0	0	0	0	0	0	0	0	0	0	0	0	0	0	0	0	0	0	0	0	0	0	0	0	0	0	0	0	0	0	0	0	0	0	0	0	0.000112315	ASV560	TACGTATGGAGCAAGCGTTATCCGGATTTACTGGGTGTAAAGGGAGCGTAGACGGTTTGGCAAGTCTGATGTGAAATTTCAGGGCTTAACCCTGAACCTGCATTGGAAACTGTCGGACTAGAGTGTCGGAGAGGTGAGTGGAATTCCTAGTGTAGCGGTGAAATGCGTAGATATTAGGAGGAACACCAGTGGCGAAGGCGGCTCACTGGACGATAACTGACGTTGAGGCTCGAAAGCGTGGGGAGCAAACAGG	Bacteria; Firmicutes; Clostridia; Clostridiales; Lachnospiraceae; NA; NA
						0	0	0	3.70137e-05	0	0	0	0	0	0	0	0	0	0	0	0	0	0	0	0	0	0	0	0	0	0	0	0	0	0	0	0	0	0	0	0	0	0	ASV561	TACGTAGGGGGCAAGCGTTATCCGGATTTACTGGGTGTAAAGGGAGCGCAGGTGGCTTGGCAAGCCAGAAGTGAAAACCCGGGGCTTAACCCCGCGGATTGCTTTTGGAACTGTTAGGCTTGAGTGCAGGAGGGGCAGGCGGAATTCCTGGTGTAGCGGTGAAATGCGTAGATATCAGGAGGAACACCGGTGGCGAAGGCGGCCTGCTGGACTGTAACTGACACTGAGGCTCGAAAGCGTGGGGAGCAAACAGG	Bacteria; Firmicutes; Clostridia; Clostridiales; Lachnospiraceae; NA; NA
						0	0	0	0	0	0	0	0	0	4.78755e-05	0	0	0	0	0	0	0	0	0	0	0	0	0	0	0	0	0	0	0	0	0	0	0	0	0	0	0	0	ASV562	TACGTAGGGGGCAAGCGTTATCCGGATTTACTGGGTGTAAAGGGAGCGTAGACGGAATGGCAAGTCTGAAGTGAAAACCCCGGGCTCAACCTGGGGACTGCTTTGGAAACTGTTGTTCTAGAGTGTTGGAGAGGTAAGTGGAATTCCTGGTGTAGCGGTGAAATGCGTAGATATCAGGAAGAACACCGGAGGCGAAGGCGGCTTACTGGACAATAACTGACGTTGAGGCTCGAAAGCGTGGGGATCAAACAGG	Bacteria; Firmicutes; Clostridia; Clostridiales; Lachnospiraceae; Oribacterium; NA
						0	0	0	0	0.00195735	0	0	0	0.000251177	0	0	0	0	0	0	0	0	0	0	0	0	0	0	0	0	0.000273502	0	0	9.97581e-05	0.000100829	0.0182771	0	0	0	0	0	0	0	ASV563	TACGTAGGGGGCAAGCGTTATCCGGATTTACTGGGTGTAAAGGGAGCGCAGGCGGATGGCTAAGTCTGATGTGAAAGCCCGGGGCTCAACCCCGGGACTGCATTGGAAACTGGTTATCTTGAGTGTCGGAGAGGTAAGTGGAATTCCTAGTGTAGCGGTGAAATGCGTAGATATTAGGAGGAACACCAGTGGCGAAGGCGGCTTACTGGACGACAACTGACGCTGAGGCTCGAAAGCGTGGGGAGCAAACAGG	Bacteria; Firmicutes; Clostridia; Clostridiales; Lachnospiraceae; Roseburia; NA
						0	0	0	0	0	0	0	0	0	0	0	0	0	0	0	0	0	0	0.000234618	0	0.000644164	0	0.000790883	0.000457971	0.000669298	0	0	0.00116068	0	0	0	0	0	0	0	0	0	0	ASV564	TACGTAGGGGGCAAGCGTTATCCGGATTTACTGGGTGTAAAGGGAGCGTAGACGGCTGTGCAAGTCTGGAGTGAAAACCCGGGGCTCAACCCCGGGATTGCTTTGGAAACTGTGTAGCTGGAGTACCGGAGAGGCAAGTGGAATTCCTAGTGTAGCGGTGAAATGCGTAGATATTAGGAGGAACACCAGTGGCGAAGGCGGCTTGCTGGACGGTAACTGACGTTGAGGCTCGAAAGCGTGGGGAGCAAACAGG	Bacteria; Firmicutes; Clostridia; Clostridiales; Lachnospiraceae; Sellimonas; NA
						6.29908e-05	0	0	0	0	0	0	0	0	0	0	0	0	0	0	0	0	0	0	0	0	0	0	0	0	0	0	0	0	0	0	0	0	0	0	0	0	0	ASV565	TACGTAGGGGGCAAGCGTTATCCGGATTTACTGGGTGTAAAGGGAGCGTAGACGGAAGTGCAAGTCTGATGTGAAAACCCGAGGCTCAACCACGGGACTGCATTGGAAACTGTGCTTCTAGAGTGCCGGAGAGGTAAGCGGAATTCCTAGTGTAGCGGTGAAATGCGTAGATATTAGGAGGAACACCAGTGGCGAAGGCGGCTTACTGGACGGTAACTGACGTTGAGGCTCGAAAGCGTGGGGAGCAAACAGG	Bacteria; Firmicutes; Clostridia; Clostridiales; Lachnospiraceae; Sellimonas; NA
						0	0	0	0	0	0	0	0.000280873	0	0	0	0	0	0.000269896	0	0	0	0	0	0	0	0	0.000121674	0	0	0	0	0.000684503	0	0	0	0	0	0	0	0	0	0	ASV566	TACGTATGGAGCAAGCGTTATCCGGATTTACTGGGTGTAAAGGGAGCGTAGGCGGTGCTATAAGTCTGATGTGAAAGCCCGGGGCTCAACCGCGGGACTGCATTGGAAACTGTAGGACTGGAGTGTCGGAGGGGTAAGTGGAATTCCTAGTGTAGCGGTGAAATGCGTAGATATTAGGAGGAACACCGGTGGCGAAGGCGGCTTACTGGACGACAACTGACGCTGAGGCTCGAAAGCGTGGGGAGCAAACAGG	Bacteria; Firmicutes; Clostridia; Clostridiales; Lachnospiraceae; Shuttleworthia; NA
						0	0	0.0018035	0.0010734	0	0.00452474	0.00302062	0.00134195	0	0	0	0.000149751	0	0.00687335	0	0.000231996	0.0101091	0.00252048	0	0.00128794	0	0	0.000648929	0	0	0.00169962	0.00297583	0	0	0	0	0	0	0.000338219	0.0154866	0	0.00560559	0	ASV567	TACGTATGGTGCAAGCGTTATCCGGATTTACTGGGTGTAAAGGGAGCGTAGACGGTTGTGTAAGTCTGATGTGAAAGCCCGGGGCTCAACCCCGGGACTGCATTGGAAACTATGTAACTAGAGTGTCGGAGAGGTAAGCGGAATTCCTAGTGTAGCGGTGAAATGCGTAGATATTAGGAGGAACACCAGTGGCGAAGGCGGCTTACTGGACGATCACTGACGTTGAGGCTCGAAAGCGTGGGGAGCAAACAGG	Bacteria; Firmicutes; Clostridia; Clostridiales; Lachnospiraceae; Tyzzerella 4; NA
						0.0082518	0	0.000837341	0.000111041	0	0	0	0	0	0	0.019459	0	0	0	0	0	0	0.00372821	0.00013686	0	0	0	0	0	0	0.000156287	0	0.000119044	0	0	0	0.00123859	0	0	0.000525394	0	0	0	ASV568	TACGTAGGGGGCAAGCGTTATCCGGAATTACTGGGTGTAAAGGGAGCGTAGGCGGCATGGTAAGCCAGATGTGAAAGCCTTGGGCTTAACCCGAGGATTGCATTTGGAACTATCAAGCTAGAGTACAGGAGAGGAAAGCGGAATTCCTAGTGTAGCGGTGAAATGCGTAGATATTAGGAAGAACACCAGTGGCGAAGGCGGCTTTCTGGACTGAAACTGACGCTGAGGCTCGAAAGCGTGGGGAGCAAACAGG	Bacteria; Firmicutes; Clostridia; Clostridiales; Lachnospiraceae; Tyzzerella; NA
						0	0	0	0	0	0	0	0	0	0	0	0	0	0	0	0	0	0	0	0	0	0	0.000141953	0	0	0	0	0	0	0	0	0	0	0	0	0	0	0	ASV569	ACGTAGGGGGCAAGCGTTATCCGGAATTACTGGGTGTAAAGGGAGCGTAGGCGGCATGGTAAGCCAGATGTGAAAGCCTTGGGCTTAACCCGAGGATTGCATTTGGAACTATCAAGCTAGAGTACAGGAGAGGAAAGCGGAATTCCTAGTGTAGCGGTGAAATGCGTAGATATTAGGAAGAACACCAGTGGCGAAGGCGGCTTTCTGGACTGAAACTGACGCTGAGGCTCGAAAGCGTGGGGAGCAAACAGG	Bacteria; Firmicutes; Clostridia; Clostridiales; Lachnospiraceae; Tyzzerella; NA
						0	0	0	0	0	0	0	0	0	0	0	0	4.71876e-05	0	0	0	0	0	0	0	0	0	0	0	0	0	0	0	0	0	0	0	0	0	0	0	0	0	ASV570	TACGTAGGGGGCAAGCGTTATCCGGAATTACTGGGTGTAAAGGGAGCGTAGGCGGCATGGTAAGCCAGATGTGAAAGCCCGGGGCTTAACTCCGAGGATTGCATTTGGAACTATCAAGCTAGAGTACAGGAGAGGAAAGCGGAATTCCTAGTGTAGCGGTGAAATGCGTAGATATTAGGAAGAACACCAGTGGCGAAGGCGGCTTTCTGGACTGAAACTGACGCTGAGGCTCGAAAGCGTGGGGAGCAAACAGG	Bacteria; Firmicutes; Clostridia; Clostridiales; Lachnospiraceae; Tyzzerella; NA
						0	0	0	0.000185069	0	0.000598862	0	0.00015604	0	0	0.000245927	0.000411815	0	0.000161937	0	0	0.000414567	0.00015753	0	0.000139993	0	0	0	0	0	0	0	0	0	0.000151244	8.54068e-05	0.000195567	0	0	0	0	0	0.000617735	ASV571	TACGTAGGGGGCAAGCGTTATCCGGATTTACTGGGTGTAAAGGGAGCGTAGACGGCTGTGCAAGTCTGGAGTGAAAGCCCGGGGCTCAACCCCGGGACTGCTTTGGAAACTGTACGGCTGGAGTGCTGGAGAGGCAAGCGGAATTCCTAGTGTAGCGGTGAAATGCGTAGATATTAGGAGGAACACCAGTGGCGAAGGCGGCTTGCTGGACAGTAACTGACGTTGAGGCTCGAAAGCGTGGGGAGCAAACAGG	Bacteria; Firmicutes; Clostridia; Clostridiales; Lachnospiraceae; UC5-1-2E3; NA
						0.0027716	0.049495	0	0	0.0601483	0.0871677	0.0287661	0.0399463	0.0312088	0	0	0.0311108	0	0.0538532	0.0465356	0.0275109	0.0206965	0	0	0.0247228	0.0139507	0	0	0.00520421	0.0206328	0	0.0410857	5.9522e-05	0.00860413	0.0061758	0.000341627	0	0	0	0	0	0.0114728	0	ASV572	TACGTAGGTGGCAAGCGTTATCCGGAATTACTGGGTGTAAAGGGAGCGCAGGCGGGATAGCAAGTCAGCTGTGAAAACTATGGGCTCAACCCATAAACTGCAGTTGAAACTGTTATTCTTGAGTGGAGTAGAGGCAAGCGGAATTCCGAGTGTAGCGGTGAAATGCGTAGATATTCGGAGGAACACCAGTGGCGAAGGCGGCTTGCTGGGCTCTAACTGACGCTGAGGCTCGAAAGTGTGGGGAGCAAACAGG	Bacteria; Firmicutes; Clostridia; Clostridiales; NA; NA; NA
						0.000587914	0.0041111	0.00244761	0.00729171	0.00725372	0.00615497	0.00302062	0.00992416	0.00021978	0.0112986	0.0266831	0.00374378	0.00561533	0.00869065	0.00476788	0.00197197	0.00864213	0.00522474	0.0139793	0.00170792	0.00163802	0.0167035	0.0270725	0.00108248	0.00371576	0.00218801	0.00988745	0.00494033	0.0183804	0.00105871	0.00444115	0.0011734	0.0191645	0.00197294	0.00620465	0.00205204	0.0195075	0.00328522	ASV573	TACGTAGGGGGCTAGCGTTATCCGGATTTACTGGGCGTAAAGGGTGCGTAGGCGGTCTTTTAAGTCAGGAGTGAAAGGCTACGGCTCAACCGTAGTAAGCTCTTGAAACTGGAGGACTTGAGTGCAGGAGAGGAGAGTGGAATTCCTAGTGTAGCGGTGAAATGCGTAGATATTAGGAGGAACACCAGTAGCGAAGGCGGCTCTCTGGACTGTAACTGACGCTGAGGCACGAAAGCGTGGGGAGCAAACAGG	Bacteria; Firmicutes; Clostridia; Clostridiales; NA; NA; NA
						0.0047663	0.00158617	0.00994074	0.00956805	0.00221066	0.00232891	0.00621685	0.00277752	0.000910518	0.0190545	0.00802336	0.00838606	0.00970492	0	0.00214694	0.00326728	0.00223229	0.00194287	0	0.000335984	0.00401222	0.0177372	6.08371e-05	0.00928432	0.0114473	0.00402438	0.00136792	0	0.00209492	0	0.00199283	0.00563885	0.0173694	0	0.00703027	0	0.00332598	0.00901331	ASV574	TACGTAGGGGGCGAGCGTTGTCCGGAATGATTGGGCGTAAAGGGCGCGTAGGCGGCCTGCTAAGTCTGGAGTGAAAGTCCTGCTTTCAAGGTGGGAATTGCTTTGGATACTGGTGGGCTGGAGTGCAGGAGAGGAAAGCGGAATTACCGGTGTAGCGGTGAAATGCGTAGAGATCGGTAGGAACACCAGTGGCGAAGGCGGCTTTCTGGACTGAAACTGACGCTGAGGCGCGAAAGCGTGGGGAGCAAACAGG	Bacteria; Firmicutes; Clostridia; Clostridiales; NA; NA; NA
						0	0.00424058	0.000472346	0.00035163	0.0541381	0.00818445	0	0.00664732	0.0100157	0.00179533	0.0140793	0	0.000110104	0.00685535	0.00476788	0.00357661	0.000446457	0	0.000410581	0.000951954	0	0	0.00166288	0.000166535	0	0	0.0151672	0.00110116	0.0122952	0.00143682	0.0172806	0	0.0117413	0.000357009	0.000750563	0.000525322	0.00717516	0	ASV575	TACGTAGGTGGCGAGCGTTGTCCGGATTTACTGGGCGTAAAGGGAGCGTAGGCGGATTTTTAAGTGAGATGTGAAATACTCGGGCTTAACCTGAGTGCTGCATTTCAAACTGGAAGTCTAGAGTGCAGGAGAGGAGAAGGGAATTCCTAGTGTAGCGGTGAAATGCGTAGAGATTAGGAAGAACACCAGTGGCGAAGGCGCTTCTCTGGACTGTAACTGACGCTGAGGCTCGAAAGCGTGGGGAGCAAACAGG	Bacteria; Firmicutes; Clostridia; Clostridiales; NA; NA; NA
						0.01369	0.000129483	0.0161886	0.0177666	0.00214157	0.000931563	0.00611148	0.00149799	0.00200942	0	0.00900707	0.00606492	0	8.99653e-05	0.00733305	0.00966651	0.00159449	0.022343	0	0.000307985	0	0	0	0	0	0.00113308	0.000407977	0	0.0123451	0.00471377	0.00691795	0.028455	0	0	0.0116838	0	0	0.000814287	ASV576	TACGTAGGTGGCAAGCGTTGTCCGGATTTACTGGGTGTAAAGGGCGTGCAGCCGGGTCTGCAAGTCAGATGTGAAATCCATGGGCTCAACCCATGAACTGCATTTGAAACTGTAGATCTTGAGTGTCGGAGGGGCAATCGGAATTCCTAGTGTAGCGGTGAAATGCGTAGATATTAGGAGGAACACCAGTGGCGAAGGCGGATTGCTGGACGATAACTGACGGTGAGGCGCGAAAGTGTGGGGAGCAAACAGG	Bacteria; Firmicutes; Clostridia; Clostridiales; NA; NA; NA
						0.00579515	0.0249903	0.00384318	0.00473776	0.00370746	0.0101474	0.0311545	0.00402584	0.00766091	0	0	0.00737524	0	0.00467819	0.00167294	0.0021073	0.00287008	0	0	0.00565573	0.0102882	0	0	0.0116574	0.00403887	0.00334063	0.00407977	0	0.00142155	0.00645308	0.00202129	0.00149935	0	0	0	0	0.00059793	0.00137586	ASV577	TACGTAGGTGGCAAGCGTTGTCCGGATTTACTGGGTGTAAAGGGCGTGTAGGCGGAGAAGCAAGTCAGAAGTGAAATCCATGGGCTTAACCCATGAACTGCTTTTGAAACTGTTTCCCTTGAGTATCGGAGAGGCAGGCGGAATTCCTAGTGTAGCGGTGAAATGCGTAGATATTAGGAGGAACACCAGTGGCGAAGGCGGCCTGCTGGACGACAACTGACGCTGAGGCGCGAAAGCGTGGGGAGCAAACAGG	Bacteria; Firmicutes; Clostridia; Clostridiales; NA; NA; NA
						0	0	0	0	0	0	0	0	0	0.000191502	0	0	0	0	0	0	0	0	0	0	0	0	0	0	0	0	0	0	0	0	0	0	0	0	0	0	0	0.132336	ASV578	TACGTAGGGAGCAAGCGTTGTCCGGATTTACTGGGTGTAAAGGGTGCGTAGGCGGCAATGCAAGTCAGATGTGAAATGCACGGGCTCAACCCGTGAGCTGCATTTGAAACTGTGTTGCTTGAGTGAGGTAGAGGCAGGCGGAATTCCCGGTGTAGCGGTGAAATGCGTAGAGATCGGGAGGAACACCAGTGGCGAAGGCGGCCTGCTGGGCCTTAACTGACGCTGATGCACGAAAGCGTGGGTAGCAAACAGG	Bacteria; Firmicutes; Clostridia; Clostridiales; NA; NA; NA
						0	0	0	0	0.00225671	0.0235552	0	0.00390101	0.0439246	0	0	0	0	0.00397647	0.00404294	0.00589657	0	0	0	0	0	0	0	0	0	0	0.00271185	0	0.00249395	0.00907464	0.00657633	0	0	0	0	0	0	0	ASV579	TACGTAGGTGGCAAGCGTTGTCCGGAATTACTGGGTGTAAAGGGAGCGTAGGCGGGCAGGCAAGTCAGGCGTGAAATATATCGGCTCAACCGGTAACGGCGCTTGAAACTGCAGGTCTTGAGTGAAGTAGAGGTTGGCGGAATTCCTAGTGTAGCGGTGAAATGCGTAGATATTAGGAGGAACACCAGTGGCGAAGGCGGCCAACTGGGCTTTTACTGACGCTGAGGCTCGAAAGTGTGGGGAGCAAACAGG	Bacteria; Firmicutes; Clostridia; Clostridiales; NA; NA; NA
						0	0	0	0	0.00370746	0.00482417	0.00386358	0.00187248	0.004427	0	0	0.0145633	0	0.00122353	0.00376412	0.00288062	0.00743032	0	0	0.00061597	0	0	0	0	0	0	0.00434376	0	0.00236925	0.002067	0.0054091	0	0	0	0	0	0	0	ASV580	TACGTAGGGGGCAAGCGTTGTCCGGAATGATTGGGCGTAAAGGGCGCGTAGGCGGCCAACTAAGTCTGGAGTGAAAGTCCTGCTTTTAAGGTGGGAATTGCTTTGGAAACTGGATGGCTTGAGTGCAGGAGAGGTAAGCGGAATTCCCGGTGTAGCGGTGAAATGCGTAGAGATCGGGAGGAACACCAGTGGCGAAGGCGGCTTACTGGACTGTAACTGACGCTGAGGCGCGAAAGTGTGGGGAGCAAACAGG	Bacteria; Firmicutes; Clostridia; Clostridiales; NA; NA; NA
						0	0.0166386	0	0	0.00356929	0.00625478	0	0.0027151	0.000753532	0	0.000122963	0	0	0.0033647	0.00164506	0.00077332	0.000892914	0.00063012	0	0.00590772	0	0	0	0	0	0	0.00215988	0	0.000149637	0.00279801	0.00130957	0	0	0	0	0	0	0	ASV581	TACGTAGGGGGCGAGCGTTGTCCGGAATTACTGGGCGTAAAGGGTGCGTAGGCGGTTTGGTAAGTTGGATGTGAAATACCCGGGCTTAACTTGGGGGCTGCATCCAATACTGTCGGACTTGAGTGCAGGAGAGGAAAGCGGAATTCCTAGTGTAGCGGTGAAATGCGTAGATATTAGGAGGAACACCGGTGGCGAAGGCGGCTTTCTGGACTGTAACTGACGCTGAGGCACGAAAGCGTGGGGAGCAAACAGG	Bacteria; Firmicutes; Clostridia; Clostridiales; NA; NA; NA
						0.00199471	0.000517933	0.0019538	0.00209128	0	0	0.000597099	0	0	0.00110114	0.000399631	0.000187189	0.000346043	7.19722e-05	0.000223059	0.000115998	0.000382677	0.00370195	0.00594365	0.000307985	0.00163802	0.000187943	0.00237265	0.00457971	6.92377e-05	5.86075e-05	4.79973e-05	0	0.000448911	0	0	0.00511734	0.00065499	0.00341977	0.000375281	0.00177296	0	0	ASV582	TACGTAGGTGGCAAGCGTTGTCCGGATTTACTGGGTGTAAAGGGCGTGCAGCCGGGCCGGCAAGTCAGATGTGAAATCTGGAGGCTTAACCTCCAAACTGCATTTGAAACTGTAGGTCTTGAGTACCGGAGAGGTTATCGGAATTCCTTGTGTAGCGGTGAAATGCGTAGATATAAGGAAGAACACCAGTGGCGAAGGCGGATAACTGGACGGCAACTGACGGTGAGGCGCGAAAGCGTGGGGAGCAAACAGG	Bacteria; Firmicutes; Clostridia; Clostridiales; NA; NA; NA
						0	0.000323708	0	0	0	0	0.000456605	0	0	0	0.0021826	0	0	0	0	0	0.000510237	0.00527725	0.00410581	0.000391981	0.000533736	0	0.0084158	0.000416337	0.00147707	0	0.000287984	0.0058034	0	0	0	0	0	0	0	0	0.00100901	0	ASV583	TACGTAGGGAGCGAGCGTTGTCCGGATTTACTGGGTGTAAAGGGTGCGTAGGCGGGCTGTCAAGTCAGATGTGAAATACCGGGGCTCAACTCCGGGGCTGCATTTGAAACTGATGGTCTTGAGTGAAGTAGAGGCAGGCGGAATTCCTAGTGTAGCGGTGAAATGCGTAGATATTAGGAGGAACACCAGTGGCGAAGGCGGCCTGCTGGGCTTTAACTGACGCTGAGGCACGAAAGCATGGGGAGCAAACAGG	Bacteria; Firmicutes; Clostridia; Clostridiales; NA; NA; NA
						0	0	0	0	0.00354626	0.00143062	0	0	0.00210361	0	0	0	0	0.000665743	0	0.00146931	0	0	0	0	0	0	0	0	0	0	0	0	0	0	0.00973638	0	0	0	0	0	0	0	ASV584	TACGTAGGGGGCAAGCGTTGTCCGGAATAATTGGGCGTAAAGGGCGCGTAGGCGGCTCGGTAAGTCTGGAGTGAAAGTCCTGCTTTCAAGGTGGGAATTGCTTTGGATACTGTCGGGCTTGAGTGCAGGAGAGGTTAGTGGAATTCCCAGTGTAGCGGTGAAATGCGTAGAGATTGGGAGGAACACCAGTGGCGAAGGCGACTAACTGGACTGTAACTGACGCTGAGGCGCGAAAGTGTGGGGAGCAAACAGG	Bacteria; Firmicutes; Clostridia; Clostridiales; NA; NA; NA
						0	0.00103587	0	0	0	0	0.000491728	0	0.000282575	0	0	0	0	0	0	0.000966651	0	0	0	0	0.0011963	0	0	0.00170698	0	9.76791e-05	0	0	0	0.000176451	0.000199283	0	0	0	0.00100075	0	0	0	ASV585	TACGTAGGGGGCAAGCGTTATCCGGAATTACTGGGTGTAAAGGGAGCGTAGGCGGCACGCCAAGCCAGATGTGAAAGCCCGAGGCTTAACCTCGCGGATTGCATTTGGAACTGGCGAGCTAGAGTACAGGAGAGGAAAGCGGAATTCCTAGTGTAGCGGTGAAATGCGTAGATATTAGGAAGAACACCAGTGGCGAAGGCGGCTTTCTGGACTGAAACTGACGCTGAGGCTCGAAAGCGTGGGGAGCAAACAGG	Bacteria; Firmicutes; Clostridia; Clostridiales; NA; NA; NA
						0.000734893	0	0.00154586	0.00210978	0	0	0	0	0	0	0	0	0	0	0	0	0	0	0	0	0	0	0	0	0	0	0	0	0	0	0	0.00153194	0	0	0	0	0	0	ASV586	TACGTAGGGGGCGAGCGTTGTCCGGAATGATTGGGCGTAAAGGGCGCGTAGGCGGCCTGCTAAGTCTGGAGTGAAAGTCCTGCTTTCAAGGTGGGAATTGCTTTGGATACTGGTGGGCTGGAGTGCAGGAGAGGAAAGTGGAATTACCGGTGTAGCGGTGAAATGCGTAGAGATCGGTAGGAACACCAGTGGCGAAGGCGGCTTTCTGGACTGAAACTGACGCTGAGGCGCGAAAGCGTGGGGAGCAAACAGG	Bacteria; Firmicutes; Clostridia; Clostridiales; NA; NA; NA
						0	0	0	0	0	0	0	0	0	0	0	0	0	0	0	0	0	0	0	0	0	0	0	0	0	0.00199265	0	0	0	0	0	0	0	0	0.0033275	0	0	0	ASV587	TACGTAGGGGGCAAGCGTTATCCGGATTTACTGGGTGTAAAGGGAGCGTAGACGGAAGAGCAAGTCTGATGTGAAAGGCTGGGGCTTAACCCCAGGACTGCATTGGAAACTGTTTTTCTTGAGTGCCGGAGAGGTAAGCGGAATTCCTAGTGTAGCGGTGAAATGCGTAGATATTAGGAGGAACACCAGTGGCGAAGGCGGCTTACTGGACGGTAACTGACGTTGAGGCTCGAAAGCGTGGGGAGCAAACAGG	Bacteria; Firmicutes; Clostridia; Clostridiales; NA; NA; NA
						0	0	0	0	0	0	0	0	0	0	0.00036889	0	0	0	0	0	0.000223229	0.00204789	0.000332375	0	0	0	0.000527255	0.000291436	0.000415426	0	0	0.000178566	0	0	0	0	0	0.000977076	0	0	0	0	ASV588	TACGTAGGGGGCAAGCGTTATCCGGATTTACTGGGTGTAAAGGGAGCGTAGGCGGCCATGCAAGTCAGAAGTGAAAGCCCGGGGCTCAACCCCGGGACTGCTTTTGAAACTGTAAGGCTAGATTGCCGGAGAGGTAAGCGGAATTCCTAGTGTAGCGGTGAAATGCGTAGATATTAGGAGGAACACCAGTGGCGAAGGCGGCTTACTGGACGGTGAATGACGCTGAGGCTCGAAAGCGTGGGGAGCAAACAGG	Bacteria; Firmicutes; Clostridia; Clostridiales; NA; NA; NA
						0	0	0	0	0	0.00159697	0	0.0015604	0.000627943	0	0	0	0	0.000323875	0	0	0	0.00139151	0	0	0	0	0	0	0	0	0	0	0.000673367	0	0	0	0	0	0	0	0	0	ASV589	TACGTAGGGAGCGAGCGTTGTCCGGATTTACTGGGTGTAAAGGGTGCGTAGGCGGGCTGTCAAGTCAGATGTGAAATACCGGGGCTTAACTCCGGGGCTGCATTTGAAACTGATGGTCTTGAGTGAAGTAGAGGCAGGCGGAATTCCTAGTGTAGCGGTGAAATGCGTAGATATTAGGAGGAACACCAGTGGCGAAGGCGGCCTGCTGGGCTTTAACTGACGCTGAGGCACGAAAGCATGGGGAGCAAACAGG	Bacteria; Firmicutes; Clostridia; Clostridiales; NA; NA; NA
						0	0	0	0	0.000345415	0.000299431	0.000667346	0	0.000502355	0	0.000245927	0.000411815	0	0.000215917	0.000306706	0	0.000510237	0.000498845	0	0.000699966	0.000202452	0	0	0	0.000184634	0	0.000167991	0	0.000124698	0.000327695	0	0	0	0	0	0	0	0	ASV590	TACGTAGGGAGCGAGCGTTGTCCGGATTTACTGGGTGTAAAGGGTGCGTAGGCGGGAAAGCAAGTCAGGTGTGAAATACCGGGGCTCAACTCCGGGGCTGCGCTTGAAACTGTTTTTCTTGAGTGAAGTAGAGGCAGGCGGAATTCCTAGTGTAGCGGTGGAATGCGTAGATATTAGGAGGAACACCAGTGGCGAAGGCGGCCTGCTGGGCTTTAACTGACGCTGAGGCACGAAAGCATGGGGAGCAAACAGG	Bacteria; Firmicutes; Clostridia; Clostridiales; NA; NA; NA
						0	0.00605335	0	0	0	0	0	0	0	0	0	0	0	0	0	0	0	0	0	0	0	0	0	0	0	0	0	0	0	0	0	0	0	0	0	0	0	0	ASV591	TACGTAGGTGGCAAGCGTTGTCCGGATTTACTGGGTGTAAAGGGCGTGTAGGCGGAGATGCAAGTCAGAAGTGAAATCCATGGGCTTAACCCATGAACTGCTTTTGAAACTGTTTCCCTTGAGTATCGGAGAGGCAGGCGGAATTCCTAGTGTAGCGGTGAAATGCGTAGATATTAGGAGGAACACCAGTGGCGAAGGCGGCCTGCTGGACGACAACTGACGCTGAGGCGCGAAAGCGTGGGGAGCAAACAGG	Bacteria; Firmicutes; Clostridia; Clostridiales; NA; NA; NA
						0.000692899	0	0	0.000499685	0	0.000266161	0.00108883	0	0	0	0.000215186	0.000524129	0	0.000179931	0	0	0	0	0.000312824	0	0.000165642	0	0.000243348	0	0	0	0	0	0	0.000176451	0	0	0	0	0	0	0	0	ASV592	TACGTAGGGAGCGAGCGTTGTCCGGATTTACTGGGTGTAAAGGGTGCGTAGGCGGGATGGCAAGTCAGATGTGAAATACCGGGGCTTAACTCCGGGGCTGCATTTGAAACTGTCGTTCTTGAGTGAAGTAGAGGCAGGCGGAATTCCTAGTGTAGCGGTGAAATGCGTAGATATTAGGAGGAACACCAGTGGCGAAGGCGGCCTGCTGGGCTTTAACTGACGCTGAGGCACGAAAGCATGGGGAGCAAACAGG	Bacteria; Firmicutes; Clostridia; Clostridiales; NA; NA; NA
						0	0	0.000558227	0	0	0	0	0	0	0	0	0	0	0	0.00036247	0.000889319	0	0	0	0	0	0	0	0	0	0	0	0	0	0	0	0	0	0	0.00152614	0	0	0	ASV593	TACGTAGGTGGCAAGCGTTGTCCGGATTTACTGGGTGTAAAGGGCGTGTAGGCGGAGATGCAAGTCAGAAGTGAAATCCATGGGCTTAACCCATGAACTGCTTTTGAAACTGTATCCCTTGAGTATCGGAGAGGCAGGCGGAATTCCTAGTGTAGCGGTGAAATGCGTAGATATTAGGAGGAACACCAGTGGCGAAGGCGGCCTGCTGGACGACAACTGACGCTGAGGCGCGAAAGCGTGGGGAGCAAACAGG	Bacteria; Firmicutes; Clostridia; Clostridiales; NA; NA; NA
						0	0.00216885	0	0	0.000322388	0	0	0	0	0	0	0	0	0	0	0	0	0.00031506	0	0.00061597	0	0	0	0	0.000184634	0	0	0.000327371	0	0	0	0	0	0.00013153	0	3.28326e-05	0	0	ASV594	TACGTAGGGAGCGAGCGTTGTCCGGATTTACTGGGTGTAAAGGGTGCGTAGGCGGGATGGCAAGTCAGATGTGAAATACCGGGGCTTAACCCCGGGGCTGCATTTGAAACTGTCGTTCTTGAGTGAAGTAGAGGCAGGCGGAATTCCTAGTGTAGCGGTGAAATGCGTAGATATTAGGAGGAACACCAGTGGCGAAGGCGGCCTGCTGGGCTTTAACTGACGCTGAGGCACGAAAGCATGGGGAGCAAACAGG	Bacteria; Firmicutes; Clostridia; Clostridiales; NA; NA; NA
						0	0.00038845	0	0	0	0.000299431	0.000702469	0	0	0	0	0.000187189	0	0.000485812	0	0	0.00130748	0	0	0.000363983	0	0	0	0	0	3.90717e-05	0	0	0	0	0	0	0	0	0	0	0	0.000280788	ASV595	TACGTAGGGGGCGAGCGTTGTCCGGAATGACTGGGCGTAAAGGGCGTGTAGGCGGCCGATTAAGTGTGGAGTGAAAGTCCTGCTTTTAAGGTGGGAATTGCTTTGCAGACTGGTTGGCTTGAGTGCGGAAGAGGTAAGTGGAATTCCCAGTGTAGCGGTGAAATGCGTAGAGATTGGGAGGAACACCAGTGGCGAAGGCGACTTACTGGGCCGTAACTGACGCTGAGGCGCGAAAGCGTGGGGAGCGAACAGG	Bacteria; Firmicutes; Clostridia; Clostridiales; NA; NA; NA
						0.000104985	0	0.000128822	9.25343e-05	6.9083e-05	0	0	0	0	0	0.000153704	0.000112313	0.000157292	0	0	0.000154664	0	0.00031506	0.000117309	0	0	0	0.000405581	0.000374703	0	7.81433e-05	0	0.000119044	0	7.5622e-05	0	0	7.27767e-05	0	0.000450338	0	0	0	ASV596	TACGTAGGTGGCAAGCGTTGTCCGGATTTACTGGGTGTAAAGGGCGTGTAGGCGGGATTGCAAGTCAGGCGTGAAAACCAGGGGCTCAACCTCTGGCCTGCGTTTGAAACTGTAGTTCTTGAGTACTGGAGAGGTTGACGGAATTCCTAGTGTAGCGGTGAAATGCGTAGATATTAGGAGGAACACCAGTGGCGAAGGCGGTCAACTGGACAGCAACTGACGCTGAGGCGCGAAAGCGTGGGGAGCAAACAGG	Bacteria; Firmicutes; Clostridia; Clostridiales; NA; NA; NA
						0	0	0	0.000684754	0	0	0	0	0	0	0.000522595	0	0	0	0	0	0	0.000236295	0	0	0.000239261	0	0	0	0.000323109	0	0	0	0	0	0	0	0	0	0	0	0.0012706	0	ASV597	TACGTAGGGGGCAAGCGTTGTCCGGAATGACTGGGCGTAAAGGGCGTGTAGGCGGCCGATTAAGTATGGAGTGAAAGTCCATTTTTCAAGGATGGAATTGCTTTGTAGACTGGTTGGCTTGAGTGCGGAAGAGGTAAGTGGAATTCCCAGTGTAGCGGTGAAATGCGTAGAGATTGGGAGGAACACCAGTGGCGAAGGCGACTTACTGGGCCGTAACTGACGCTGAGGCGCGAAAGCGTGGGGAGCGAACAGG	Bacteria; Firmicutes; Clostridia; Clostridiales; NA; NA; NA
						0	0	0	0.000148055	0.000437526	0	0	0.000218456	0	0	0	0.000149751	0	0.000125951	0.000418235	9.66651e-05	0	0	0	8.3996e-05	9.20234e-05	0	0	0.00033307	0	0	0	0	0.000423972	0	0.000597848	0	0	0	0	0	0	0	ASV598	TACGTAGGGAGCAAGCGTTGTCCGGATTTACTGGGTGTAAAGGGCGTGTAGGCGGAGATGCAAGTCAGATGTGAAATCTGGGGGCTCAACCCCCAAACTGCATTTGAAACTGTATCCCTTGAGTATCGGAGAGGCAGGCGGAATTCCTAGTGTAGCGGTGAAATGCGTAGATATTAGGAGGAACACCAGTGGCGAAGGCGGCCTGCTGGACGACAACTGACGCTGAGGCGCGAAAGCGTGGGGAGCAAACAGG	Bacteria; Firmicutes; Clostridia; Clostridiales; NA; NA; NA
						0	0	0	0	0.000460554	9.98104e-05	0	0.00015604	0.000156986	0	0	0	0	0.00041384	0.000195176	0	0	0	0	0	0	0	0	0	0	0	0	0	0.000224456	0.000302488	0.000284689	0	0	0	0	0	0	0	ASV599	TACGTAGGTGGCAAGCGTTGTCCGGATTTACTGGGTGTAAAGGGCGTGTAGGCGGGAAGACAGGTCAGATGTGAAATGTCGGGGCTCAACCCCGGAACTGCATTTGAAACCATTTTTCTTGAGTATCGGAGAGGCAGGCGGAATTCCTAGTGTAGCGGTGAAATGCGTAGATATTAGGAGGAACACCAGTGGCGAAGGCGGCCTGCTGGACGACAACTGACGCTGAGGCGCGAAAGCGTGGGGAGCAAACAGG	Bacteria; Firmicutes; Clostridia; Clostridiales; NA; NA; NA
						0	0	0	0	0	0.000199621	0.00231815	0.000124832	0	0	0	0	0	0	0	0	0	0	0	0	0	0	0	0	0	0	0	0	0	0	0	0	0	0	0	0	0	0	ASV600	TACGTAGGGAGCAAGCGTTGTCCGGAATTACTGGGTGTAAAGGGTGCGTAGGCGGGTATGCAAGTCATATGTGAAATACCGGGGCTCAACTCCGGGGCTGCATAAGAAACTGTATATCTTGAGTACAGGAGAGGTAAGCGGAATTCCTAGTGTAGCGGTGAAATGCGTAGATATTAGGAGGAACACCAGTGGCGAAGGCGGCTTACTGGACTGAAACTGACGCTGAGGCACGAAAGCGTGGGGAGCAAACAGG	Bacteria; Firmicutes; Clostridia; Clostridiales; NA; NA; NA
						0	0	0	0	0	0	0	0	0	0	0	0.00146007	0	0	0.000167294	0	0.000127559	0	0	0	0.000460117	0	0	0	0	0	0	0	0	0	0	0	0	0	0	0	0	0	ASV601	TACGTAGGGGGCAAGCGTTATCCGGAATTACTGGGTGTAAAGGGAGCGTAGGCGGCACGCCAAGCCAGATGTGAAAGCCCGAGGCTTAACCTCGTGGATTGCATTTGGAACTGGCGAGCTAGAGTACAGGAGAGGAAAGCGGAATTCCTAGTGTAGCGGTGAAATGCGTAGATATTAGGAAGAACACCAGTGGCGAAGGCGGCTTTCTGGACTGAAACTGACGCTGAGGCTCGAAAGCGTGGGGAGCAAACAGG	Bacteria; Firmicutes; Clostridia; Clostridiales; NA; NA; NA
						0	0	0	0	0.000161194	0.000166351	0.000597099	0	0.000282575	0	0	0	0	3.59861e-05	0	0	0.000414567	0.00021004	0	0.000167992	0	0	0	0	0	0	0	0	0	0	5.69379e-05	0	0	0	0	0	0	0.000112315	ASV602	TACGTAGGTGGCGAGCGTTATCCGGAATTATTGGGTGTAAAGGGTGCGTAGGCGGGATGTAAAGTCAGATGTGAAATGCCGCGGCTCAACCGCGGAGCTGCATTTGAAACTTATGTTCTTGAGTGAAGTAGAGGTAAGCGGAATTCCTAGTGTAGCGGTGAAATGCGTAGATATTAGGAGGAACACCGGTGGCGAAGGCGGCTTACTGGGCTTAGACTGACGCTGAGGCACGAAAGTGTGGGGAGCAAACAGG	Bacteria; Firmicutes; Clostridia; Clostridiales; NA; NA; NA
						0	0	0.000107351	0.000148055	0.000138166	0	0	0	0.000156986	0	0	0	0	0	5.57647e-05	0	0	0	0	0	0	0	0	0	0	0	9.59946e-05	0	0.000673367	0	0.000427034	0	0	0	0	0	0	0	ASV603	TACGTAGGTGGCAAGCGTTATCCGGATTTACTGGGTGTAAAGGGTGTGTAGGCGGGGAAACAAGTCAGATGTGAAATGCCAAGGCTAAACCATGGAGCTGCATTTGAAACTGTTTTTCTTGAGAGTGGGAGAGGTAAGCGGAATTCCCGGTGTAGCGGTGAAATGCGTAGATATCGGGAGGAACACCAGTGGCGAAGGCGGCTTACTGGACCATTACTGACGCTGAGACACGAAAGCGTGGGGAGCAAACAGG	Bacteria; Firmicutes; Clostridia; Clostridiales; NA; NA; NA
						0	0	0	0	0	0	0.000421482	0	0	0	0	0	0	0.000755708	0	0	0.000127559	0	0	0	0	0	0	0	9.23169e-05	0	0	0	0	0	0	0	0	0	0	0	0	0	ASV604	TACGTAGGGGGCGAGCGTTGTCCGGAATGACTGGGCGTAAAGGGCGCGTAGGCGGCCGATTAAGTCTGGAGTGAAATCCCCGCTTTTAAGGTGGGAATTGCTTTGGAGACTGGTTGGCTTGAGTGCAGAAGAGGTAAGTGGAATTCCCAGTGTAGCGGTGAAATGCGTAGAGATTGGGAGGAACACCAGTGGCGAAGGCGACTTACTGGGCTGTAACTGACGCTGAGGCGCGAAAGCGTGGGGAGCGAACAGG	Bacteria; Firmicutes; Clostridia; Clostridiales; NA; NA; NA
						6.29908e-05	0	0	0.000129548	0	0	0	0.000124832	0	0	0	0	0	0.000539792	0	0	0.000287008	0	0	0	0.000128833	0	0	0	0	0	0	0	0	0	0	0	0	0	0	0	0	0	ASV605	TACGTAGGGGGCGAGCGTTGTCCGGAATGACTGGGCGTAAAGGGCGTGTAGGCGGCTTTTTAAGTCTGGAGTGAAAGCCCCTTTTTCAAGGAGGGGAGTGCTTTGGAGACTGGAGAGCTTGAGTGCGGAAGAGGTAAGTGGAATTCCCAGTGTAGCGGTGAAATGCGTAGAGATTGGGAGGAACACCAGTGGCGAAGGCGACTTACTGGGCCGTAACTGACGCTGAGGCGCGAAAGCGTGGGGAGCGAACAGG	Bacteria; Firmicutes; Clostridia; Clostridiales; NA; NA; NA
						0	9.71125e-05	0	0	0.000184221	0.000232891	0	9.36242e-05	0.000125589	0	0	0.000149751	0	0	5.57647e-05	0	6.37796e-05	0.000393825	0	0	0	0	0	8.32674e-05	0	0	9.59946e-05	0	0.000124698	0	0	0	0	0	0	0	0	0	ASV606	TACGTAGGTTGCGAGCGTTGTCCGGATTTACTGGGTGTAAAGGGTGCGTAGGCGGGAACGCAAGTCAGATGTGAAAGACCACGGCTCAACCGTGGTACTGCATTTGAAACTGTGTTTCTTGAGTGCAGGAGAGGTAAGCGGAATTCCCAGTGTAGCGGTGAAATGCGTAGATATTGGGAGGAACACCAGTGGCGAAGGCGGCTTACTGGACTGTAACTGACGCTGAAGCACGAAAGCGTGGGGATCAAACAGG	Bacteria; Firmicutes; Clostridia; Clostridiales; NA; NA; NA
						0	0	0	0	0	0.000499052	0	6.24161e-05	0	0	0	0	0	0.000611764	0	0	0	0	0	0	0	0	0	0	0	0	0	0	0	0.000201659	0	0	0	0	0	0	0	0	ASV607	TACGTAGGGGGCGAGCGTTGTCCGGAATTATTGGGCGTAAAGGGCGCGTAGACGGCTGTGTAAGTTATAGGTGAAAGCCCAACTTTCAAGGTTGGAACTGCCTGTAATACTGCATGGCTTGAGTGCAGGAGAGGGAAGCGGAATTCCTAGTGTAGCGGTGAAATGCGTAGATATTAGGAGGAACACCAGTGGCGAAGGCGGCTTTCTGGACTGTAACTGACGTTGAGGCGCGAAAGCGTGGGGAGCAAACAGG	Bacteria; Firmicutes; Clostridia; Clostridiales; NA; NA; NA
						0.000146979	0	0.000236173	0	0	0	0	0	0	0	0.000215186	0	0	0	0	9.66651e-05	0	0	0	0	0	0	0	0	0	0	0	0	0.000124698	0	8.54068e-05	0.00035854	0	0	0.000100075	0	0	0	ASV608	TACGTAGGTGGCAAGCGTTGTCCGGATTTACTGGGTGTAAAGGGCGTGTAGGCGGGACTGCAAGTCTGATGTGTAATCTGGTGGCTCAACCACCAAACTGCATTGGAAACTGTAGTTCTTGAGTATCGGAGAGGCAGGCGGAATTCCTAGTGTAGCGGTGAAATGCGTAGATATTAGGAAGAACACCAGTGGCGAAGGCGGCCTGCTGGACGACAACTGACGCTGAGGCGCGAAAGCGTGGGGAGCAAACAGG	Bacteria; Firmicutes; Clostridia; Clostridiales; NA; NA; NA
						0	0	0	0	0.00119744	0	0	0	0	0	0	0	0	0	0	0	0	0	0	0	0	0	0	0	0	0	0	0	0	0	0	0	0	0	0	0	0	0	ASV609	TACGTAGGTGGCGAGCGTTGTCCGGATTTACTGGGCGTAAAGGGAGCGTAGGCGGATTTTTAAGTGAGATGTGAAATACTCGGGCTTAACCTGAGTGCTGCATTTCAAACTGGAAGTCTAGAGTGCGGGAGAGGAGAAGGGAATTCCTAGTGTAGCGGTGAAATGCGTAGAGATTAGGAAGAACACCAGTGGCGAAGGCGCTTCTCTGGACTGTAACTGACGCTGAGGCTCGAAAGCGTGGGGAGCAAACAGG	Bacteria; Firmicutes; Clostridia; Clostridiales; NA; NA; NA
						0	0	0	0	0	9.98104e-05	0	0	0	0	0.000215186	0.000112313	0	7.19722e-05	0	0	0.000159449	0.000446335	0	8.3996e-05	0	0	0	0	0	0	0	0	0	0.000100829	0	0	0	0	0	0	0	0	ASV610	TACGTAGGTGGCGAGCGTTGTCCGGATTTACTGGGTGTAAAGGGCGTGTAGGCGGGACTGCAAGTCAGATGTGAAATACCGGGGCTTAACCCCGGGGCTGCATTTGAAACTGCGGTTCTTGAGTGCGGGAGAGGAAAGCGGAATTCCTAGTGTAGCGGTGAAATGCGTAGATATTAGGAGGAACACCGGTGGCGAAGGCGGCTTTCTGGACCGTAACTGACGCTGAGGCGCGAAAGCGTGGGTAGCAAACAGG	Bacteria; Firmicutes; Clostridia; Clostridiales; NA; NA; NA
						0	0	0	0	0	0	0	0	0	0	0	0	0	0	0	0	0.000223229	0	0	0	0	0	0	0	0	0	0	0	0	0	0	0	0	0.000732807	0	0	0	0	ASV611	TACGTAGGTGGCAAGCGTTGTCCGGAATTACTGGGTGTAAAGGGAGCGTAGGCGGGAAGATAAGTTGGACGTTTAATCTATCGGCTCAACCGATATCAGCGTTCAAAACTGTTTTTCTTGAGTGAAGTAGAGGTAAGCGGAATTCCTAGTGTAGCGGTGAAATGCGTAAATATTAGGAGGAACACCAGTGGCGAAGGCGGCTTACTGGGCTTTAACTGACGCTGAGGCTCGAAAGCGTGGGTAGCAAACAGG	Bacteria; Firmicutes; Clostridia; Clostridiales; NA; NA; NA
						0	0	0	0	0	0	0	0	0	0	0	0	0	0	0	0	0	0	0	0	0	0	0	0	0	0	0	0	0	0.000453732	0.000654786	0	0	0	0	0	0	0	ASV612	TACGTAGGGAGCGAGCGTTGTCCGGATTTACTGGGTGTAAAGGGTGCGTAGGCGGGCTGTCAAGTCAGATGTGAAATACCGGAGCTCAACTCCGGGGCTGCATTTGAAACTGATGGTCTTGAGTGAAGTAGAGGCAGGCGGAATTCCTAGTGTAGCGGTGAAATGCGTAGATATTAGGAGGAACACCAGTGGCGAAGGCGGCCTGCTGGGCTTTAACTGACGCTGAGGCACGAAAGCATGGGGAGCAAACAGG	Bacteria; Firmicutes; Clostridia; Clostridiales; NA; NA; NA
						0	0	0	0	0	0	0	0	0	0	0	0	0	0	0	0	0	0	0	0	0	0	0	0	0	0	0	0	0	0	0	0	0	0	0.000975732	0	0	0	ASV613	TACGTAGGGGGCAAGCGTTATCCGGATTTACTGGGTGTAAAGGGAGCGTAGACGGAAGAGCAAGTCTGGTGTGAAAGGCTGGGGCTTAACCCCAGGACTGCATTGGAAACTGTTTTTCTTGAGTGCCGGAGAGGTAAGCGGAATTCCTAGTGTAGCGGTGAAATGCGTAGATATTAGGAGGAACACCAGTGGCGAAGGCGGCTTACTGGACGGTAACTGACGTTGAGGCTCGAAAGCGTGGGGAGCAAACAGG	Bacteria; Firmicutes; Clostridia; Clostridiales; NA; NA; NA
						0	0	0	0	0	0.000665402	0	0.000218456	0	0	0	0	0	3.59861e-05	0	0	0	0	0	0	0	0	0	0	0	0	0	0	0	0.000126037	0	0	0	0	0	0	0	0	ASV614	TACGTAGGGGGCGAGCGTTGTCCGGAATTACTGGGCGTAAAGGGCGCGTAGGCGGCATATTAAGTTAGATGTGAAATCCCCGGGCTTAACCTGGGTGTTGCATTTAAAACTGATAAGCTTGAGTGCAGGAGAGGGAAGCGGAATTCCTAGTGTAGCGGTGGAATGCGTAGATATTAGGAGGAACACCAGTGGCGAAGGCGGCTTTCTGGACTGTAACTGACGCTGAGGCGCGAGAGCGTGGGGAGCAAACAGG	Bacteria; Firmicutes; Clostridia; Clostridiales; NA; NA; NA
						0	0	0	0	0	0	0	0	0	0	0	0	0	0	0	0	0	0	0	0	0	0	0	0	0	0.000410252	0	0	0	0	0	0	0	0	0.000325244	0	0	0	ASV615	TACGTAGGGGGCGAGCGTTGTCCGGAATGATTGGGCGTAAAGGGCGCGTAGGCGGCCAACTAAGTCTGGAGTGAAAGTCCTGCTTTTAAGGTGGGAATTGCTTTGGAAACTGGATGGCTTGAGTGCAGGAGAGGTAAGCGGAATTCCCGGTGTAGCGGTGAAATGCGTAGAGATCGGGAGGAACACCAGTGGCGAAGGCGGCTTACTGGACTGTAACTGACGCTGAGGCGCGAAAGTGTGGGGAGCAAACAGG	Bacteria; Firmicutes; Clostridia; Clostridiales; NA; NA; NA
						0	0	0	0	0	0	0	0	0	0	0.00101445	0	0	0	0	0	0	0	0	0	0	0	0	0	0	0	0	0	0	0	0	0	0	0	0	0	0	0	ASV616	TACGTAGGTGGCGAGCGTTGTCCGGATTTACTGGGCATAAAGGGAGCGTAGGCGGATTTTTAAGTGAGATGTGAAATACTCGGGCTTAACCTGAGTGCTGCATTTCAAACTGGAAGTCTAGAGTGCAGGAGAGGAGAAGGGAATTCCTAGTGTAGCGGTGAAATGCGTAGAGATTAGGAAGAACACCAGTGGCGAAGGCGCTTCTCTGGACTGTAACTGACGCTGAGGCTCGAAAGCGTGGGGAGCAAACAGG	Bacteria; Firmicutes; Clostridia; Clostridiales; NA; NA; NA
						0	0	0	0	0	0	0	0	0	0	0	0	0	0	5.57647e-05	0	0	0	0	0.00041998	0	0	0	0	0.000207713	0	9.59946e-05	0	0	0	0	0	0	0	0	0	0	0	ASV617	TACGTAGGGGGCGAGCGTTGTCCGGAATGACTGGGCGTAAAGGGCGTGTAGGCGGCTTTTTAAGTCTGGAGTGAAAGCCCCATTTTCAAGGTGGGGAGTGCTTTGGAGACTGGAGAGCTTGAGTGCGGAAGAGGTAAGTGGAATTCCCAGTGTAGCGGTGAAATGCGTAGAGATTGGGAGGAACACCAGTGGCGAAGGCGACTTACTGGGCCGTAACTGACGCTGAGGCGCGAAAGCGTGGGGAGCGAACAGG	Bacteria; Firmicutes; Clostridia; Clostridiales; NA; NA; NA
						0	0.000485563	0	0	0	0	0	0	0	0	0	0	0	0	0	0	0	0	0	0	0.000184047	0	0	0.000166535	0	0	0	0	0	0	0	0	0	0	0	0	0	0	ASV618	TACGTAGGTGGCGAGCGTTATCCGGAATTACTGGGTGTAAAGGGTGTGTAGGCGGGACGACAAGTCAGATGTGAAAATTGCAGGCTCAACCTGGAAAGTGCATTTGAAACTGCCGTTCTTGAGAGTCGGAGAGGTAAATGGAATTCCCGGTGTAGCGGTGAAATGCGTAGATATCGGGAGGAACACCAGTGGCGAAGGCGATTTACTGGACGACAACTGACGCTGAGACACGAAAGCGTGGGGAGCAAACAGG	Bacteria; Firmicutes; Clostridia; Clostridiales; NA; NA; NA
						0	0	0	0	0	0	0	0	0	0	0	0	0	0.000287889	0	0	0	0.00031506	0	0	0	0	0	0	0	0	0	0	0	0	0	0	0	0	0	0	0	0	ASV619	TACGTAGGGGGCGAGCGTTGTCCGGAATGACTGGGCGTAAAGGGCGCGTAGGCGGCCGATTAAGTCTGGAGTGAAAGTCCTGCTTTCAAGGTGGGAATTGCTTTGGAGACTGGTTGGCTTGAGTGCGGAAGAGGTAAGTGGAATTCCCAGTGTAGCGGTGAAATGCGTAGAGATTGGGAGGAACACCAGTGGCGAAGGCGACTTACTGGGCCGTAACTGACGCTGAGGCGCGAAAGCGTGGGGAGCGAACAGG	Bacteria; Firmicutes; Clostridia; Clostridiales; NA; NA; NA
						0	0	0	0	0	0	0	0	0.000313972	0	0	0	0	0	0	0.000115998	0	0	0	0	0.000165642	0	0	0	0	0	0	0	0	0	0	0	0	0	0	0	0	0	ASV620	TACGTAGGGAGCGAGCGTTGTCCGGATTTACTGGGTGTAAAGGGTGCGTAGGCGGGTCGGCAAGTCAGATGTGAAATACCGGGGCTTAACTCCGGGGCTGCATTTGAAACTGTTGATCTTGAGTGAAGTAGAGGCAGGCGGAATTCCTAGTGTAGCGGTGAAATGCGTAGATATTAGGAGGAACACCAGTGGCGAAGGCGGCCTGCTGGGCTTTAACTGACGCTGAGGCACGAAAGCATGGGGAGCAAACAGG	Bacteria; Firmicutes; Clostridia; Clostridiales; NA; NA; NA
						0	0	0	0	0	0	0	0	0	0	0	0	0	0	0	0	0	0.00063012	0	0	0	0	0	0	0	0	0	0	0	0	0	0	0	0	0	0	0	0	ASV621	TACGTAGGTGGCAAGCGTTGTCCGGATTTACTGGGTGTAAAGGGCGTGCAGCCGGGCCGGCAAGTCAGATGTGAAATCTGGAGGCTTAACCTCCAAACTGCATTTGAAACTGTTGGTCTTGAGTACCGGAGAGGTTATCGGAATTCCTTGTGTAGCGGTGAAATGCGTAGATATAAGGAAGAACACCAGTGGCGAAGGCGGATAACTGGACGGCAACTGACGGTGAGGCGCGAAAGCGTGGGGAGCAAACAGG	Bacteria; Firmicutes; Clostridia; Clostridiales; NA; NA; NA
						0	0	0	0	0	0	0	0	0	0	0	0	0	0	0	0	0	0	0	0	0	0	0.000304186	0	0	0	0	0.000208327	0	0	0	0	0	0	0	0	0	0	ASV622	TACGTAGGGAGCGAGCGTTGTCCGGAATTACTGGGCGTAAAGGGCGCGTAGGCGGGCCTGTAAGTTGTGTGTGAAATACCCGGGCTTAACCTGGGGGGTGCATACAAAACTGTGGGTCTTGAGTGCGGTAGAGGAAAGTGGAATTCCTAGTGTAGCGGTGAAATGCGTAGATATTAGGAGGAACACCAGTGGCGAAGGCGACTTTCTGGGCCGTAACTGACGCTGAGGCGCGAAAGCGTGGGGAGCAAACAGG	Bacteria; Firmicutes; Clostridia; Clostridiales; NA; NA; NA
						0.000314954	0	0	0	0	0	0	0	0	0	0	0	0	0	0	0	0	0	0	0	0	0	0	0	0	0	0	0	0	0	0	0.000130378	0	0	0	0	0	0	ASV623	TACGTAGGTGGCAAGCGTTGTCCGGATTTACTGGGTGTAAAGGGCGTGTAGGCGGGAAGACAGGTCAGATGTGAAATGTCGGGGCTCAACCCCGGAACTGCATTTGAAACCGTTTTTCTTGAGTATCGGAGAGGCAGGCGGAATTCCTAGTGTAGCGGTGAAATGCGTAGATATTAGGAGGAACACCAGTGGCGAAGGCGGCCTGCTGGACGACAACTGACGCTGAGGCGCGAAAGCGTGGGGAGCAAACAGG	Bacteria; Firmicutes; Clostridia; Clostridiales; NA; NA; NA
						0	0	0	0	0	6.65402e-05	0	0	0	0	0	0	0	0.000305882	0	0	0	0	0	0	0	0	0	0	0	0	0	0	0	0	0	0	0	0	0	0	0	0	ASV624	TACGTAGGGGGCAAGCGTTGTCCGGAATGACTGGGCGTAAAGGGCGCGTAGGCGGCTTTTTAAGTTAGAAGTGGAAGTCCTGCTTTTAAGGTGGGAATTGCTTTTAATACTGGAAGGCTTGAGTGCAGAAGAGGTAAGTGGAATTCCCAGTGTAGCGGTGAAATGCGTAGAGATTGGGAAGAACACCAGTGGCGAAGGCGACTTACTGGGCTGTAACTGACGCTGAGGCGCGAAAGCGTGGGGAGCAAACAGG	Bacteria; Firmicutes; Clostridia; Clostridiales; NA; NA; NA
						0	0	0	0	0	0	0	0	0	0	0	0	0	0	0	0	0	0	0	0	0	0.000446366	0	0	0	0	0	0	0	0	0	0	0	0	0	0	0	0	ASV625	TACGTAGGGAGCGAGCGTTGTCCGGATTTACTGGGTGTAAAGGGTGCGTAGGCGGGATGGCAAGTCAGATGTGAAATGCCGGGGCTCAACCCCGGAGCTGCATTTGAAACTGTCGTTCTTGAGTGAAGTAGAGGCAGGCGGAATTCCTAGTGTAGCGGTGAAATGCGTAGATATTAGGAGGAACACCAGTGGCGAAGGCGGCCTGCTGGGCTTTAACTGACGCTGAGGCACGAAAGCATGGGGAGCAAACAGG	Bacteria; Firmicutes; Clostridia; Clostridiales; NA; NA; NA
						0	0	0	0	0	0	0.000175617	0	0	0	0	0	0	0	0	0	0	0	0	0	0	0	0	0	0	0	0	0	0	0	0	0	0	0	0	0	0.000485818	0	ASV626	TACGTAGGGGGCGAGCGTTGTCCGGAATGACTGGGCGTAAAGGGCGTGTAGGCGGCTTTTTAAGTGTGGAGTGAAAGTCCACTTTTCAAGGGTGGAATTGCTTTGCAGACTGGAGAGCTTGAGTGCGGAAGAGGTAAGTGGAATTCCCAGTGTAGCGGTGAAATGCGTAGAGATTGGGAGGAACACCAGTGGCGAAGGCGACTTACTGGGCCGTAACTGACGCTGAGGCGCGAAAGCGTGGGGAGCGAACAGG	Bacteria; Firmicutes; Clostridia; Clostridiales; NA; NA; NA
						0	0	0	0	0	0.000232891	0	0	0	0	0	0	0	7.19722e-05	0	0	0	7.8765e-05	0	0	0	0	0	0	0	0	0	0	0	7.5622e-05	0	0	0	0	0	0	0	0	ASV627	TACGTAGGTGGCAAGCGTTGTCCGGAATTACTGGGTGTAAAGGGCGTGTAGGCGGGACTTTAAGTCAGATGTGAAATACCCGGGCTTAACTCGGGAGGTGCATTTGAAACTGAGGTTCTTGAGTGCAGGAGAGGAAAGCGGAATTCCTAGTGTAGCGGTGAAATGCGTAGATATTAGGAGGAACACCAGTGGCGAAGGCGGCTTTCTGGACTGTAACTGACGCTGAGGCGCGAAAGCGTGGGGAGCAAACAGG	Bacteria; Firmicutes; Clostridia; Clostridiales; NA; NA; NA
						0	0	0	0	0	0	0	0	0	0	0	0	0	0	0	0	0	0	0.00013686	0	0	0	8.11162e-05	0	0	0	0	0.000178566	0	0	0	0	0	0	0	0	0	0	ASV628	TACGTAGGGAGCGAGCGTTGTCCGGAATTACTGGGTGTAAAGGGTGCGTAGGCGGGGGACCAAGTCAGGTGTGAAAACTATCGGCTCAACCGATAGCCTGCATTTGAAACTGGTTCTCTTGAGTGAAGTAGAGGCAGGCGGAATTCCCGGTGTAGCGGTGAAATGCGTAGAGATCGGGAGGAACACCAGTGGCGAAGGCGGTCTGCTGGGCTTTAACTGACGCTGAGGCACGAAAGCATGGGTAGCAAACAGG	Bacteria; Firmicutes; Clostridia; Clostridiales; NA; NA; NA
						0	0	0	0	0	0	0	0	0	0	0	0	0	0	0	0	0	0.00042008	0	0	0	0	0	0	0	0	0	0	0	0	0	0	0	0	0	0	0	0	ASV629	TACGTAGGTGGCGAGCGTTATCCGGATTTACTGGGTGTAAAGGGTGTGTAGGCGGGATTGCAAGTCAGATGTGAAAATTATGGGCTCAACTCATAAAGTGCATTTGAAACTGCAGTTCTTGAGTATCGGAGAGGTAAGCGGAATTCCCGGTGTAGCGGTGAAATGCGTAGATATCGGGAGGAACACCGGTGGCGAAGGCGGCTTACTGGACGACAACTGACGCTGAGACACGAAAGTGTGGGGAGCAAACAGG	Bacteria; Firmicutes; Clostridia; Clostridiales; NA; NA; NA
						0	0	0	0	0	0	0	0	0	0	0	0	0	8.99653e-05	0	0	0	0	0	0.000167992	0	0	0	0	0	0	0	0	0	0.000100829	0	0	0	0	0	0	0	0	ASV630	TACGTAGGGGGCAAGCGTTGTCCGGAATTACTGGGCGTAAAGGGAGCGTAGGCGGCAGCTTAAGTCAGATGTGAAATACCCGGGCTTAACTTGGGGGGTGCATCTGAAACTGGGCAGCTTGAGTGTGGGAGAGGAAAGTGGAATTCCTAGTGTAGCGGTGAAATGCGTAGATATTAGGAGGAACACCAGTGGCGAAGGCGACTTTCTGGACCATAACTGACGCTGAGGCTCGAAAGCGTGGGGAGCAAACAGG	Bacteria; Firmicutes; Clostridia; Clostridiales; NA; NA; NA
						0	0	0	0	0	0.000166351	0	0	0	0	0	0	0	0	0	0	0	0	0	0.000251988	0	0	0	0	0	0	0	0	0	0	0	0	0	0	0	0	0	0	ASV631	TACGTAGGGAGCGAGCGTTGTCCGGATTTACTGGGTGTAAAGGGTGCGTAGGCGGCAAGGCAAGTCAGCAGTGAAATCCATGGGCTTAACCCATGACGTGCTGTTGAAACTGTTTTGCTTGAGTGAAGTAGAGGCAGGCGGAATTCCCGGTGTAGCGGTGAAATGCGTAGAGATCGGGAGGAACACCAGTGGCGAAGGCGGCCTGCTGGGCTTTAACTGACGCTGATGCACGAAAGTGTGGGTAGCAAACAGG	Bacteria; Firmicutes; Clostridia; Clostridiales; NA; NA; NA
						0	0	0	0	0	0	0	0	0	0	0	0	0	0.00023391	0	0	0	0	0	0	0	0	0	0	0	0	0	0	0	0	0	0	0	0	0	0	0	0	ASV632	TACGTAGGTGGCAAGCGTTGTCCGGAATTACTGGGTGTAAAGGGAGCGTAGGCGGGAGTGCAAGTCGGCTGTCTAAACTATGGGCTCAACCCATAATCGCGGCCGAAACTGTACTTCTTGAGTGAAGTAGAGGTAAGCGGAATTCCTAGTGTAGCGGTGAAATGCGTAAATATTAGGAGGAACACCAGTGGCGAAGGCGGCTTACTGGGCTTTAACTGACGCTGAGGCTCGAAAGCGTGGGTAGCAAACAGG	Bacteria; Firmicutes; Clostridia; Clostridiales; NA; NA; NA
						0	0	0	0	0.000207249	0	0	0	0	0	0	0	0	0	0	0	0	0	0	0	0	0	0	0	0	0	0	0	7.48186e-05	0	0	0	0	0	0	0	0	0	ASV633	TACGTAGGTGGCAAGCGTTGTCCGGATTTACTGGGTATAAAGGGAGCGCAGGCGGGAGAGCAAGTCAGCGGTGAAATACATGGGCTTAACCCATGAACTGCCGTTGAAACTGTTTTTCTTGAGTGAAGTAGAGGCAGGCGGAATTCCGAGTGTAGCGGTGAAATGCGTAGATATTCGGAGGAACACCAGTGGCGAAGGCGGCCTGCTGGGCTTTTACTGACGCTGAGGCTCGAAAGCGTGGGGAGCAAACAGG	Bacteria; Firmicutes; Clostridia; Clostridiales; NA; NA; NA
						0	0	0	0	0	0	0	0	0	0	0	0	0	0	0	0	0	0	0	0	0	0	0	0	0	0	0	0	0.000224456	0	0	0	0	0	0	0	0	0	ASV634	TACGTAGGGGGCGAGCGTTGTCCGGAATCACTGGGCGTAAAGGGCGCGTAGGCGGTTTAATAAGTCAGTGGTGAAAACTTGGGGCTCAACCCCGAGCCTGCCACTGATACTGTTAGACTTGAGTATGGAAGAGGAGAATGGAATTCCTAGTGTAGCGGTGAAATGCGTAGATATTAGGAGGAACACCAGTGGCGAAGGCGATTCTCTGGGCCAAGACTGACGCTGAGGCGCGAAAGCGTGGGGAGCAAACAGG	Bacteria; Firmicutes; Clostridia; Clostridiales; NA; NA; NA
						0	0	0.000171762	0	0	0	0	0	0	0	0	0	0	0	0	0	0	0	0	0	0	0	0	0	0	0	0	0	0	0	0	0	0	0	0	0	0	0	ASV635	TACGTAGGGAGCGAGCGTTGTCCGGATTTACTGGGTGTAAAGGGTGCGTAGGCGGGATGGCAAGTCAGATGTGAAATACCGGGGCTCAACTCCGGGGCTGCATTTGAAACTGTCGTTCTTGAGTGAAGTAGAGGCAGGCGGAATTCCTAGTGTAGCGGTGAAATGCGTAGATATTAGGAGGAACACCAGTGGCGAAGGCGGCCTGCTGGGCTTTAACTGACGCTGAGGCACGAAAGCATGGGGAGCAAACAGG	Bacteria; Firmicutes; Clostridia; Clostridiales; NA; NA; NA
						0	0	0	0	0	0	0	0	0	0	0.000245927	0	0	0	0	0	0	0	0	0	0	0	0	0	0	0	0	0	0	0	0	0	0	0	0	0	0	0	ASV636	TACGTAGGATGCAAGCGTTATCCGGAATGACTGGGCGTAAAGGGTGCGTAGGTGGTTTGTCAAGTTGGCAGCGTAATTCCGTGGCTCAACCGCGGAACTACTGCCAAAACTGATAGGCTTGAGTGCGGCAGGGGTATGTGGAATTCCTAGTGTAGCGGTGGAATGCGTAGATATTAGGAGGAACACCGGTGGCGAAAGCGACATACTGGGCCGTAACTGACACTGAAGCACGAAAGCGTGGGGAGCAAACAGG	Bacteria; Firmicutes; Clostridia; Clostridiales; NA; NA; NA
						0	0	0	0	0	0	0	0	0	0	0	0	0	0.000125951	0	0	0	0	0	0	0	0	0	0	0	0	0	0	0	0	0	0	0	0	0	0	0	0	ASV637	TACGTAGGGGGCGAGCGTTGTCCGGAATGACTGGGCGTAAAGGGCGTGTAGGCGGTTCGATAAGTTAGGAGTGAAAGTCCTGCTTTCAAGGTGGGAATTGCTTTTAATACTGTCGGGCTTGAGTGCAGAAGAGGTAAGTGGAATTCCCAGTGTAGCGGTGAAATGCGTAGAGATTGGGAGGAACACCAGTGGCGAAGGCGACTTACTGGGCTGCAACTGACGCTGAGGCGCGAAAGCGTGGGGAGCGAACAGG	Bacteria; Firmicutes; Clostridia; Clostridiales; NA; NA; NA
						0	0	0	0	0	0	0	0	0	0	0	0	0	0	0	0	0	0	0	0.000195991	0	0	0	0	0	0	0	0	0	0	0	0	0	0	0	0	0	0	ASV638	TACGTAGGGAGCGAGCGTTGTCCGGAATTACTGGGTGTAAAGGGTGCGTAGGCGGATACGCAAGTCAGTAGTGAAATGCATGGGCTTAACCCATGACGTGCTATTGAAACTGTGTATCTTGAGTGAAGTAGAGGCAGGCGGAATTCCCGGTGTAGCGGTGAAATGCGTAGAGATCGGGAGGAACACCAGTGGCGAAGGCGGCCTGCTGGGCTTTAACTGACGCTGAGGCACGAAAGTGTGGGTAGCAAACAGG	Bacteria; Firmicutes; Clostridia; Clostridiales; NA; NA; NA
						0	0	0	0	0	0	0	0	0	0	0.000184445	0	0	0	0	0	0	0	0	0	0	0	0	0	0	0	0	0	0	0	0	0	0	0	0	0	0	0	ASV639	TACGTAGGGGGCGAGCGTTGTCCGGATTGACTGGGCGTAAAGGGCGTGTAGGCGGCCGATTAAGTCTGGAGTGAAAGTCCTGCTTTCAAGGTGGGAATTGCTTTGGATACTGGTTGGCTTGAGTGCGGAAGAGGTAAGTGGAATTCCCAGTGTAGCGGTGAAATGCGTAGAGATTGGGAGGAACACCAGTGGCGAAGGCGACTTACTGGGCCGTAACTGACGCTGAGGCGCGAAAGCGTGGGGAGCGAACAGG	Bacteria; Firmicutes; Clostridia; Clostridiales; NA; NA; NA
						0	0	0	0	0	0	0	0	0	0	0	0	0	0	0	0	0	0.000131275	0	0	0	0	0	0	0	0	0	0	0	0	0	0	0	0	0	0	0	0	ASV640	TACGTAGGTGGCAAGCGTTGTCCGGAATTACTGGGTGTAAAGGGAGCGTAGGCGGGGATACAAGTTGAATGTTAAAACTATGGGCTCAACCCATAGTTGCGTTCAAAACTGTATTTCTTGAGTGAAGTAGAGGTAAGCGGAATTCCTAGTGTAGCAGTGAAATGCGTAAATATTAGGAGGAACACCAGTGGCGAAGGCGGCTTACTGGGCTTTAACTGACGCTGAGGCTCGAAAGCGTGGGTAGCAAACAGG	Bacteria; Firmicutes; Clostridia; Clostridiales; NA; NA; NA
						0	0	0	0	0	0	0	0	0	0	0	0	0	0	0	0	0	0	0	0	0	0	0	0	0	0	0	0	0.000124698	0	0	0	0	0	0	0	0	0	ASV641	ACGTAGGTGGCAAGCGTTGTCCGGATTTACTGGGTGTAAAGGGCGTGTAGGCGGGATTGCAAGTCAGGCGTGAAAACCAGGGGCTCAACCTCTGGCCTGCGTTTGAAACTGTAGTTCTTGAGTACTGGAGAGGTTGACGGAATTCCTAGTGTAGCGGTGAAATGCGTAGATATTAGGAGGAACACCAGTGGCGAAGGCGGTCAACTGGACAGCAACTGACGCTGAGGCGCGAAAGCGTGGGGAGCAAACAGG	Bacteria; Firmicutes; Clostridia; Clostridiales; NA; NA; NA
						0	0	0	0	0	0	0	0	0	0	0	0	0	0	0	0	0	0	0	0	0	0	0	0	0	0	0	0	0	0	0	0	0	9.39496e-05	0	0	0	0	ASV642	TACGTAGGGAGCGAGCGTTGTCCGGATTTACTGGGTGTAAAGGGTGCGTAGGCGGATAGGCAAGTCAGTGGTGAAATCTATGGGCTTAACCCATAAACTGCCATTGAAACTGTTTATCTTGAGTGGAGTAGAGGCAGGCGGAATTCCCGGTGTAGCGGTGAAATGCGTAGAGATCGGGAGGAACACCAGTGGCGAAGGCGGCCTGCTGGGCTTTAACTGACGCTGAGGCACGAAAGTGTGGGTAGCAAACAGG	Bacteria; Firmicutes; Clostridia; Clostridiales; NA; NA; NA
						4.19939e-05	0	0	0	0	0	0	0	0	0	0	0	0	0	0	0	0	0	0	0	0	0	0	0	0	3.90717e-05	0	0	0	0	0	0	0	0	0	0	0	0	ASV643	TACGTAGGGAGCGAGCGTTGTCCGGAATTACTGGGTGTAAAGGGTGCGTAGGCGGGCAATCAAGTCAGGCGTGAAATCTATGGGCTTAACCCATAGTCTGCGCTTGAAACTGAATGTCTTGAGTGAAGTAGAGGTAAGCGGAATTCCCGGTGTAGCGGTGAAATGCGTAGAGATCGGGAGGAACACCAGTGGCGAAGGCGGCTTACTGGGCTTTTACTGACGCTGAGGCACGAAAGCATGGGTAGCAAACAGG	Bacteria; Firmicutes; Clostridia; Clostridiales; NA; NA; NA
						0	0.000129483	0	0	0	0	0	0	0	0	0	0	0	0	0	0	0	0	0	0	0	0	0	0	0	0	0	0	0	0	0	0	0	0	0	0	0	0	ASV644	TACGTAGGGGGCGAGCGTTGTCCGGAATGACTGGGCGTAAAGGGCGTGTAGGCGGCTTTTTAAGTCTGGAGTGAAAGCCCCGCTTTTAAGGTGGGGAGTGCTTTGGAGACTGGAGAGCTTGAGTGCGGAAGAGGTAAGTGGAATTCCCAGTGTAGCGGTGAAATGCGTAGAGATTGGGAGGAACACCAGTGGCGAAGGCGACTTACTGGGCCGTAACTGACGCTGAGGCGCGAAAGCGTGGGGAGCGAACAGG	Bacteria; Firmicutes; Clostridia; Clostridiales; NA; NA; NA
						0	0	0	0	0	0	0	0	0	0	0	0.000149751	0	0	0	0	0	0	0	0	0	0	0	0	0	0	0	0	0	0	0	0	0	0	0	0	0	0	ASV645	TACGTAGGGAGCGAGCGTTGTCCGGAATTACTGGGTGTAAAGGGTGCGTAGGCGGGCCTGCAAGTCAGCCGTGAAATCCCGGGGCTTAACCCCGAGGACTGCGGTTGAAACTGTGGGTCTTGAGTGAAGTAGAGGTAGGCGGAATTCCCGGTGTAGCGGTGAAATGCGTAGAGATCGGGAGGAACACCAGTGGCGAAGGCGGCCTACTGGGCTTTAACTGACGCTGAGGCACGAAAGTGTGGGTAGCAAACAGG	Bacteria; Firmicutes; Clostridia; Clostridiales; NA; NA; NA
						0	0	0	0	0	0	0	0	0	0	0	0	0	0	0	0	0	0	0	0.000111995	0	0	0	0	0	0	0	0	0	0	0	0	0	0	0	0	0	0	ASV646	TACGTAGGGAGCGAGCGTTGTCCGGAATTACTGGGTGTAAAGGGTGCGTAGGCGGGATAGCAAGTCAGGCGTGAAATCCATCGGCTTAACCGGTGAACTGCGCTTGAAACTGTAATTCTTGAGTGAAGTAGAGGCAGGCGGAATTCCGAGTGTAGCGGTGAAATGCGTAGATATTCGGAGGAACACCAGTGGCGAAGGCGGCCTGCTGGGCTTTTACTGACGCTGAGGCACGAAAGCATGGGGAGCAAACAGG	Bacteria; Firmicutes; Clostridia; Clostridiales; NA; NA; NA
						0	0	0	0	0	0	0	0	0	0	0	0	0	0	0	0	0	0	0	0	0	0	0	0	0	0	0	0	0	0	0	0	0	0	0	0	0	0.000112315	ASV647	TACGTAGGTGGCAAGCGTTGTCCGGAATTACTGGGTGTAAAGGGAGCGTAGGCGGGAGAGCAAGTCAGATGTGAAATCCACAGGCTTAACCTGTGGCGTGCATTTGAAACTGTTTTTCTTGAGTGAAGTAGAGGCAGGCGGAATTCCGAGTGTAGCGGTGAAATGCGTAGATATTCGGAGGAACACCAGTGGCGAAGGCGGCCTGCTGGGCTTTTACTGACGCTGAGGCTCGAAAGCATGGGTAGCAAACAGG	Bacteria; Firmicutes; Clostridia; Clostridiales; NA; NA; NA
						6.29908e-05	0	0	0	0	0	0	0	0	0	0	0	0	0	0	0	0	0	0	0	0	0	0	0	0	0	0	0	0	0	0	0	0	0	0	0	0	0	ASV648	GTAGGGAGCGAGCGTTGTCCGGAATTACTGGGCGTAAAGGGTGCGTAGGCGGCCGTTTAAGTCAGATGTGAAATACCCGTGCTTAACATGGGGGCTGCATTTGAAACTGGATGGCTTGAGTGCAGGAGAGGCAAGTGGAATTCCTAGTGTAGCGGTGAAATGCGTAGATATTAGGAGGAACACCAGTGGCGAAGGCGACTTGCTGGACTGTAACTGACGCTGAGGCACGAAAGCGTGGGGAGCAAACAGG	Bacteria; Firmicutes; Clostridia; Clostridiales; NA; NA; NA
						0	9.71125e-05	0	0	0	0	0	0	0	0	0	0	0	0	0	0	0	0	0	0	0	0	0	0	0	0	0	0	0	0	0	0	0	0	0	0	0	0	ASV649	TACGTAGGTGGCAAGCGTTGTCCGGATTTACTGGGTGTAAAGGGCGAGTAGGCGGGACGGAAAGTCAGTAGTGAAATACCGAGGCTTAACTTCGGGGCTGCTATTGAAACTTCTGTTCTTGAGTGATGGAGAGGCAGGCGGAATTCCCGGTGTAGCGGTGAAATGCGTAGAGATCGGGAGGAACACCAGTGGCGAAGGCGGCCTGCTGGACATTAACTGACGCTGAGGCGCGAAAGCGTGGGGAGCAAACAGG	Bacteria; Firmicutes; Clostridia; Clostridiales; NA; NA; NA
						0	0	6.44109e-05	0	0	0	0	0	0	0	0	0	0	0	0	0	0	0	0	0	0	0	0	0	0	0	0	0	0	0	0	0	0	0	0	0	0	0	ASV650	TACGTAGGTGGCAAGCGTTATCCGGATTTACTGGGTGTAAAGGGCGTGTAGGCGGGAAAGCAAGTCAGGCGTGAAAACTGGAGGCTCAACCTCCAGCCTGCGTTTGAAACTGTTTTTCTTGAGTGTCGGAGAGGCAATCGGAATTCCGTGTGTAGCGGTGAAATGCGTAGATATACGGAGGAACACCAGTGGCGAAGGCGGATTGCTGGACGATAACTGACGCTGAGGCGCGAAAGCGTGGGGAGCAAACAGG	Bacteria; Firmicutes; Clostridia; Clostridiales; NA; NA; NA
						0	0	0	0	0	9.98104e-05	0	0	0	0	0	0	0	0	0	0	0	0	0	0	0	0	0	0	0	0	0	0	0	0	0	0	0	0	0	0	0	0	ASV651	TACGTAGGGAGCAAGCGTTGTCCGGATTTACTGGGTGTAAAGGGTGCGTAGGCGGCCTTTCAAGTCAGATGTGAAAACCCGGGGCTTAACCCCGGGCCTGCATTTGAAACTGTAGGGCTTGAGTGATGGAGAGGTAAGCGGAATTCCTAGTGTAGCGGTGAAATGCGTAGATATTAGGAGGAACACCAGTGGCGAAGGCGGCTTACTGGACATTAACTGACGCTGAGGCACGAAAGCGTGGGGAGCAAACAGG	Bacteria; Firmicutes; Clostridia; Clostridiales; NA; NA; NA
						0	0	0	0	0	0	0	0	0	0	0	0	0	5.39792e-05	0	0	0	0	0	0	0	0	0	0	0	0	0	0	0	0	0	0	0	0	0	0	0	0	ASV652	TACGTAGGTGGCGAGCGTTGTCCGGATTTACTGGGTGTAAAGGGCGTGTAGGCGGGACTGCAAGTCAGATGTGAAATACGGAGGCTTAACCTCCGAGCTGCATTTGAAACTGCAATTCTTGAGTGATGGAGAGGTAAGCGGAATTCCCAGTGTAGCGGTAAAATGCGTAGATATTGGGAGGAACACCAGTGGCGAAGGCGGCTTACTGGACATTAACTGACGCTGAGGCGCGAAAGTGTGGGGAGCAAACAGG	Bacteria; Firmicutes; Clostridia; Clostridiales; NA; NA; NA
						0	0	0	0	0	0	0	0	0	0	0	0	0	0	0	0	0	0	0	0	0	0	0	0	0	0	0	0	0	0	8.54068e-05	0	0	0	0	0	0	0	ASV653	TACGTAGGTGGCAAGCGTTGTCCGGATTTACTGGGTGTAAAGGGCGAGTAGGCGGGACTGCAAGTCAGCTGTGAAAACCCGGGGCTTAACCCCGGGCCTGCAGTTGAAACTGTAGTTCTTGAGTGATGGAGAGGCAGGCGGAATTCCCGGTGTAGCGGTGGAATGCGTAGATATCGGGAGGAACACCAGTGGCGAAGGCGGCCTGCTGGACATTAACTGACGCTGAGGAGCGAAAGCGTGGGGAGCAAACAGG	Bacteria; Firmicutes; Clostridia; Clostridiales; NA; NA; NA
						0	6.47417e-05	0	0	0	0	0	0	0	0	0	0	0	0	0	0	0	0	0	0	0	0	0	0	0	0	0	0	0	0	0	0	0	0	0	0	0	0	ASV654	TACGTAGGGGGCAAGCGTTATCCGGAATTACTGGGTGTAAAGGGAGAGTAGGCGGCAATTTAAGCCAGATGTGAAAGCCTATGGCTTAACCGTAGGATTGCATTTGGAACTAAGTAGCTAGAGTACAGGAGAGGAAAGCGGAATTCCTAGTGTAGCGGTGAAATGCGTAGATATTAGGAAGAACACCAGTGGCGAAGGCGGCTTTCTGGACTGAAACTGACGCTGAGGCTCGAAAGCGTGGGGAGCAAACAGG	Bacteria; Firmicutes; Clostridia; Clostridiales; NA; NA; NA
						0	0	0	0	0	0	0	6.24161e-05	0	0	0	0	0	0	0	0	0	0	0	0	0	0	0	0	0	0	0	0	0	0	0	0	0	0	0	0	0	0	ASV655	TACGTAGGGGGCAAGCGTTATCCGGATTTACTGGGTGTAAAGGGAGCGTAGACGGTTTTGCAAGTCTGAAGTGAAAGCCCGGGGCTTAACCCCGGGACTGCTTTGGAAACTGTAGAACTAGAGTGCAGGAGAGGTAAGTGGAATTCCTAGTGTAGCGGTGAAATGCGTAGATATCGGGAGGAACACCAGTGGCGAAGGCGGCCTACTGGGCACCAACTGACGCTGAGGCTCGAAAGTGTGGGTAGCAAACAGG	Bacteria; Firmicutes; Clostridia; Clostridiales; NA; NA; NA
						0	0	0	0	0	0	0	0	0	0	0	0.000224627	0	0	0	0	0	0	0	0	5.5214e-05	0	0	0.000166535	0	0	0	0	0	0	0	0	0	0	0	0	0	0	ASV656	TACGTAGGGGGCAAGCGTTGTCCGGAATCACTGGGCGTAAAGGGCGCGTAGGCGGCAATATAAGTCAGATGTGAAAGGTGAGGGCTCAACCCTTAGACTGCATCTGATACTGTATAGCTTGAGTGTGAGAGAGGAAAGCGGAATTCCTAGTGTAGCGGTGAAATGCGTAGATATTAGGAGGAACACCAGTGGCGAAGGCGGCTTTCTGGCTCATAACTGACGCTGAGGCGCGAAAGCGTGGGGAGCAAACAGG	Bacteria; Firmicutes; Clostridia; Clostridiales; Peptococcaceae; Peptococcus; NA
						0	0	0	5.55206e-05	0	0	0	0	0	0	0	0	0	0	0	0	0	0	0	0	0	0	0	0	0	0	0	0	0	0	0	0	0	0	0	0	0	0	ASV657	TACGTAGGGGGCAAGCGTTGTCCGGAATCACTGGGCGTAAAGGGCGCGTAGGCGGCAATATAAGTCAGATGTGAAAGGTGAGGGCTCAACCCTTAGACTGCATCTGATACTGTATAGCTTGAGTGTGAGAGAGGAAAGTGGAATTCCTAGTGTAGCGGTGAAATGCGTAGATATTAGGAGGAACACCAGTGGCGAAGGCGACTTTCTGGCTCATAACTGACGCTGAGGCGCGAAAGCGTGGGGAGCAAACAGG	Bacteria; Firmicutes; Clostridia; Clostridiales; Peptococcaceae; Peptococcus; NA
						0	0	4.29406e-05	0	0	0	0	0	0	0	0	0	0	0	0	0	0	0	0	0	0	0	0	0	0	0	0	0	0	0	0	0	0	0	0	0	0	0	ASV658	AACATAGGGGGCAAGCGTTGTCCGGAATCACTGGGCGTAAAGGGCGCGCAGGCGGTCTGTTAAGTCAGATGTGAAAGGTTAGGGCTCAACCCTGAACGTGCATCTGATACTGGCAGACTTGAGTATGGAAGAGGTAAGTGGAATTCCTAGTGTAGCGGTGAAATGCGTAGATATTAGGAGGAACACCAGTGGCGAAGGCGACTTACTGGGCCATAACTGACGCTGAGGCGCGAAAGCGTGGGGAGCAAACAGG	Bacteria; Firmicutes; Clostridia; Clostridiales; Peptococcaceae; Peptococcus; NA
						0.000125982	0.000485563	0.00178203	0.00560758	0.00297057	0.00332701	0.000561975	0.00627282	0.000156986	0.00785159	0.00365816	0	0.000928023	0.0015474	0.00518611	0.00137264	0.003763	0.00015753	0.00508339	0.000475977	0	0.00312456	0.00498864	0.000166535	0	0.00203173	0.00549569	0.00202375	0.00785595	0.000504147	0.00259067	0.000847458	0.00349328	0	0.00322742	0	0.00209275	0.000140394	ASV659	TACGTAGGGGGCTAGCGTTATCCGGATTTACTGGGCGTAAAGGGTGCGTAGGTGGTTTCTTAAGTCAGGAGTGAAAGGCTACGGCTCAACCGTAGTAAGCTCTTGAAACTGGGAAACTTGAGTGCAGGAGAGGAAAGTGGAATTCCTAGTGTAGCGGTGAAATGCGTAGATATTAGGAGGAACACCAGTAGCGAAGGCGGCTTTCTGGACTGTAACTGACACTGAGGCACGAAAGCGTGGGGAGCAAACAGG	Bacteria; Firmicutes; Clostridia; Clostridiales; Peptostreptococcaceae; NA; NA
						0	0	0	0	0	0	0	0	0	0	0	0	0	0	0	0	0	0	0	0	0	0	0	0	0	0	0.00129593	0	0	0	0	0	0	0	0	0	0	0	ASV660	TACGTAGGGGGCTAGCGTTATCCGGAATTACTGGGCGTAAAGGGTGCGTAGGCGGTCTTTCAAGCCAGAAGTGAAAGGCTACGGCTCAACCGTAGTAAGCTTTTGGAACTGTAGGACTTGAGTGCAGGAGAGGAGAGTGGAATTCCTAGTGTAGCGGTGAAATGCGTAGATATTAGGAGGAACACCAGTAGCGAAGGCGGCTCTCTGGACTGTAACTGACGCTGAGGCACGAAAGCGTGGGGAGCAAACAGG	Bacteria; Firmicutes; Clostridia; Clostridiales; Peptostreptococcaceae; NA; NA
						0	0	0	0	0	0	0	0	0	0	0.0013526	0	0	0	0	0	0	0	0	0	0	0	0	0	0	0	0	0	0	0	0	0	0	0	0	0	0	0	ASV661	TACGTAGGGGGCTAGCGTTATCCGGATTTACTGGGCGTAAAGGGTGCGTAGGCGGTCTTTTAAGTCAGGAGTGAAAGGCTACGGCTCAACCGTAGTAAGCTCTTGAAACTGGGGGACTTGAGTGCAGGAGAGGAGAGTGGAATTCCTAGTGTAGCGGTGAAATGCGTAGATATTAGGAGGAACACCAGTAGCGAAGGCGGCTCTCTGGACTGTAACTGACGCTGAGGCACGAAAGCGTGGGGAGCAAACAGG	Bacteria; Firmicutes; Clostridia; Clostridiales; Peptostreptococcaceae; NA; NA
						0	0	0	0	0	0	0	0	0	0	0	0	0	0	0	0	0	0	0	0	0	0.00079876	0	0	0	0	0	0	0	0	0	0	0	0	0	0	0	0	ASV662	TACGTAGGGGGCTAGCGTTATCCGGAATTACTGGGCGTAAAGGGTGCATAGGTGGTTTCTTAAGTCAGAGGTGAAAGGCTACGGCTCAACCGTAGTAAGCCTTTGAAACTGGGAAACTTGAGTGCAGGAGAGGAGAGTGGAATTCCTAGTGTAGCGGTGAAATGCGTAGATATTAGGAGGAACACCAGTTGCGAAGGCGGCTCTCTGGACTGTAACTGACACTGAGGCACGAAAGCGTGGGGAGCAAACAGG	Bacteria; Firmicutes; Clostridia; Clostridiales; Peptostreptococcaceae; NA; NA
						0	0	0	0	0	0	0	0	0	0	0	0	0	0	0	0	0	0	0	0	0	0	0	0	0	0	0	0	0	0	0	0	0.000121294	0	0	0	0	0	ASV663	TACGTAGGGGGCTAGCGTTATCCGGAATTACTGGGCGTAAAGGGTGCGTAGGCGGTCTTTCAAGCCAGAAGTGAAAGGCTACGGCTCAACCGTAGTAAGCTTTTGGAACTGTAAGACTTGAGTGCAGGAGAGGAGAGTGGAATTCCTAGTGTAGCGGTGAAATGCGTAGATATTAGGAGGAACACCAGTAGCGAAGGCGGCTCTCTGGACTGTAACTGACGCTGAGGCACGAAAGCGTGGGGAGCAAACAGG	Bacteria; Firmicutes; Clostridia; Clostridiales; Peptostreptococcaceae; NA; NA
						0	0	0	0	0	0	0	0	0	0	0	0	0	0	0	0	0	0	0	0	0	0	0	0	0	0	0	0.000535698	0	0	0	0	0	0	0	0	0	0	ASV664	TACGTAGGGGGCTAGCGTTATCCGGAATTACTGGGCGTAAAGGGTGCGTAGGTGGTTTTTTAAGTCAGAAGTGAAAGGCTACGGCTCAACCGTAGTAAGCTTTTGAAACTAGAGAACTTGAGTGCAGGAGAGGAGAGTAGAATTCCTAGTGTAGCGGTGAAATGCGTAGATATTAGGAGGAATACCAGTAGCGAAGGCGGCTCTCTGGACTGTAACTGACACTGAGGCACGAAAGCGTGGGGAGCAAACAGG	Bacteria; Firmicutes; Clostridia; Clostridiales; Peptostreptococcaceae; Paraclostridium; NA
						0	0	0	0	0	0	0	0	0	0	0	0	0	3.59861e-05	0	0	0	0	0	0	0	0	0	0	0	0	0	0	0	0	8.54068e-05	0	0	0	0	0	0	0	ASV665	TACGTAGGGGGCTAGCGTTATCCGGATTTACTGGGCGTAAAGGGTGCGTAGGTGGTCCTTCAAGTCGGTGGTTAAAGGCTACGGCTCAACCGTAGTAAGCCGCCGAAACTGGAGGACTTGAGTGCAGGAGAGGAAAGTGGAATTCCCAGTGTAGCGGTGAAATGCGTAGATATTGGGAGGAACACCAGTAGCGAAGGCGGCTTTCTGGACTGCAACTGACACTGAGGCACGAAAGCGTGGGTAGCAAACAGG	Bacteria; Firmicutes; Clostridia; Clostridiales; Peptostreptococcaceae; Peptostreptococcus; NA
						0	0.00184514	0.0222647	0.010845	0.0314098	0.0152377	0.00217765	0.0108604	0.00480377	0.00591263	0.00636336	0	0.00300428	0.0120913	0.00861564	0.0113871	0.00605906	0.00173283	0.00580679	0.00117594	0.0105827	0.0240803	0.0084158	0.00116574	0.00570057	0.0020708	0.0288944	0.00729145	0.00705788	0.00282322	0.00589307	0.00140156	0.00400272	0.00984592	0.000625469	0.000426824	0.039127	0.000365025	ASV666	TACGTAGGGGGCTAGCGTTATCCGGAATTACTGGGCGTAAAGGGTGCGTAGGTGGTTTCTTAAGTCAGAGGTGAAAGGCTACGGCTCAACCGTAGTAAGCCTTTGAAACTGGGAAACTTGAGTGCAGGAGAGGAGAGTGGAATTCCTAGTGTAGCGGTGAAATGCGTAGATATTAGGAGGAACACCAGTTGCGAAGGCGGCTCTCTGGACTGTAACTGACACTGAGGCACGAAAGCGTGGGGAGCAAACAGG	Bacteria; Firmicutes; Clostridia; Clostridiales; Peptostreptococcaceae; Romboutsia; NA
						0	0	0	0	0	0	0	0.000873826	0	0	0	0	0	0	0	0	0	0	0	0	0	0	0	0	0	0	0	0	0	0	0	0	0	0	0	0	0	0	ASV667	TACGTAGGGGGCTAGCGTTATCCGGAATTACTGGGCGTAAAGGGTGCGTAGGTGGTTTCTTAAGTCAGAGGTGAAAGGCTACGGCTCAACCGTAGTAAGCCTTTGAAACTGAGAAACTTGAGTGCAGGAGAGGAGAGTAGAATTCCTAGTGTAGCGGTGAAATGCGTAGATATTAGGAGGAATACCAGTTGCGAAGGCGGCTCTCTGGACTGTAACTGACACTGAGGCACGAAAGCGTGGGGAGCAAACAGG	Bacteria; Firmicutes; Clostridia; Clostridiales; Peptostreptococcaceae; Romboutsia; NA
						0	0	0	0	0	0	0	0	0	0	0	0	0	0	0	0	0	0	0	0	0	0	0	0	0	0	0.00035998	0	0	0	0	0	0	0	0	0	0	0	ASV668	TACGTAGGGGGCTAGCGTTATCCGGAATTACTGGGCGTAAAGGGTGCGTAGGCGGTCTTTCAAGTCAGAAGTGAAAGGCTACGGCTCAACCGTAGTAAGCTTTTGAAACTGTAAGACTTGAGTGCAGGAGAGGAGAGTGGAATTCCTAGTGTAGCGGTGAAATGCGTAGATATTAGGAGGAACACCAGTTGCGAAGGCGGCTCTCTGGACTGTAACTGACGCTGAGGCACGAAAGCGTGGGGAGCAAACAGG	Bacteria; Firmicutes; Clostridia; Clostridiales; Peptostreptococcaceae; Romboutsia; NA
						0	0	0	0	0	0	0	0	0	0.00461999	0.0228097	0	0.00789606	0	0	0	0	0.00378072	0	0	0.0153495	0	0	0.00499604	0.00867779	0	0	0	0	0	0	0	0	0.0042841	0	0.00320118	0.0214881	0	ASV669	TACGTAGGTGGCAAGCGTTGTCCGGAATTACTGGGTGTAAAGGGAGCGCAGGCGGGAAGCCAAGTCAGCTGTGAAAACTACAGGCTTAACTTGTAGACTGCAGTTGAAACTGGTTTTCTTGAGTGAAGTAGAGGTTGGCGGAATTCCGAGTGTAGCGGTGAAATGCGTAGATATTCGGAGGAACACCGGTGGCGAAGGCGGCCAACTGGGCTTTAACTGACGCTGAGGCTCGAAAGTGTGGGGAGCAAACAGG	Bacteria; Firmicutes; Clostridia; Clostridiales; Ruminococcaceae; [Eubacterium] coprostanoligenes group; NA
						0	0	0	0	0	0	0	0	0	0	0	0	0	0	0	0	0	0	0	0	0	0.0406428	0	0	0	0	0	0	0	0	0	0	0.0233613	0	0	0	0	0	ASV670	TACGTAGGTGGCAAGCGTTGTCCGGAATTACTGGGTGTAAAGGGAGCGTAGGCGGGATGCCAAGTCAGCTGTGAAAACTATGGGCTTAACCTGTAGACTGCAGTTGAAACTGGTATTCTTGAGTGAAGTAGAGGTTGGCGGAATTCCGAGTGTAGCGGTGAAATGCGTAGATATTCGGAGGAACACCGGTGGCGAAGGCGGCCAACTGGGCTTTAACTGACGCTGAGGCTCGAAAGTGTGGGGAGCAAACAGG	Bacteria; Firmicutes; Clostridia; Clostridiales; Ruminococcaceae; [Eubacterium] coprostanoligenes group; NA
						0.00027296	0.000550304	0.0212341	0.0106044	0	0	0	0	0	0	0	0	0	0	0	0	0	0	0	0	0	0	0	0	0	0	0	0	0.00578597	0.00362986	0	0	0	0	0	0	0	0	ASV671	TACGTAGGTGGCAAGCGTTGTCCGGAATTACTGGGTGTAAAGGGAGCGTAGGCGGGATGCCAAGTCAGCTGTGAAAACTATGGGCTTAACTTGTAGACTGCAGTTGAAACTGGTATTCTTGAGTGAAGTAGAGGTTGGCGGAATTCCGAGTGTAGCGGTGAAATGCGTAGATATTCGGAGGAACACCGGTGGCGAAGGCGGCCAACTGGGCTTTAACTGACGCTGAGGCTCGAAAGTGTGGGGAGCAAACAGG	Bacteria; Firmicutes; Clostridia; Clostridiales; Ruminococcaceae; [Eubacterium] coprostanoligenes group; NA
						0	0	0	0	0	0	0.0255348	0	0	0	0	0.008723	0	0	0	0	0.0062504	0	0	0.00377982	0	0	0	0	0	0	0	0	0	0	0	0	0	0	0	0	0	0	ASV672	TACGTAGGTGGCAAGCGTTGTCCGGAATTACTGGGTGTAAAGGGAGCGTAGGCGGGATGCCAAGTCAGCTGTGAAAACTATGGGCTTAACCCGTAGACTGCAGTTGAAACTGGTATTCTTGAGTGAAGTAGAGGTTGGCGGAATTCCGAGTGTAGCGGTGAAATGCGTAGATATTCGGAGGAACACCGGTGGCGAAGGCGGCCAACTGGGCTTTAACTGACGCTGAGGCTCGAAAGTGTGGGGAGCAAACAGG	Bacteria; Firmicutes; Clostridia; Clostridiales; Ruminococcaceae; [Eubacterium] coprostanoligenes group; NA
						0	0	0	0	0.00165799	0	0	0	0.00213501	0	0	0	0	0	0.00437753	0	0	0	0	0	0	0	0	0	0	0	0	0	0.000922762	0	0.0182771	0	0	0	0	0	0	0	ASV673	TACGTAGGTGGCAAGCGTTGTCCGGAATTACTGGGTGTAAAGGGAGCGCAGGCGGGTGATCAAGTCAGCTGTGAAAACTACGGGCTTAACCCGTAGACTGCAGTTGAAACTGTTCATCTTGAGTGAAGTAGAGGTTGGCGGAATTCCGAGTGTAGCGGTGAAATGCGTAGATATTCGGAGGAACACCGGTGGCGAAGGCGGCCAACTGGGCTTTAACTGACGCTGAGGCTCGAAAGTGTGGGGAGCAAACAGG	Bacteria; Firmicutes; Clostridia; Clostridiales; Ruminococcaceae; [Eubacterium] coprostanoligenes group; NA
						0	0	0	0	0	0.000831753	0	0.00393222	0	0	0	0	0	0.000179931	0	0	0	0	0	0	0	0	0	0	0	0	0	0	0	0	0.000626317	0	0	0	0	0	0	0.0182232	ASV674	TACGTAGGTGGCAAGCGTTGTCCGGAATTACTGGGTGTAAAGGGAGCGCAGGCGGGAAAGCAAGTCAGCTGTGAAATCCATGGGCTTAACCCATGAACTGCAGTTGAAACTGTTTTTCTTGAGTGAAGTAGAGGTTGGCGGAATTCCGAGTGTAGCGGTGAAATGCGTAGATATTCGGAGGAACACCGGTGGCGAAGGCGGCCAACTGGGCTTTTACTGACGCTGAGGCTCGAAAGTGTGGGGAGCAAACAGG	Bacteria; Firmicutes; Clostridia; Clostridiales; Ruminococcaceae; [Eubacterium] coprostanoligenes group; NA
						0.00428337	0	0	0	0	0	0	0	0	0	0	0	0	0	0	0	0	0	0.00154457	0	0	0	0.00137897	0	6.92377e-05	0.00296945	0	0.00154757	0	0	0	0.00283572	0	0	0	0	0.000112112	0	ASV675	TACGTAGGGGGCAAGCGTTGTCCGGAATTACTGGGTGTAAAGGGAGCGCAGGCGGAGAAGCAAGTCAGTGGTGAAAACGATGGGCTTAACTCATCGACTGCCATTGAAACTGTTTCCCTTGAGTGAAGTAGAGGCAGGCGGAATTCCGAGTGTAGCGGTGAAATGCGTAGATATTCGGAGGAACACCAGTGGCGAAGGCGGCCTGCTGGGCTTTAACTGACGCTGAGGCTCGAAAGTGTGGGGAGCAAACAGG	Bacteria; Firmicutes; Clostridia; Clostridiales; Ruminococcaceae; [Eubacterium] coprostanoligenes group; NA
						0	0	0	0	0	0	0	0	0	0	0	0.00160982	0	0	0	0	0.0110976	0	0	0.000559973	0	0.000117465	0	0	0.00290798	0	0	0	0	0	0	0	0.000315366	0	0	0	0	0	ASV676	TACGTAGGATGCAAGCGTTATCCGGATTTACTGGGTGTAAAGGGAGCGCAGGCGGGACTGCAAGTTGGATGTGAAATACCGTGGCTTAACCACGGAACTGCATCCAAAACTGTAGTTCTTGAGTGAAGTAGAGGCAAGCGGAATTCCGAGTGTAGCGGTGAAATGCGTAGATATTCGGAGGAACACCAGTGGCGAAGGCGGCTTGCTGGGCTTTAACTGACGCTGAGGCTCGAAAGTGTGGGGAGCAAACAGG	Bacteria; Firmicutes; Clostridia; Clostridiales; Ruminococcaceae; [Eubacterium] coprostanoligenes group; NA
						0	0.000258967	0	0	0.000414498	0.000399241	0	0.00221577	9.41915e-05	0	0	0	0	0	0.00248153	0.00019333	0	0	0	0	0	0	0	0	0	0	0.000623965	0	0.00466369	0.000529354	0.0012811	0	0	0	0	0	0	0	ASV677	TACGTAGGTGGCAAGCGTTGTCCGGAATTACTGGGTGTAAAGGGTGCGCAGGCGGGATTGCAAGTTGGATGTGAAATACCGGGGCTTAACCCCGGAGCTGCATCCAAAACTGTAGTTCTTGAGTGGAGTAGAGGTAAGCGGAATTCCGAGTGTAGCGGTGAAATGCGTAGATATTCGGAGGAACACCAGTGGCGAAGGCGGCTTACTGGGCTCTAACTGACGCTGAGGCACGAAAGCATGGGTAGCAAACAGG	Bacteria; Firmicutes; Clostridia; Clostridiales; Ruminococcaceae; [Eubacterium] coprostanoligenes group; NA
						0	0	0	0	0	0	0	0	0	4.78755e-05	0	0	4.71876e-05	3.59861e-05	0	0	0	0	0.000234618	0	0	7.04788e-05	8.11162e-05	0	0	0	0	5.9522e-05	0	0	0	0.000130378	0	0	0	0	0	0	ASV678	TACGTAGGGAGCAAGCGTTGTCCGGAATTACTGGGTGTAAAGGGAGCGTAGGCGGGTGCTCAAGTTGAATGTGAAATGCAGAGGCTCAACCTCTGAATTGCGTTCAAAACTGAGTATCTTGAGTGAAGTAGAGGCAGGCGGAATTCCCGGTGTAGCGGTGAAATGCGTAGATATCGGGAGGAACACCAGTGGCGAAGGCGGCCTGCTGGGCTTTTACTGACGCTGATGCTCGAAAGCATGGGTAGCAAACAGG	Bacteria; Firmicutes; Clostridia; Clostridiales; Ruminococcaceae; Acetanaerobacterium; NA
						0	0	6.44109e-05	0.000166562	0	0	0	6.24161e-05	6.27943e-05	0	0	0.000112313	0	0	0	7.7332e-05	0	0	0	0	0.000147237	0	0	0.000166535	0.000369268	9.76791e-05	0	0	4.9879e-05	0	0	0	0	0	0	0	0.000448447	0.000112315	ASV679	AACGTAGGTGGCAAGCGTTGTCCGGAATTACTGGGTGTAAAGGGAGCGCAGGCGGAACTGCAAGTTGGATGTCAAATCTACGGGCTCAACCCGTATACGCATTCAAAACTGCGGTTCTTGAGTAGTGCAGAGGTAGGCGGAATTCCCGGTGTAGCGGTGGAATGCGTAGATATCGGGAGGAACACCAGTGGCGAAGGCGGCCTACTGGGCACCAACTGACGCTGAGGCTCGAAAGCATGGGTAGCAAACAGG	Bacteria; Firmicutes; Clostridia; Clostridiales; Ruminococcaceae; Anaerofilum; NA
						0.000209969	0	0	0.00094385	0	0	0	0	9.41915e-05	0	0	0	0	0	0	0	0.000255118	0	0.00052789	0.00111995	0	0	0	0	0	0	0	0	0	0	0	0.00153194	0	0	0	0	0	0	ASV680	TACGTAGGGAGCGAGCGTTGTCCGGAATTACTGGGTGTAAAGGGAGCGTAGGCGGGATGCCAAGTAGAATGTTAAATCCATCGGCTCAACTGGTGGCAGCGTTCTAAACTGGCGTTCTTGAGTGAGGTAGAGGCAGGCGGAATTCCTAGTGTAGCGGTGAAATGCGTAGATATTAGGAGGAACACCAGTGGCGAAGGCGGCCTGCTGGGCCTTAACTGACGCTGAGGCTCGAAAGCGTGGGGAGCAAACAGG	Bacteria; Firmicutes; Clostridia; Clostridiales; Ruminococcaceae; Anaerotruncus; NA
						0	0.000323708	0	0.000129548	0	0.00013308	0.000245864	0	6.27943e-05	0	0	0.000374378	0	7.19722e-05	0	0	0	0.000131275	0	0.000223989	0.000110428	0	0	0	9.23169e-05	0	0	0	0	0	0	0	0	0	0	0	0	0	ASV681	TACGTAGGGAGCGAGCGTTGTCCGGAATTACTGGGTGTAAAGGGAGCGTAGGCGGGATGGCAAGTTGGATGTTTAAACTAACGGCTCAACTGTTAGGTGCATCCAAAACTGCTGTTCTTGAGTGAAGTAGAGGCAGGCGGAATTCCTAGTGTAGCGGTGAAATGCGTAGATATTAGGAGGAACACCAGTGGCGAAGGCGGCCTGCTGGGCTTTAACTGACGCTGAGGCTCGAAAGCGTGGGGAGCAAACAGG	Bacteria; Firmicutes; Clostridia; Clostridiales; Ruminococcaceae; Anaerotruncus; NA
						0	0	0	0	0	0	0	0	0	0	0	0	0	0.000161937	0	0	0	0	0	0	0	0	0	0	0	0	0	0	0	0	0	0	0	0	0	0	0	0	ASV682	TACGTAGGGAGCGAGCGTTGTCCGGAATTACTGGGTGTAAAGGGAGCGTAGGCGGGATGGCAAGTAGAATGTGAAAACAGCCGGCTCAACTGGTTGTTGCGTTCTAAACTGCCGTTCTTGAGTGAAGTAGAGGCAGGCGGAATTCCTAGTGTAGCGGTGAAATGCGTAGATATTAGGAGGAACACCAGTGGCGAAGGCGGCCTGCTGGGCTTTAACTGACGCTGAGGCTCGAAAGCGTGGGGAGCAAACAGG	Bacteria; Firmicutes; Clostridia; Clostridiales; Ruminococcaceae; Anaerotruncus; NA
						0.000356948	0.00113298	0.000493817	0.000259096	0.00269424	0.00136407	0.000175617	0.00121711	0.000816327	0.0032316	0.00387335	0.000411815	0.00383793	7.19722e-05	0.00167294	0.00249396	9.56694e-05	0.000918925	0.00103623	0	0	0.00216135	0.000709766	0.00116574	0	0	0.000215988	0.000982114	0.0105494	0.000957879	0.00429881	0.00107562	0.00429382	0	0.00060045	0.000295494	0	0	ASV683	TACGTAGGGAGCAAGCGTTATCCGGATTTACTGGGTGTAAAGGGCGCGCAGGCGGGCCGGTAAGTTGGAAGTGAAATCTATGGGCTTAACCCATAAACTGCTTTCAAAACTGCTGGTCTTGAGTGATGGAGAGGCAGGCGGAATTCCGTGTGTAGCGGTGAAATGCGTAGATATACGGAGGAACACCAGTGGCGAAGGCGGCCTGCTGGACATTAACTGACGCTGAGGCGCGAAAGCGTGGGGAGCAAACAGG	Bacteria; Firmicutes; Clostridia; Clostridiales; Ruminococcaceae; Butyricicoccus; NA
						0	0	0	0	0	0	0	0.0015292	0	0.00270497	0.00227482	0	0.00272115	0	0	0	0	0	0.00101668	8.3996e-05	0.00031288	0.00178546	0	0.000957575	0	0	0	0.000803548	0	0	0	0	0.00278977	0	0	0	7.47412e-05	0.000898523	ASV684	TACGTAGGGAGCAAGCGTTATCCGGATTTACTGGGTGTAAAGGGCGCGCAGGCGGGCCGGCAAGTTGGAAGTGAAATCTATGGGCTTAACCCATAAACTGCTTTCAAAACTGCTGGTCTTGAGTGATGGAGAGGCAGGCGGAATTCCGTGTGTAGCGGTGAAATGCGTAGATATACGGAGGAACACCAGTGGCGAAGGCGGCCTGCTGGACATTAACTGACGCTGAGGCGCGAAAGCGTGGGGAGCAAACAGG	Bacteria; Firmicutes; Clostridia; Clostridiales; Ruminococcaceae; Butyricicoccus; NA
						0.000188972	0	0.00343525	0.000462672	0	0	0	0	0	0	0	0.000299502	0	0	0.00111529	0.000289995	0	0	0	0	0	0	0	0	0	0.00046886	0.000143992	0	0	0	0	0.0041395	0	0	0.0028021	0	0	0	ASV685	TACGTAGGGAGCAAGCGTTATCCGGATTTACTGGGTGTAAAGGGCGCGCAGGCGGGCCGGCAAGTTGGAAGTGAAATCCGGGGGCTTAACCCCCGAACTGCTTTCAAAACTGCTGGTCTTGAGTGATGGAGAGGCAGGCGGAATTCCGTGTGTAGCGGTGAAATGCGTAGATATACGGAGGAACACCAGTGGCGAAGGCGGCCTGCTGGACATTAACTGACGCTGAGGCGCGAAAGCGTGGGGAGCAAACAGG	Bacteria; Firmicutes; Clostridia; Clostridiales; Ruminococcaceae; Butyricicoccus; NA
						0.00102885	0	0	0	0.000138166	0	0.000245864	0	0	0.000622382	0.000338149	0	0.00059771	0	0	0	0	0	0.000175963	8.3996e-05	0	0.000234929	0.000770604	0	0	0.000175822	0	0.000267849	9.97581e-05	0	0	0.00035854	0.000339624	0.000150319	0	0.000131331	0	0.000224631	ASV686	TACGTAGGGAGCAAGCGTTATCCGGATTTACTGGGTGTAAAGGGCGCGCAGGCGGGCCGGCAAGTTGGGAGTGAAATCCCGGGGCTTAACCCCGGAACTGCTTTCAAAACTGCTGGTCTTGAGTGATGGAGAGGCAGGCGGAATTCCGTGTGTAGCGGTGAAATGCGTAGATATACGGAGGAACACCAGTGGCGAAGGCGGCCTGCTGGACATTAACTGACGCTGAGGCGCGAAAGCGTGGGGAGCAAACAGG	Bacteria; Firmicutes; Clostridia; Clostridiales; Ruminococcaceae; Butyricicoccus; NA
						0	0	0.000279114	0	0.00029936	0	0	0	0	0	0	0	0	0	0	0.000676655	0	0	0	0	0	0	0	0	0	0	0	0	0.00236925	0	0.000683255	0.000814863	0	0	0	0	0	0	ASV687	TACGTAGGGAGCAAGCGTTATCCGGATTTACTGGGTGTAAAGGGCGCGTAGGCGGGGCGGTAAGTTGGAAGTGAAATCTATGGGCTTAACCCATAAACTGCTTTCAAAACTGCTGGTCTTGAGTGATGGAGAGGCAGGCGGAATTCCGTGTGTAGCGGTGAAATGCGTAGATATACGGAGGAACACCAGTGGCGAAGGCGGCCTGCTGGACATTAACTGACGCTGAGGCGCGAAAGCGTGGGGAGCAAACAGG	Bacteria; Firmicutes; Clostridia; Clostridiales; Ruminococcaceae; Butyricicoccus; NA
						0	0	0	0	0	0	0	0	0	0	0	0	0	0	0	0	0	0	0	0	0	0	0	0	0	0	0	0	0	0	0	0	0	0.000601278	0	0.00113273	0	0	ASV688	TACGTAGGGAGCAAGCGTTATCCGGATTTACTGGGTGTAAAGGGCGCGCAGGCGGGTCGGCAAGTTGGAAGTGAAATCTATGGGCTTAACCCATAAACTGCTTTCAAAACTGCTGGTCTTGAGTGATGGAGAGGCAGGCGGAATTCCGTGTGTAGCGGTGAAATGCGTAGATATACGGAGGAACACCAGTGGCGAAGGCGGCCTGCTGGACATTAACTGACGCTGAGGCGCGAAAGCGTGGGGAGCAAACAGG	Bacteria; Firmicutes; Clostridia; Clostridiales; Ruminococcaceae; Butyricicoccus; NA
						0	0	0	0	0	0	0	0	0	0	0	0	0	0	0	0.000599323	0	0	0	0	0	0	0	0	0	0	0	0	0.00139661	0	0	0	0	0	0	0	0	0	ASV689	TACGTAGGGAGCAAGCGTTATCCGGATTTACTGGGTGTAAAGGGCGCGCAGGCGGGCCGGTAAGTTGGAAGTGAAATCCATGGGCTTAACCCATAAACTGCTTTCAAAACTGCTGGTCTTGAGTGATGGAGAGGCAGGCGGAATTCCGTGTGTAGCGGTGAAATGCGTAGATATACGGAGGAACACCAGTGGCGAAGGCGGCCTGCTGGACATTAACTGACGCTGAGGCGCGAAAGCGTGGGGAGCAAACAGG	Bacteria; Firmicutes; Clostridia; Clostridiales; Ruminococcaceae; Butyricicoccus; NA
						0	0	0	0	0	0.000399241	0	0	0	0	0	0	0	0	0	0	0	0	0	0	0	0	0	0	0	0	0	0	0	0.000327695	0	0	0	0	0	0	0	0	ASV690	TACGTAGGGAGCAAGCGTTATCCGGATTTACTGGGTGTAAAGGGCGCGCAGGCGGGCCGGCAAGTTGGAAGTGAAATCTATGGGCTTAACCCATAAACTGCTTTCAAAACTGCTGGTCTTGAGTGATGGAGAGGCAGGCGGAATTCCGTGTGTAGCGGTGAAATGCGTAGATATACGGAGGAACACCAGTGGCGAAGGCGGCTTGCTGGACATTAACTGACGCTGAGGCGCGAAAGCGTGGGGAGCAAACAGG	Bacteria; Firmicutes; Clostridia; Clostridiales; Ruminococcaceae; Butyricicoccus; NA
						0	0	0	0	0	0	0	0	0	0	0	0	0	0	0	0	0	0	0	0	0	0	0	0	0	0	0	0	0	0	0	0	0	0	0	0.000410408	0	0	ASV691	TACGTAGGGAGCAAGCGTTATCCGGATTTACTGGGTGTAAAGGGCGCGCAGGCGGGCCGGCAAGTTGGAAGTGAAATCTATGGGCTTAACCCATAAACTGCTTTCAAAACTGCTGGTCTTGAGTGATGGAGAGGCAGGCGGAATTCCGTGTGTAGCGGTGAAATGCGTAGATATACGGAGGAAGACCAGTGGCGAAGGCGGCCTGCTGGACATTAACTGACGCTGAGGCGCGAAAGCGTGGGGAGCAAACAGG	Bacteria; Firmicutes; Clostridia; Clostridiales; Ruminococcaceae; Butyricicoccus; NA
						0	0	0	0	0	0	0	0	0.000847724	0	0	0	0	0	0	0	0	0	0.000273721	0	0	0	0	0	0	0	0	0	0	0	0	0	0	0	0	0	0	0	ASV692	TACGTAGGGAGCGAGCGTTGTCCGGATTTACTGGGTGTAAAGGGTGCGTAGGCGGCCGAGCAAGTCAGTTGTGAAAACTATGGGCTTAACCCATAACGTGCAATTGAAACTGTCCGGCTTGAGTGAAGTAGAGGTAGGCGGAATTCCCGGTGTAGCGGTGAAATGCGTAGAGATCGGGAGGAACACCAGTGGCGAAGGCGGCCTACTGGGCTTTAACTGACGCTGAGGCACGAAAGCATGGGTAGCAAACAGG	Bacteria; Firmicutes; Clostridia; Clostridiales; Ruminococcaceae; CAG-352; NA
						0.000146979	0	0	9.25343e-05	0	0	0.000140494	0	0	0	0.000338149	0.000187189	0	0.000143944	0	0	0	0.000131275	0	0	0	4.69859e-05	0	8.32674e-05	0.000161555	0	9.59946e-05	0	0	0	0	0	0.000169812	0.000187899	0	6.56653e-05	0	0	ASV693	TACGTAGATGGCGAGCGTTGTCCGGAATTACTGGGTGTAAAGGGAGTGTAGGCGGGATCATAAGTTGCGTGTGAAATGCAGGGGCTCAACCCCTGAACTGCGCGCAAAACTGTGGTTCTTGAGTGAAGTAGAGGCAGGCGGAATTCCCGGTGTAGCGGTGGAATGCGTAGATATCGGGAGGAACACCAGTGGCGAAGGCGGCCTGCTGGGCTTTTACTGACGCTGAGGCTCGAAAGCATGGGGAGCAAACAGG	Bacteria; Firmicutes; Clostridia; Clostridiales; Ruminococcaceae; Candidatus Soleaferrea; NA
						0	0.000226596	4.29406e-05	7.40275e-05	0.000184221	0	0	0	0	0	0	0	0	8.99653e-05	8.3647e-05	0	0.000255118	0	0	0.000167992	0.000147237	0	0.000121674	0	0	0	0	0.000178566	4.9879e-05	0	0.000113876	0	0	0	0	0	0.000149482	0	ASV694	TACGTAGGTGGCAAGCGTTGTCCGGAATTACTGGGTGTAAAGGGAGCGTAGGCGGGGATGCAAGTTGAATGTTTAAACTATCGGCTCAACTGATAGTCGCGTTCAAAACTGCAACTCTTGAGTGAAGTAGAGGTAGGCGGAATTCCTAGTGTAGCGGTGAAATGCGTAGATATTAGGAGGAACACCAGTGGCGAAGGCGGCCTACTGGGCTTTTACTGACGCTGAGGCTCGAAAGCATGGGGAGCAAACAGG	Bacteria; Firmicutes; Clostridia; Clostridiales; Ruminococcaceae; Candidatus Soleaferrea; NA
						0	0	0	0	0	0	0.000140494	0	0	0	0	0	0	0	0	0	0	0	0	0	0	0	0	0	0	0	0	0	0	0	0	0	0	0	0	0	0	0	ASV695	TACGTAGGTGGCAAGCGTTGTCCGGAATTACTGGGTGTAAAGGGAGCGTAGGCGGGAATGCAAGTTGAATGTTAAATCTACCGGCTCAACTGGTAGCAGCGTTCAAAACTGTATTTCTTGAGTGAAGTAGAGGCAGGCGGAATTCCTAGTGTAGCGGTGAAATGCGTAGATATTAGGAGGAACACCAGTGGCGAAGGCGGCCTGCTGGGCTTTTACTGACGCTGAGGCTCGAAAGCGTGGGGAGCAAACAGG	Bacteria; Firmicutes; Clostridia; Clostridiales; Ruminococcaceae; Candidatus Soleaferrea; NA
						0	0	0	0	0	0	0	0	0	0	0	0	0	0	0	0	0	0	0	0	5.5214e-05	0	0	0	0	0	0	0	0	0	0	0	0	0	0	0	0	0	ASV696	TACGTAGATGGCGAGCGTTGTCCGGAATTACTGGGTGTAAAGGGAGTGTAGGCGGGATCATAAGTTGCGTGTGAAATGCAGGGGCTCAACCCCTGAACTTCGCGCAAAACTGTGGTTCTTGAGTGAAGTAGAGGCAGGCGGAATTCCCGGTGTAGCGGTGGAATGCGTAGATATCGGGAGGAACACCAGTGGCGAAGGCGGCCTGCTGGGCTTTTACTGACGCTGAGGCTCGAAAGCATGGGGAGCAAACAGG	Bacteria; Firmicutes; Clostridia; Clostridiales; Ruminococcaceae; Candidatus Soleaferrea; NA
						0	0	0	0	0	0	0	0	0	0.00258528	0	0	0.00198188	0	0	0	0	0	0	0	0	0.00916224	0	0	0	0	0	0	0	0	0	0	0.00599195	0	0	0	0	0	ASV697	TACGTAGGGAGCAAGCGTTGTCCGGATTTACTGGGTGTAAAGGGTGCGTAGGCGGATCTGCAAGTCAGTAGTGAAATCCCAGGGCTTAACCCTGGAACTGCTATTGAAACTGTGGGTCTTGAGTGAGGTAGAGGCAGGCGGAATTCCCGGTGTAGCGGTGAAATGCGTAGAGATCGGGAGGAACACCAGTGGCGAAGGCGGCCTGCTGGGCCTTAACTGACGCTGAGGCACGAAAGCATGGGTAGCAAACAGG	Bacteria; Firmicutes; Clostridia; Clostridiales; Ruminococcaceae; DTU089; NA
						0.00163776	0.000161854	0.000128822	0.000259096	0.000552664	0.000998104	0.000140494	0.000405705	9.41915e-05	0	0.00553335	0.000112313	0	0.00131349	0.000278823	0.000135331	0.000574016	0.00102394	0	0.000223989	0.00055214	0	0	0	0.000323109	0	0.000791956	0	0.000149637	0.000226866	0.000199283	0.000619296	0	0	0	0	0.00276542	0	ASV698	TACGTAGGGAGCGAGCGTTGTCCGGATTTACTGGGTGTAAAGGGTGCGTAGGCGGATCTGCAAGTCAGTAGTGAAATCCCAGGGCTTAACCCTGGAACTGCTATTGAAACTGTGGGTCTTGAGTGAGGTAGAGGCAGGCGGAATTCCCGGTGTAGCGGTGAAATGCGTAGAGATCGGGAGGAACACCAGTGGCGAAGGCGGCCTGCTGGGCCTTAACTGACGCTGAGGCACGAAAGCATGGGTAGCAAACAGG	Bacteria; Firmicutes; Clostridia; Clostridiales; Ruminococcaceae; DTU089; NA
						0.0153488	0.0505633	0.0839488	0.0538735	0.019159	0.028945	0.0351235	0.0239366	0.00854003	0.0355715	0.0703351	0.0215267	0.042516	0.00143944	0.00761188	0.0231996	0.00153071	0.0332651	0.0139793	0.00190391	0.00382817	0.011676	0.00888222	0.00499604	0.00147707	0.0554427	0.00566368	0.0063391	0.00620994	0.00799072	0.0157433	0.0423077	0.00570084	0.00967681	0.104153	0.092194	0.00104638	0.0139271	ASV699	AACGTAGGTCACAAGCGTTGTCCGGAATTACTGGGTGTAAAGGGAGCGCAGGCGGGAAGACAAGTTGGAAGTGAAATCTATGGGCTCAACCCATAAACTGCTTTCAAAACTGTTTTTCTTGAGTAGTGCAGAGGTAGGCGGAATTCCCGGTGTAGCGGTGGAATGCGTAGATATCGGGAGGAACACCAGTGGCGAAGGCGGCCTACTGGGCACCAACTGACGCTGAGGCTCGAAAGTGTGGGTAGCAAACAGG	Bacteria; Firmicutes; Clostridia; Clostridiales; Ruminococcaceae; Faecalibacterium; NA
						0.00663503	0.00602098	0.000944693	0.00101788	0.00801363	0.00332701	0.00182642	0.00249665	0.00216641	0.0212328	0.000737781	0	0.00827356	0	0.00158929	0.00483325	0	0.0005251	0	0	0.00640483	0.0141193	0.000141953	0.0326408	0.00258487	0.00291084	0.000455974	0	0.000972641	0.00118474	0.00239139	0.00065189	0.00785988	0.00116498	0.0577433	0	0.00220487	0	ASV700	AACGTAGGTCACAAGCGTTGTCCGGAATTACTGGGTGTAAAGGGAGCGCAGGCGGGAGAACAAGTTGGAAGTGAAATCCATGGGCTCAACCCATGAACTGCTTTCAAAACTGTTTTTCTTGAGTAGTGCAGAGGTAGGCGGAATTCCCGGTGTAGCGGTGGAATGCGTAGATATCGGGAGGAACACCAGTGGCGAAGGCGGCCTACTGGGCACCAACTGACGCTGAGGCTCGAAAGTGTGGGTAGCAAACAGG	Bacteria; Firmicutes; Clostridia; Clostridiales; Ruminococcaceae; Faecalibacterium; NA
						0.00451434	0.00433769	0.00523875	0.00449717	0.00674711	0.00412549	0.00604123	0.00124832	0.00128728	0	0.00144482	0.00209651	0	0	0.00334588	0.00251329	0	0.000813905	0	0	0.000423308	0	0	0.000291436	0	0	0.000335981	0	0.00281817	0.0037811	0.00518135	0.0118318	0	0	0	0	0	0	ASV701	AACGTAGGTCACAAGCGTTGTCCGGAATTACTGGGTGTAAAGGGAGCGCAGGCGGGCGATCAAGTTGGAAGTGAAATCCATGGGCTCAACCCATGAACTGCTTTCAAAACTGGTCGTCTTGAGTAGTGCAGAGGTAGGCGGAATTCCCGGTGTAGCGGTGGAATGCGTAGATATCGGGAGGAACACCAGTGGCGAAGGCGGCCTACTGGGCACCAACTGACGCTGAGGCTCGAAAGTGTGGGTAGCAAACAGG	Bacteria; Firmicutes; Clostridia; Clostridiales; Ruminococcaceae; Faecalibacterium; NA
						0	0	0.000644109	0.000518192	0.00350021	0.0051236	0.0023884	0.00646007	0.0010675	0	0	0	0	0.0012955	0.00613411	0.00160464	0	0	0	0	0	0	0	0	0	0	0.00386378	0	0.00104746	0.00325175	0	0	0	0	0	0	0	0	ASV702	AACGTAGGTCACAAGCGTTGTCCGGAATTACTGGGTGTAAAGGGAGCGCAGGCGGGAAGGCAAGTTGGAAGTGAAATCCATGGGCTCAACCCATGAACTGCTTTCAAAACTGTTTTTCTTGAGTAGTGCAGAGGTAGGCGGAATTCCCGGTGTAGCGGTGGAATGCGTAGATATCGGGAGGAACACCAGTGGCGAAGGCGGCCTACTGGGCACCAACTGACGCTGAGGCTCGAAAGTGTGGGTAGCAAACAGG	Bacteria; Firmicutes; Clostridia; Clostridiales; Ruminococcaceae; Faecalibacterium; NA
						0	0	0	0	0	0	0	0	0	0	0	0	0	0	0	0	0	0	0	0	0	0	0	0	0	0	0	0	0	0	0	0	0	0.00152198	0	0.00334893	0	0	ASV703	AACGTAGGTCACAAGCGTTGTCCGGAATTACTGGGTGTAAAGGGAGCGCAGGCGGGAAGACAAGTTGGAAGTGAAATCTATGGGCTCAACCCATAAACTGCTTTCAAAACTGTTTTTCTTGAGTAGTGCAGAGGTAGGCGGAATTCCCGGTGTAGCGGTGGAATGCGTAGATATCGGGAGGAACACCAGTGGCGAAAGCGGCCTACTGGGCACCAACTGACGCTGAGGCTCGAAAGTGTGGGTAGCAAACAGG	Bacteria; Firmicutes; Clostridia; Clostridiales; Ruminococcaceae; Faecalibacterium; NA
						0	0	0	0	0.000759913	0	0	0	0	0	0	0	0	0	0	0.000889319	0	0	0	0	0	0	0	0	0	0	0	0	0	0	0	0	0	0	0	0	0	0	ASV704	AACGTAGGTCACAAGCGTTGTCCGGAATTACTGGGTGTAAAGGGAGCGCAGGCGGGAGAACAAGTTGGAAGTGAAATCCATGGGCTTAACCCATGAACTGCTTTCAAAACTGTTTTTCTTGAGTAGTGCAGAGGTAGGCGGAATTCCCGGTGTAGCGGTGGAATGCGTAGATATCGGGAGGAACACCAGTGGCGAAGGCGGCCTACTGGGCACCAACTGACGCTGAGGCTCGAAAGTGTGGGTAGCAAACAGG	Bacteria; Firmicutes; Clostridia; Clostridiales; Ruminococcaceae; Faecalibacterium; NA
						0	0	0	0	0	0	0.0017913	0	0	0	0	0	0	0	0	0	0	0	0	0	0	0	0	0	0	0	0	0	0	0	0	0	0	0	0	0	0	0	ASV705	AACGTAGGTCACAAGCGTTGTCCGGAATTACTGGGTGCAAAGGGAGCGCAGGCGGGAAGACAAGTTGGAAGTGAAATCTATGGGCTCAACCCATAAACTGCTTTCAAAACTGTTTTTCTTGAGTAGTGCAGAGGTAGGCGGAATTCCCGGTGTAGCGGTGGAATGCGTAGATATCGGGAGGAACACCAGTGGCGAAGGCGGCCTACTGGGCACCAACTGACGCTGAGGCTCGAAAGTGTGGGTAGCAAACAGG	Bacteria; Firmicutes; Clostridia; Clostridiales; Ruminococcaceae; Faecalibacterium; NA
						0	0	0	0	0	0	0	0	0	0	0	0	0	0	0	0	0	0	0	0	0	0.00110417	0	0	0	0	0	0	0	0	0	0	0	0	0	0	0	0	ASV706	AACGTAGGTCACGAGCGTTGTCCGGAATTACTGGGTGTAAAGGGAGCGCAGGCGGGAGAACAAGTTGGAAGTGAAATCCATGGGCTCAACCCATGAACTGCTTTCAAAACTGTTTTTCTTGAGTAGTGCAGAGGTAGGCGGAATTCCCGGTGTAGCGGTGGAATGCGTAGATATCGGGAGGAACACCAGTGGCGAAGGCGGCCTACTGGGCACCAACTGACGCTGAGGCTCGAAAGTGTGGGTAGCAAACAGG	Bacteria; Firmicutes; Clostridia; Clostridiales; Ruminococcaceae; Faecalibacterium; NA
						0	0.00123009	0	0	0	0	0	0	0	0	0	0	0	0	0	0	0	0	0	0	0	0	0	0	0	0	0	0	0	0	0	0	0	0	0	0	0	0	ASV707	AACGTAGGTCACAAGCGTTGTCCGGAATTACTGGGTGTAAAGGGAGCGCAGGCGGGAGAACAAGTTGGAAGTGAAATCCATGGGCTCAACCTATGAACTGCTTTCAAAACTGTTTTTCTTGAGTAGTGCAGAGGTAGGCGGAATTCCCGGTGTAGCGGTGGAATGCGTAGATATCGGGAGGAACACCAGTGGCGAAGGCGGCCTACTGGGCACCAACTGACGCTGAGGCTCGAAAGTGTGGGTAGCAAACAGG	Bacteria; Firmicutes; Clostridia; Clostridiales; Ruminococcaceae; Faecalibacterium; NA
						0	0	0	0	0	0	0	0	0	0	0	0	0	0	0	0	0	0	0	0	0	0	0	0	0	0	0	0	0	0	0	0	0	0.000638858	0	0	0	0	ASV708	AACGTAGGTCACAAGCGTTGTCCGGAATTACTGGGTGTAAAGGGAGCGCAGGCGGGAGAACAAGTTGGAAGTGAAATCCATGGGCTCAACCCATGAACTGCTTTCAAAACTGTTTTTCTTGAGTAGTGCAGAGGTAGGCGGAATTCCCGGTGTAGCGGTGGAATGCGTAGATATCGGGAGGAACACCAGTGGCGAAGGCGGCCTACTGGGTACCAACTGACGCTGAGGCTCGAAAGTGTGGGTAGCAAACAGG	Bacteria; Firmicutes; Clostridia; Clostridiales; Ruminococcaceae; Faecalibacterium; NA
						0	0	0	0	0	0.000865023	0	0	0	0	0	0	0	0	0	0	0	0	0	0	0	0	0	0	0	0	0	0	0	0	0	0	0	0	0	0	0	0	ASV709	AACGTAGGTCACAAGCGTTGTCCGGAATTACTGGGTGTAAAGGGAGCGCAGGCGGGAGAACAAGTTGGAAGTGAAATCCATGGGCTCAACCCATGAACTGCTTTCAAAACTGTTTTTCTTGAGTAGTGCAGAGGTAGGTGGAATTCCCGGTGTAGCGGTGGAATGCGTAGATATCGGGAGGAACACCAGTGGCGAAGGCGGCCTACTGGGCACCAACTGACGCTGAGGCTCGAAAGTGTGGGTAGCAAACAGG	Bacteria; Firmicutes; Clostridia; Clostridiales; Ruminococcaceae; Faecalibacterium; NA
						0.00724394	0	0.000300584	0.000222082	0	0.000299431	0.000210741	0.000374497	0	0.00114901	0.00138334	0.000224627	0.00099094	0.00088166	0.000195176	0	0.000350788	0.00068263	0.00170098	0.00114794	0.000165642	0.000258422	0.00152093	0.00104084	9.23169e-05	0.000859576	0.000431976	0.00104164	0.000324214	0	0	0.000391134	0.000800543	0.00268696	0.00210158	0.000771567	0	0.000112315	ASV710	TACGTAGGTGGCAAGCGTTATCCGGATTTACTGGGTGTAAAGGGCGTGTAGGCGGGATTGCAAGTCAGATGTGAAAACTGGGGGCTCAACCTCCAGCCTGCATTTGAAACTGTAGTTCTTGAGTGCTGGAGAGGCAATCGGAATTCCGTGTGTAGCGGTGAAATGCGTAGATATACGGAGGAACACCAGTGGCGAAGGCGGATTGCTGGACAGTAACTGACGCTGAGGCGCGAAAGCGTGGGGAGCAAACAGG	Bacteria; Firmicutes; Clostridia; Clostridiales; Ruminococcaceae; Flavonifractor; NA
						0.000167975	0	0	0	0	0	0	0	0	0	0	0	0	0.000179931	0	0	0	0	0.000234618	0	0	0	0.00020279	0	0	0	0	0.000119044	0	0	0	0	0	0.000714017	0	0	0	0	ASV711	TACGTAGGTGGCAAGCGTTGTCCGGAATTACTGGGTGTAAAGGGAGCGTAGGCGGGAAGACAAGTTGAATGTTTAAACTATCGGCTTAACCGGTAGTCGCGTTCAAAACTGTTTTTCTTGAGTGAAGTAGAGGCAGGCGGAATTCCTAGTGTAGCGGTGAAATGCGTAGATATTAGGAGGAACACCAGTGGCGAAGGCGGCCTGCTGGGCTTTAACTGACGCTGAGGCTCGAAAGCGTGGGTAGCAAACAGG	Bacteria; Firmicutes; Clostridia; Clostridiales; Ruminococcaceae; GCA-900066225; NA
						0.000251963	0	0	0	0	0	0	0	0	0	0	0.00033694	0	0.000197924	0	0	0	0.00021004	0	0	0	0	0.000141953	0	0.000138475	0	7.1996e-05	0	0.000274335	0	0	9.77836e-05	0	0	0	0	0	5.61577e-05	ASV712	TACGTAGGTAGCGAGCGTTGTCCGGAATTACTGGGTGTAAAGGGAGCGTAGGCGGGATTGCAAGTTGAATGTCAAATCTACGGGCTTAACCCGTAGCCGCGTTCAAAACTGCAGTTCTTGAGTGAAGTAGAGGCAGGCGGAATTCCTAGTGTAGCGGTGAAATGCGTAAATATTAGGAGGAACACCAGTGGCGAAGGCGGCCTGCTGGGCTTTAACTGACGCTGAGGCTCGAAAGCGTGGGTAGCAAACAGG	Bacteria; Firmicutes; Clostridia; Clostridiales; Ruminococcaceae; GCA-900066225; NA
						0	0	0	0	0	0	0	0	0	0	0	0.000449253	0	0	0	0	0.000446457	0	0	0.000251988	0	0	0	0	0	0	0	0	0	0	0	0	0	0	0	0	0	0	ASV713	TACGTAGGTAGCGAGCGTTGTCCGGAATTACTGGGTGTAAAGGGAGCGTAGGCGGGAAGACAAGTTGAATGTTTAAACTACCGGCTTAACCGGTAATCGCGTTCAAAACTGTTTTTCTTGAGTGAAGTAGAGGCAGGCGGAATTCCTAGTGTAGCGGTGAAATGCGTAGATATTAGGAGGAACACCAGTGGCGAAGGCGGCCTGCTGGGCTTTAACTGACGCTGAGGCTCGAAAGCGTGGGTAGCAAACAGG	Bacteria; Firmicutes; Clostridia; Clostridiales; Ruminococcaceae; GCA-900066225; NA
						0	0	0	0	0	0	0	0	0	4.78755e-05	0	0	0	0	0	0	0	0	0	0	0	0	0	0	0	5.86075e-05	0	0	0	0	0	0	0.000266848	0	0	0	0	0	ASV714	TACGTAGGTAGCGAGCGTTGTCCGGAATTACTGGGTGTAAAGGGAGCGTAGGCGGGATTGCAAGTTGAATGTTAAATCTATGGGCTCAACCCATAGCCGCGTTCAAAACTGCAGTTCTTGAGTGAAGTAGAGGCAGGCGGAATTCCTAGTGTAGCGGTGAAATGCGTAAATATTAGGAGGAACACCAGTGGCGAAGGCGGCCTGCTGGGCTTTAACTGACGCTGAGGCTCGAAAGCGTGGGTAGCAAACAGG	Bacteria; Firmicutes; Clostridia; Clostridiales; Ruminococcaceae; GCA-900066225; NA
						0	0	0	0	0	0	0	0	0	0	0	0	0	0	0	0	0	0	0	0	0	0	0	0	0.000207713	0	0	0	0	0	0	0	0	0	0	0	0	0	ASV715	TACGTAGGTGGCGAGCGTTGTCCGGAATTACTGGGTGTAAAGGGAGCGTAGGCGGGAAGACAAGTTGAATGTTTAAACTATCGGCTTAACCGGTAGTCGCGTTCAAAACTGTTTTTCTTGAGTGAAGTAGAGGCAGGCGGAATTCCTAGTGTAGCGGTGAAATGCGTAGATATTAGGAGGAACACCAGTGGCGAAGGCGGCCTGCTGGGCTTTAACTGACGCTGAGGCTCGAAAGCGTGGGTAGCAAACAGG	Bacteria; Firmicutes; Clostridia; Clostridiales; Ruminococcaceae; GCA-900066225; NA
						0	0	0	0	0	0	0	0	0	0	0	0	0	0	0	0	0.000223229	0	0	0	0	0	0	0	0	0	0	0	0	0	0	0	0	0	0	0	0	0	ASV716	TACGTAGGTAGCGAGCGTTATCCGGAATTACTGGGTGTAAAGGGAGCGTAGGCGGGATTGCAAGTTGAATGTTAAACCTATGGGCTTAACCCATAGTCGCGTTCAAAACTGCAGTTCTTGAGTGAAGTAGAGGCAGGCGGAATTCCTAGTGTAGCGGTGAAATGCGTAAATATTAGGAGGAACACCAGTGGCGAAGGCGGCCTGCTGGGCTTTAACTGACGCTGAGGCTCGAAAGCGTGGGTAGCAAACAGG	Bacteria; Firmicutes; Clostridia; Clostridiales; Ruminococcaceae; GCA-900066225; NA
						0	0	0	0	0	0	0	0	0	0	0	0	0	0	0	0	0	0	0	0	0	0	0	0	0	0	0	0	0	0	0	0	0	0	0	0	0.000224224	0	ASV717	TACGTAGGTAGCGAGCGTTGTCCGGAATTACTGGGTATAAAGGGAGCGTAGGCGGGATTGCAAGTTGAATGTCAAATCTACGGGCTTAACCCGTAGCCGCGTTCAAAACTGCAGTTCTTGAGTGAAGTAGAGGCAGGCGGAATTCCTAGTGTAGCGGTGAAATGCGTAAATATTAGGAGGAACACCAGTGGCGAAGGCGGCCTGCTGGGCTTTAACTGACGCTGAGGCTCGAAAGCGTGGGTAGCAAACAGG	Bacteria; Firmicutes; Clostridia; Clostridiales; Ruminococcaceae; GCA-900066225; NA
						0	0	0	0	0	0.000266161	0.000210741	0	0	0	0	0	0	8.99653e-05	0	0	0	0	0	0	0	0	0	0	0	0	0	0	0	0	0	0.000260756	0	0	0	0	0	5.61577e-05	ASV718	TACGTAGGTGGCAAGCGTTGTCCGGAATTACTGGGTGTAAAGGGAGCGTAGGCGGGAATGCAAGTTGAATGTTTAAACTATCGGCTCAACTGATAATCGCGTTCAAAACTGCATTTCTTGAGTGGAGTAGAGGCAGGCGGAATTCCTAGTGTAGCGGTGAAATGCGTAGATATTAGGAGGAACACCAGTGGCGAAGGCGGCCTGCTGGGCTCTAACTGACGCTGAGGCTCGAAAGCGTGGGTAGCAAACAGG	Bacteria; Firmicutes; Clostridia; Clostridiales; Ruminococcaceae; Harryflintia; NA
						0	0	0	0	0	0	0.00161568	0	0	0	0	0.00033694	0	0.00109758	0	0	0.00121181	0	0	0.00646769	0	0	0	0	0	0	0.000239987	0	0	0	0	0	0	0	0	0	0	0	ASV719	TACGTAGGGAGCGAGCGTTGTCCGGAATTACTGGGTGTAAAGGGAGCGTAGGCGGGAGTGCAAGTTGAATGTTTAATCTATGGGCTCAACCCATATCAGCGTTCAAAACTGCATTTCTTGAGTGAAGTAGAGGTTGGCGGAATTCCTAGTGTAGCGGTGAAATGCGTAGATATTAGGAGGAACACCAGTGGCGAAGGCGGCCAACTGGGCTTTTACTGACGCTGAGGCTCGAAAGCGTGGGGAGCAAACAGG	Bacteria; Firmicutes; Clostridia; Clostridiales; Ruminococcaceae; Hydrogenoanaerobacterium; NA
						0.000251963	0	0	7.40275e-05	0	0	0	0	0	0.000287253	0.00113741	0	0.00039323	0	0	0	0.000191339	0.00120773	0	0	0.00114109	0	0	0.00291436	9.23169e-05	0	0	0	0	0	0	9.77836e-05	0.000242589	0	0	0	0	0	ASV720	TACGTAGGTGGCAAGCGTTATCCGGATTTACTGGGTGTAAAGGGCGTGTAGGCGGGAGTGCAAGTCAGATGTGAAAACTATGGGCTCAACCCATAGCCTGCATTTGAAACTGTACTTCTTGAGTGATGGAGAGGCAGGCGGAATTCCCTGTGTAGCGGTGAAATGCGTAGATATAGGGAGGAACACCAGTGGCGAAGGCGGCCTGCTGGACATTAACTGACGCTGAGGCGCGAAAGCGTGGGGAGCAAACAGG	Bacteria; Firmicutes; Clostridia; Clostridiales; Ruminococcaceae; Intestinimonas; NA
						0	0	0	0	0	0	0	0	0	0.000933573	0.000676299	0	0.000833648	5.39792e-05	0.000111529	0	0	0.000288805	0	0	0	0	0	0	0	0	0	0	0	0	0	0	0.000727767	0	0	0	0	0	ASV721	TACGTAGGTGGCAAGCGTTATCCGGATTTACTGGGTGTAAAGGGCGTGTAGGCGGGACTGCAAGTCAGATGTGAAAACTATGGGCTCAACCCATAGCCTGCATTTGAAACTGTAGTTCTTGAGTGTCGGAGAGGCAATCGGAATTCCGTGTGTAGCGGTGAAATGCGTAGATATACGGAGGAACACCAGTGGCGAAGGCGGATTGCTGGACGATAACTGACGCTGAGGCGCGAAAGCGTGGGGAGCAAACAGG	Bacteria; Firmicutes; Clostridia; Clostridiales; Ruminococcaceae; Intestinimonas; NA
						0	0	0	0	0	0	0.000702469	0	0	0	0	0.000449253	0	0	0	0	0	0.00021004	0	0.00128794	0.00031288	0	0	0.00033307	0	0	0	0	0.000174577	0.000176451	0	0	0	0	0	0	0	0	ASV722	TACGTAGGTGGCAAGCGTTATCCGGATTTACTGGGTGTAAAGGGCGTGTAGGCGGGACTGCAAGTCAGATGTGAAAACTATGAGCTCAACTCATAGCCTGCATTTGAAACTGTAGTTCTTGAGTGCTGGAGAGGCAATCGGAATTCCGTGTGTAGCGGTGAAATGCGTAGATATACGGAGGAACACCAGTGGCGAAGGCGGATTGCTGGACAGTAACTGACGCTGAGGCGCGAAAGCGTGGGGAGCAAACAGG	Bacteria; Firmicutes; Clostridia; Clostridiales; Ruminococcaceae; Intestinimonas; NA
						0	0	0	0	0	0	0	0	0	0	0.000184445	0	0	0	0	0	0	7.8765e-05	0	0	0	0	0	0	0	0	0	0	0	0	0	0	0	0	0	0	0	0	ASV723	TACGTAGGTGGCAAGCGTTATCCGGATTTACTGGGTGTAAAGGGCGTGTAGGCGGGATGGTAAGTCAGATGTGAAAACTATGGGCTCAACTCATAGCCTGCATTTGAAACTGCTGTTCTTGAGTACTGGAGAGGCAGACGGAATTCCTAGTGTAGCGGTGAAATGCGTAGATATTAGGAGGAACACCAGTGGCGAAGGCGGTCTGCTGGACAGCAACTGACGCTGAGGCGCGAAAGCGTGGGGAGCAAACAGG	Bacteria; Firmicutes; Clostridia; Clostridiales; Ruminococcaceae; Intestinimonas; NA
						0.0523034	0.00925806	0.00755754	0.0118074	0.0186754	0.027348	0.0017913	0.0299597	0.00401884	0	0.0118352	0.000973382	0	0.00349065	0.0231702	0.0264476	0.00153071	0.00217916	0.00654975	0.000251988	0.0214967	9.39717e-05	0.0025146	0.00853491	0.11205	0.0210596	0.0053037	0.000267849	0.0153627	0.00743616	0.0263622	0.0157757	0	0	0.0029272	0.0231798	0.0624837	0.073707	ASV724	AACGTAGGGTGCAAGCGTTGTCCGGAATTACTGGGTGTAAAGGGAGCGCAGGCGGGAAGACAAGTTGGAAGTGAAAACCATGGGCTCAACCCATGAATTGCTTTCAAAACTGTTTTTCTTGAGTAGTGCAGAGGTAGATGGAATTCCCGGTGTAGCGGTGGAATGCGTAGATATCGGGAGGAACACCAGTGGCGAAGGCGGTCTACTGGGCACCAACTGACGCTGAGGCTCGAAAGCATGGGTAGCAAACAGG	Bacteria; Firmicutes; Clostridia; Clostridiales; Ruminococcaceae; NA; NA
						0.000923865	0.0184837	0.0212556	0.0235222	0.0693824	0.00572246	0.020477	0.0050245	0.00514914	0.0137882	0.00667077	0.0217513	0.0178369	0.00120553	0.00869929	0.0336201	0.00727087	0.00435833	0.00651065	0.00148393	0.00292634	0.039844	0.00614455	0.000915942	0	0.028913	0.00700761	0.000952353	0.00453899	0.00456253	0.0239993	0.00987614	0.0384746	0.00505449	0.0350513	0.0262004	0	0.0154995	ASV725	AACGTAGGGTGCAAGCGTTGTCCGGAATTACTGGGTGTAAAGGGAGCGCAGGCGGACCGGCAAGTTGGAAGTGAAAACTATGGGCTCAACCCATAAATTGCTTTCAAAACTGCTGGCCTTGAGTAGTGCAGAGGTAGGTGGAATTCCCGGTGTAGCGGTGGAATGCGTAGATATCGGGAGGAACACCAGTGGCGAAGGCGACCTACTGGGCACCAACTGACGCTGAGGCTCGAAAGCATGGGTAGCAAACAGG	Bacteria; Firmicutes; Clostridia; Clostridiales; Ruminococcaceae; NA; NA
						0.00100785	0.054642	0.00362848	0.00307214	0.00962557	0.00462455	0.016508	0.0069594	0.00634223	0.0136685	0	0.00939688	0.0274317	0.00136747	0.00638506	0.0106912	0.000892914	0	0	0.000643969	0.0219384	0.000704788	0	0.0616179	0.0100395	0.00214894	0.00249586	0	0.00760655	0.00362986	0.0209247	0.00250978	0.0130998	0	0.0268702	0	0.00919317	0.00449262	ASV726	AACGTAGGTCACAAGCGTTGTCCGGAATTACTGGGTGTAAAGGGAGCGCAGGCGGGAAGACAAGTTGGAAGTGAAATCCATGGGCTCAACCCATGAACTGCTTTCAAAACTGTTTTTCTTGAGTAGTGCAGAGGTAGGCGGAATTCCCGGTGTAGCGGTGGAATGCGTAGATATCGGGAGGAACACCAGTGGCGAAGGCGGCCTACTGGGCACCAACTGACGCTGAGGCTCGAAAGTGTGGGTAGCAAACAGG	Bacteria; Firmicutes; Clostridia; Clostridiales; Ruminococcaceae; NA; NA
						0	0.0645475	0	0	0.000667803	0.00435839	0.0477328	0.00190369	0	0	0	0.0193553	0	0.00248304	0.000752823	0	0.0176669	0	0	0.00977153	0	0	0	0	0	0	0.000671962	0	0	0.00224345	0.00111029	0	0	0	0	0	0	0	ASV727	TACGTAGGTGGCAAGCGTTGTCCGGATTTACTGGGTGTAAAGGGCGTGTAGCCGGGAAGGCAAGTCAGATGTGAAATCCACGGGCTTAACTCGTGAACTGCATTTGAAACTACTTTTCTTGAGTATCGGAGAGGCAATCGGAATTCCTAGTGTAGCGGTGAAATGCGTAGATATTAGGAGGAACACCAGTGGCGAAGGCGGATTGCTGGACGACAACTGACGGTGAGGCGCGAAAGCGTGGGGAGCAAACAGG	Bacteria; Firmicutes; Clostridia; Clostridiales; Ruminococcaceae; NA; NA
						0	0	0	0	0.0049049	0.0137738	0	0.00249665	0.0295133	0	0	0	0	0.00106159	0.012798	0.00433059	0	0	0	0	0.000607355	0	0.000121674	0.013531	0.00161555	0	0.0124073	0	0.0071327	0.0128305	0.0221204	0	0	0	0	0	0	0	ASV728	TACGTAGGTGGCAAGCGTTGTCCGGATTTACTGGGTGTAAAGGGCGTGTAGCCGGGAGGGCAAGTCAGATGTGAAATCCACGGGCTCAACTCGTGAACTGCATTTGAAACTACTCTTCTTGAGTATCGGAGAGGCAATCGGAATTCCTAGTGTAGCGGTGAAATGCGTAGATATTAGGAGGAACACCAGTGGCGAAGGCGGATTGCTGGACGACAACTGACGGTGAGGCGCGAAAGCGTGGGGAGCAAACAGG	Bacteria; Firmicutes; Clostridia; Clostridiales; Ruminococcaceae; NA; NA
						0.00415739	0.00135958	0.00281261	0.00632935	0	0	0.00228302	0	0	0.00275284	0.00288964	0.00778705	0.00374355	0	0	0	0.00513426	0.00829658	0	0.00271587	0.00522693	0.00293662	0	0.00108248	0.0175402	0.00613425	0	0	0	0	0	0.00342243	0.00492455	0	0.00858144	0	0.00964162	0.000168473	ASV729	TACGTAGGGAGCGAGCGTTATCCGGATTTACTGGGTGTAAAGGGCGTGTAGGCGGGGAAGCAAGTCAGATGTGAAAACCAGTGGCTCAACCACTGGCCTGCATTTGAAACTGTTTTTCTTGAGTGATGGAGAGGCAGGCGGAATTCCGTGTGTAGCGGTGAAATGCGTAGATATACGGAGGAACACCAGTGGCGAAGGCGGCCTGCTGGACATTAACTGACGCTGAGGCGCGAAAGCGTGGGGAGCAAACAGG	Bacteria; Firmicutes; Clostridia; Clostridiales; Ruminococcaceae; NA; NA
						0.00497627	0.00683025	0.00120234	0.000906836	0.000944135	0.00146389	0	0.000468121	6.27943e-05	0.00287253	0.000276668	0	0.00386938	0.000359861	0.00105953	0.000425326	0	0	0.00207246	0	0	0	0.000588092	0	0	0.00134797	0.000383978	0.000952353	0.000847944	0.000151244	0.000142345	0.000260756	0.000412401	0	0.00222667	0.0008044	0	0.0731173	ASV730	TACGTAGGGAGCGAGCGTTGTCCGGAATTACTGGGTGTAAAGGGAGCGTAGGCGGGATCGCAAGTCAGATGTGAAAACTATGGGCTTAACCCATAAACTGCATTTGAAACTGTGGTTCTTGAGTGAAGTAGAGGTAAGCGGAATTCCTAGTGTAGCGGTGAAATGCGTAGATATTAGGAGGAACATCAGTGGCGAAGGCGGCTTACTGGGCTTTAACTGACGCTGAGGCTCGAAAGCGTGGGGAGCAAACAGG	Bacteria; Firmicutes; Clostridia; Clostridiales; Ruminococcaceae; NA; NA
						0.00111284	0	0	0	0.00069083	0.00199621	0.000702469	0.00262148	0	0.00205865	0.00491854	0.00175957	0.000912294	0.00113356	0.000697058	0	0.000701575	0.00435833	0.012513	0	0.00257666	0.000211436	0.0198126	0.00374703	0.00173094	0.00123076	0.00239987	0.00446415	0.0011971	0.0010335	0.00079713	0	0.00194071	0	0.00150113	0	0.000784783	0.00418375	ASV731	TACGTAGGTGGCAAGCGTTGTCCGGATTTACTGGGTGTAAAGGGCGTGTAGCCGGGAAGGCAAGTCAGATGTGAAATCCACGGGCTCAACTCGTGAACTGCATTTGAAACTGTTTTTCTTGAGTATCGGAGAGGCAATCGGAATTCCTAGTGTAGCGGTGAAATGCGTAGATATTAGGAGGAACACCAGTGGCGAAGGCGGATTGCTGGACGACAACTGACGGTGAGGCGCGAAAGCGTGGGGAGCAAACAGG	Bacteria; Firmicutes; Clostridia; Clostridiales; Ruminococcaceae; NA; NA
						0.000881871	0	0.00272673	0.0169338	0.000230277	0.00515687	0	0.00396342	0.0033595	0	0	0	0	0.00179931	0.00175659	0.00166264	0	0	0	0	0	0	0	0	0	0.000293037	0.000503972	0	0.000448911	0.00320133	0.00122416	0.00632334	0	0	0.000150113	0	0	0	ASV732	TACGTAGGTGGCAAGCGTTGTCCGGATTTACTGGGTGTAAAGGGCGCGTAGGCGGGATGGCAAGTCAGATGTGAAATCCATGGGCTCAACCCATGAACTGCATTTGAAACTGTCGTTCTTGAGTATCGGAGAGGCAAGCGGAATTCCTAGTGTAGCGGTGAAATGCGTAGATATTAGGAGGAACACCAGTGGCGAAGGCGGCTTGCTGGACGACAACTGACGCTGAGGCGCGAAAGCGTGGGGAGCAAACAGG	Bacteria; Firmicutes; Clostridia; Clostridiales; Ruminococcaceae; NA; NA
						0	0	0	0	0.0088196	0.00216256	0	0.00330805	0.00043956	0	0	0	0	0.000683736	0.000892235	0.00282262	0	0	0	0	0	0	0	0	0	0	0.000791956	0	0.00124698	0.00141161	0.00882537	0	0	0	0	0	0	0.00839557	ASV733	AACGTAGGGTGCAAGCGTTGTCCGGAATTACTGGGTGTAAAGGGAGCGCAGGCGGACCGGCAAGTTGGAAGTGAAAACCATGGGCTCAACCCGTGAATTGCTTTCAAAACTGCTGGCCTTGAGTAGTGCAGAGGTAGGTGGAATTCCCGGTGTAGCGGTGGAATGCGTAGATATCGGGAGGAACACCAGTGGCGAAGGCGACCTACTGGGCACCAACTGACGCTGAGGCTCGAAAGCATGGGTAGCAAACAGG	Bacteria; Firmicutes; Clostridia; Clostridiales; Ruminococcaceae; NA; NA
						0.00386344	0	0.0010091	0.00262797	0.00198038	0	0	0	0.0022606	0	0.010083	0	0	0	0	0.000599323	0	0.00905797	0	0	0	0	0	0	0	0	0	0	0	0	0	0.00156454	0	0	0	0	0	0	ASV734	TACGTAGGTGGCAAGCGTTGTCCGGATTTACTGGGTGTAAAGGGCGTGTAGCCGGGAAGGCAAGTCAGATGTGAAATCCACGGGCTTAACTCGTGAACTGCATTTGAAACTGTTTTTCTTGAGTATCGGAGAGGCAATCGGAATTCCTAGTGTAGCGGTGAAATGCGTAGATATTAGGAGGAACACCAGTGGCGAAGGCGGATTGCTGGACGACAACTGACGGTGAGGCGCGAAAGCGTGGGGAGCAAACAGG	Bacteria; Firmicutes; Clostridia; Clostridiales; Ruminococcaceae; NA; NA
						0	0.00731581	0	0	0	0.00143062	0.00252889	0	0	0.00610413	0	0	0.00475022	0	0	0	0	0	0	0	0	0	0	0	0	0	0	0	0	0	0	0	0.00196497	0	0	0	0	0	ASV735	AACGTAGGTCACAAGCGTTGTCCGGAATTACTGGGTGTAAAGGGAGCGCAGGCGGGAAGACAAGTTGGGAGTGAAATCTATGGGCTCAACCCATAAACTGCTTTCAAAACTGTTTTTCTTGAGTAGTGCAGAGGTAGGCGGAATTCCCGGTGTAGCGGTGGAATGCGTAGATATCGGGAGGAACACCAGTGGCGAAGGCGGCCTACTGGGCACCAACTGACGCTGAGGCTCGAAAGTGTGGGTAGCAAACAGG	Bacteria; Firmicutes; Clostridia; Clostridiales; Ruminococcaceae; NA; NA
						0.00209969	0.00113298	0.00227585	0.00314617	0	0	0	0	0	0	0	0.00142263	0	0	0	0	0.000191339	0	0	0	0	0	0	0	0	0.00209033	0	0	0	0	0	0.000684485	0	0	0.00137603	0	0	0.00376257	ASV736	AACGTAGGGTGCAAGCGTTGTCCGGAATTACTGGGTGTAAAGGGAGCGCAGGCGGACCGGCAAGTTGGAAGTGAAATCCATGGGCTCAACCCGTGAATTGCTTTCAAAACTGCTGGCCTTGAGTAGTGCAGAGGTAGGTGGAATTCCCGGTGTAGCGGTGGAATGCGTAGATATCGGGAGGAACACCAGTGGCGAAGGCGACCTACTGGGCACCAACTGACGCTGAGGCTCGAAAGCATGGGTAGCAAACAGG	Bacteria; Firmicutes; Clostridia; Clostridiales; Ruminococcaceae; NA; NA
						0	0	0	0	0	0.00342682	0	0.00237181	0	0	0	0	0	0	0.00415447	0.00131464	0	0	0	0	0	0	0	0	0	0	0.00297583	0	0	0.00178972	0.00108182	0	0	0	0	0	0	0	ASV737	AACGTAGGGTGCAAGCGTTGTCCGGAATTACTGGGCGTAAAGGGAGCGCAGGCGGACCGGCAAGTTGGAAGTGAAAACTATGGGCTCAACCCATAAATTGCTTTCAAAACTGCTGGCCTTGAGTAGTGCAGAGGTAGGTGGAATTCCCGGTGTAGCGGTGGAATGCGTAGATATCGGGAGGAACACCAGTGGCGAAGGCGACCTACTGGGCACCAACTGACGCTGAGGCTCGAAAGCATGGGTAGCAAACAGG	Bacteria; Firmicutes; Clostridia; Clostridiales; Ruminococcaceae; NA; NA
						0	0	0	0	0	0	0.00129957	0	0	0	0	0.00359402	0	0	0	0	0.0104599	0	0	0.00265987	0	0	0	0	0	0	0	0	0	0	0	0	0	0	0	0	0	0	ASV738	AACGTAGGTGGCAAGCGTTGTCCGGAATTACTGGGTGTAAAGGGAGCGCAGGCGGGTCGGTAAGTTGGGAGTGAAAACTATGGGCTCAACCCATAAATTGCTTTCAAAACTGCTGATCTTGAGTGGTGTAGAGGTAGGCGGAATTCCCGGTGTAGCGGTGGAATGCGTAGATATCGGGAGGAACACCAGTGGCGAAGGCGGCCTACTGGGCACTAACTGACGCTGAGGCTCGAAAGCATGGGTAGCAAACAGG	Bacteria; Firmicutes; Clostridia; Clostridiales; Ruminococcaceae; NA; NA
						0.00128081	0.000712158	0	0.000370137	0	0.000399241	0	0	0.000188383	0.00114901	0	0	0.000298855	0.000341868	0	0	0.000350788	0.000288805	0.00222887	0	0.000680973	0	0.000993673	0.000416337	0	0	0.000239987	0.00029761	0	0	0	0.00140156	0.000460919	0	0	0.000147747	0.000336335	0	ASV739	TACGTAGGTGGCAAGCGTTATCCGGATTTACTGGGTGTAAAGGGCGTGTAGGCGGGAAGGCAAGTCAGATGTGAAAACTATGGGCTCAACCCATAGCCTGCATTTGAAACTGTTTTTCTTGAGTGCTGGAGAGGCAATCGGAATTCCGTGTGTAGCGGTGAAATGCGTAGATATACGGAGGAACACCAGTGGCGAAGGCGGATTGCTGGACAGTAACTGACGCTGAGGCGCGAAAGCGTGGGGAGCAAACAGG	Bacteria; Firmicutes; Clostridia; Clostridiales; Ruminococcaceae; NA; NA
						0	0	0	0	0.000759913	0.000731943	0	0.000998658	0.000722135	0	0	0	0	0.00161937	0.00175659	0.000309328	0	0	0	0	0	0	0	0	0	0	0.000503972	0	0.00319226	0.000579769	0.00116723	0	0	0	0	0	0	0	ASV740	TACGTAGGGAGCGAGCGTTGTCCGGATTTACTGGGTGTAAAGGGTGCGTAGGCGGGCCCGCAAGTCAGACGTGAAAGCCACAGGCTCAACCTGTGAATTGCGTTTGAAACTGTGGGTCTTGAGTGAAGTAGAGGTAGGCGGAATTCCCGGTGTAGCGGTGAAATGCGTAGAGATCGGGAGGAACACCAGTGGCGAAGGCGGCCTACTGGGCTTTAACTGACGCTGAGGCACGAAAGCGTGGGTAGCAAACAGG	Bacteria; Firmicutes; Clostridia; Clostridiales; Ruminococcaceae; NA; NA
						0	0	0	0	0	0	0	0	0	0	0.000553335	0	0	0.000359861	0	0	9.56694e-05	0.00042008	0.00170098	0.000139993	0.000404903	0	0.00245376	0.000124901	0.000830852	0	0	0.00169638	0	0.000126037	0	0	0	0	0	0	0.000112112	0.00134778	ASV741	AACGTAGGTGGCAAGCGTTGTCCGGAATTACTGGGTGTAAAGGGAGCGCAGGCGGGAGAGCAAGTTGGGAGTGAAATCTGTGGGCTCAACCCACAAATTGCTTTCAAAACTGTTTTTCTTGAGTGGTGTAGAGGTAGGCGGAATTCCCGGTGTAGCGGTGGAATGCGTAGATATCGGGAGGAACACCAGTGGCGAAGGCGGCCTACTGGGCACTAACTGACGCTGAGGCTCGAAAGCATGGGTAGCAAACAGG	Bacteria; Firmicutes; Clostridia; Clostridiales; Ruminococcaceae; NA; NA
						0	0	0	0	0	0	0	0	0	0	0.00390409	0	0	0	0	0	0	0.00131275	0	0	0	0	0	0	0	0	0	0	0	0	0	0	0	0	0	0.00367726	0	0	ASV742	AACGTAGGTCACGAGCGTTGTCCGGAATTACTGGGTGTAAAGGGAGCGCAGGCGGGAAGACAAGTTGGAAGTGAAATCTATGGGCTCAACCCATAAACTGCTTTCAAAACTGTTTTTCTTGAGTAGTGCAGAGGTAGGCGGAATTCCCGGTGTAGCGGTGGAATGCGTAGATATCGGGAGGAACACCAGTGGCGAAGGCGGCCTACTGGGCACCAACTGACGCTGAGGCTCGAAAGTGTGGGTAGCAAACAGG	Bacteria; Firmicutes; Clostridia; Clostridiales; Ruminococcaceae; NA; NA
						0	0	0	0	0	0	0	0	0	0	0.00605595	0	0	0	0	0	0	0.00506721	0	0	0	0	0	0	0	0	0	0	0	0	0	0	0	0	0	0	0	0	ASV743	TACGTAGGTGGCAAGCGTTGTCCGGATTTACTGGGTGTAAAGGGCGTGTAGCCGGGAAGGCAAGTCAGATGTGAAATCCACGGGCTTAACTCGTGAACTGCATTTGAAACTGTTTTTCTTGAGTATCGGAGAGGCAATCGGAATTCCTAGTGTAGCGGTGAAATGCGTAGATATTAGGAGGAACACCAGCGGCGAAGGCGGATTGCTGGACGACAACTGACGGTGAGGCGCGAAAGCGTGGGGAGCAAACAGG	Bacteria; Firmicutes; Clostridia; Clostridiales; Ruminococcaceae; NA; NA
						0	0	0	0	0.00274029	0	0	0	0	0	0	0	0	0	0.000892235	0	0	0	0	0	0	0	0	0	0	0.000996327	0.00035998	0	0.000548669	0.00113433	0.00230598	0	0	0	0	0	0	0	ASV744	AACGTAGGGTGCAAGCGTTGTCCGGAATTACTGGGTGTAAAGGGAGCGCAGGCGGACCGGCAAGTTGGGAGTGAAATCCATGGGCTCAACCCGTGAATTGCTTTCAAAACTGCTGGCCTTGAGTAGTGCAGAGGTAGGTGGAATTCCCGGTGTAGCGGTGGAATGCGTAGATATCGGGAGGAACACCAGTGGCGAAGGCGACCTACTGGGCACCAACTGACGCTGAGGCTCGAAAGCATGGGTAGCAAACAGG	Bacteria; Firmicutes; Clostridia; Clostridiales; Ruminococcaceae; NA; NA
						0	0	0	0	0	0.00113118	0	0.00134195	0	0	0	0	0	0	0.00262094	0	0	0	0	0	0	0	0	0	0	0	0.00261585	0	0	0.00189055	0	0	0	0	0	0	0	0	ASV745	AACGTAGGGTGCAAGCGTTGTCCGGAATTACTGGGTGTAAAGGGAGCGCAGGCGGACCGGCAAGTTGGAAGTGAAAACTATGGGCTTAACCCATAAATTGCTTTCAAAACTGCTGGCCTTGAGTAGTGCAGAGGTAGGTGGAATTCCCGGTGTAGCGGTGGAATGCGTAGATATCGGGAGGAACACCAGTGGCGAAGGCGACCTACTGGGCACCAACTGACGCTGAGGCTCGAAAGCATGGGTAGCAAACAGG	Bacteria; Firmicutes; Clostridia; Clostridiales; Ruminococcaceae; NA; NA
						0	0	0	0	0	0	0	0	0	0.0010772	0	0	0.00151	0	0	0	0	0	0	0	0	0.00171498	0	0	0	0	0	0	0	0	0	0	0.0034205	0	0	0	0	0	ASV746	AACGTAGGGTGCAAGCGTTGTCCGGAATTACTGGGTGTAAAGGGAGCGCAGGCGGACCGGCAAGTTGGAAGTGAAAACTATGGGCTCAACCCATAAATTGCTTTCAAAACTGCTGGCCTTGAGTAGTGCAGAGGTAGGTGGAATTCCCGGTGTAGCGGTGGAATGCGTAGATATCGGGAGGAATACCAGTGGCGAAGGCGACCTACTGGGCACCAACTGACGCTGAGGCTCGAAAGCATGGGTAGCAAACAGG	Bacteria; Firmicutes; Clostridia; Clostridiales; Ruminococcaceae; NA; NA
						0	0.000226596	0	0	0.00059872	0	0.000421482	0	0.000125589	0.000335129	0	0.00149751	0.0011325	0	0.000139412	3.8666e-05	0.000446457	0	0	0.000531974	0	0.000211436	0.000223069	0	0	0	0	0	0.000997581	0.000151244	0.00054091	0	0.000339624	0	0	0	0	0	ASV747	TACGTAGGTGGCAAGCGTTATCCGGATTTATTGGGTGTAAAGGGCGTGTAGGCGGGATTGCAAGTCAGATGTGAAAACTGGGGGCTCAACCTCCAGCCTGCATTTGAAACTGTAGTTCTTGAGTGTCGGAGAGGCAATCGGAATTCCGTGTGTAGCGGTGAAATGCGTAGATATACGGAGGAACACCAGTGGCGAAGGCGGATTGCTGGACGATAACTGACGCTGAGGCGCGAAAGCGTGGGGAGCAAACAGG	Bacteria; Firmicutes; Clostridia; Clostridiales; Ruminococcaceae; NA; NA
						0.000566917	0	0.000150292	0.000795795	0.000253304	0.00013308	0.00010537	0	0.000156986	0	0.00212112	0.000449253	0	0.000251903	0	0.000135331	0	0.00170657	0	0	0	0	0	0	0	0	0.000143992	0	7.48186e-05	0	0	0.000880052	0	0	0	0	0	0	ASV748	TACGTAGGTGGCAAGCGTTGTCCGGATTTACTGGGTGTAAAGGGCGTGTAGGCGGAGCTGCAAGTCAGATGTGAAATCTCCGGGCTTAACCCGGAAACTGCATTTGAAACTGTAGTCCTTGAGTATCGGAGAGGCAAGCGGAATTCCTAGTGTAGCGGTGAAATGCGTAGATATTAGGAGGAACACCAGTGGCGAAGGCGGCTTGCTGGACGACAACTGACGCTGAGGCGCGAAAGCGTGGGGAGCAAACAGG	Bacteria; Firmicutes; Clostridia; Clostridiales; Ruminococcaceae; NA; NA
						8.39877e-05	0.000258967	0	0	0	0	0.00010537	0	0	0.000167564	0.000122963	0	0.000346043	0	0	0	0.000350788	0.00026255	0.000958023	0.00117594	0	0	0.00117618	0	0	3.90717e-05	9.59946e-05	0.000178566	0	0	0	0.000162973	4.85178e-05	0.000977076	0.000150113	8.20816e-05	0	0	ASV749	TACGTAGGGAGCAAGCGTTGTCCGGAATTACTGGGTGTAAAGGGAGCGTAGGCGGGATGGCAAGTAGAATGTTAAATCCATCGGCTCAACCGGTGGCTGCGTTCTAAACTGCCGTTCTTGAGTGAAGTAGAGGCAGGCGGAATTCCTAGTGTAGCGGTGAAATGCGTAGATATTAGGAGGAACACCAGTGGCGAAGGCGGCCTGCTGGGCTTTAACTGACGCTGAGGCTCGAAAGCGTGGGGAGCAAACAGG	Bacteria; Firmicutes; Clostridia; Clostridiales; Ruminococcaceae; NA; NA
						0	0	0	0	0.000736886	0.000166351	0	0.000187248	0.000251177	0	0	0	0	0	0.000195176	0.00137264	0	0	0	0	0	0	0	0	0	0	0.00155991	0	0	5.04147e-05	0.000825599	0	0	0	0	0	0	0	ASV750	TACGTAGGTGGCAAGCGTTATCCGGATTTACTGGGTGTAAAGGGTGTGTAGGCGGGACGACAAGTCAGATGTGAAACTCATGGGCTCAACCCATGACCTGCATTTGAAACTGCCGTTCTTGAGAGTCGGAGAGGTAAATGGAATTCCCGGTGTAGCGGTGAAATGCGTAGATATCGGGAGGAACACCAGTGGCGAAGGCGATTTACTGGACGACCACTGACGCTGAGACACGAAAGCGTGGGGAGCAAACAGG	Bacteria; Firmicutes; Clostridia; Clostridiales; Ruminococcaceae; NA; NA
						0.0020577	0	0	0.000185069	0.000138166	0.000232891	0	0	0	0	0	0	0	0	0.000195176	0.000154664	0	0	0	0	0	0	0	0	0	0.000918184	0.00035998	0	0.000124698	0	0	0.000195567	0	0	0.000275206	0	0	0	ASV751	AACGTAGGTGGCAAGCGTTGTCCGGAATTACTGGGTGTAAAGGGAGCGCAGGCGGGAGAGCAAGTTGGAAGTGAAATCTGTGGGCTCAACTCACAAATTGCTTTCAAAACTGTTTTTCTTGAGTGGTGTAGAGGTAGGCGGAATTCCCGGTGTAGCGGTGGAATGCGTAGATATCGGGAGGAACACCAGTGGCGAAGGCGGCCTACTGGGCACTAACTGACGCTGAGGCTCGAAAGCATGGGTAGCAAACAGG	Bacteria; Firmicutes; Clostridia; Clostridiales; Ruminococcaceae; NA; NA
						0	0	0	0	0.00117441	0.000266161	0	0.000249665	0.00021978	0	0	0	0	0	0.000334588	0.000115998	0	0	0	0	0	0	0	0	0	0	0.000215988	0	0.000897823	0.000176451	0.00187895	0	0	0	0	0	0	0	ASV752	TACGTAGGTGGCAAGCGTTGTCCGGAATTACTGGGTGTAAAGGGAGCGTAGGCGGGGATACAAGTTGAATGTTAAAACTATGGGCTCAACCCATAGTTGCGTTCAAAACTGTATTTCTTGAGTGAAGTAGAGGTAAGCGGAATTCCTAGTGTAGCGGTGAAATGCGTAAATATTAGGAGGAACACCAGTGGCGAAGGCGGCTTACTGGGCTTTAACTGACGCTGAGGCTCGAAAGCGTGGGTAGCAAACAGG	Bacteria; Firmicutes; Clostridia; Clostridiales; Ruminococcaceae; NA; NA
						0.000146979	0	0.000579698	0.000444165	0.00029936	0.000232891	0	0.000280873	0	0.000119689	0	0	3.14584e-05	8.99653e-05	0	0	0	0	0	0	0.000294475	0.000234929	0	0.00033307	0.000392347	0	0.000239987	0	0	0	0	9.77836e-05	0.000121294	0	0	0	0.000672671	0.000280788	ASV753	TACGTAGGTGGCAAGCGTTGTCCGGAATTACTGGGTGTAAAGGGAGCGTAGGCGGGAAGATAAGTTGGACGTCTAATCTATCGGCTCAACCGATAGTCGCGTTCAAAACTGTTTTTCTTGAGTGAAGTAGAGGTAAGCGGAATTCCTAGTGTAGCGGTGAAATGCGTAAATATTAGGAGGAACACCAGTGGCGAAGGCGGCTTACTGGGCTTTAACTGACGCTGAGGCTCGAAAGCGTGGGTAGCAAACAGG	Bacteria; Firmicutes; Clostridia; Clostridiales; Ruminococcaceae; NA; NA
						0	0	0	0	0	0	0.000245864	0	0	0	0.000276668	0.00119801	0	0	0	0	0.000255118	0.000656375	0	0.000503976	5.5214e-05	0	0	0.000124901	0.000138475	0.000390717	0	0	0	0	0	0	0	0	0.00112584	0	0.000224224	0.000393104	ASV754	TACGTAGGGAGCGAGCGTTGTCCGGAATTACTGGGTGTAAAGGGAGCGTAGGCGGGAAAGCAAGTTGGAAGTGAAATGCATGGGCTTAACCCATGAGCTGCTTTCAAAACTGTTTTTCTTGAGTGAAGTAGAGGCAGGCGGAATTCCTAGTGTAGCGGTGAAATGCGTAGATATTAGGAGGAACACCAGTGGCGAAGGCGGCCTGCTGGGCTTTAACTGACGCTGAGGCTCGAAAGCGTGGGTAGCAAACAGG	Bacteria; Firmicutes; Clostridia; Clostridiales; Ruminococcaceae; NA; NA
						0	0	0	0	0.000322388	0.00179659	0	0.00224698	0.000596546	0	0	0	0	0	0	0	0	0	0	0	0	0	0	0	0	0	0	0	0	0	0	0	0	0	0	0	0	0	ASV755	TACGTAGGTGGCAAGCGTTGTCCGGAATTACTGGGTGTAAAGGGAGCGTAGGCGGGTGTGCAAGTTGAATGTCAAATCTATGGGCTCAACCCATAGTCGCGTTCAAAACTGCATATCTTGAGTGAAGTAGAGGTAGGCGGAATTCCTAGTGTAGCGGTGAAATGCGTAAATATTAGGAGGAACACCAGTGGCGAAGGCGGCCTACTGGGCTTTAACTGACGCTGAGGCTCGAAAGCGTGGGTAGCAAACAGG	Bacteria; Firmicutes; Clostridia; Clostridiales; Ruminococcaceae; NA; NA
						0	0	0	0	0.00234882	0	0	0	0	0	0	0	0	0	0	0	0	0	0	0	0	0	0	0	0	0	0	0	0	0	0.00153732	0	0	0	0	0	0	0	ASV756	AACGTAGGGTGCAAGCGTTGTCCGGAATTACTGGGTGTAAAGGGAGCGCAGGCGGGAAGACAAGTTGGAAGTGAAAACCATGGGCTCAACCCATGAATTGCTTTCAAAACTGTTTTTCTTGAGTAGTGCAGAGGTAGATGGAATTCCCGGTGTAGCGGTGGAATGCGTAGATATCGGGAGGAACACCAGTGGCAAAGGCGGTCTACTGGGCACCAACTGACGCTGAGGCTCGAAAGCATGGGTAGCAAACAGG	Bacteria; Firmicutes; Clostridia; Clostridiales; Ruminococcaceae; NA; NA
						0	0.00492037	0	0	0	0	0	0	0	0	0	0	0	0	0	0	0	0	0	0	0	0	0	0	0	0	0	0	0	0	0	0	0	0	0	0	0	0	ASV757	AACGTAGGTCACAAGCGTTGTCCGGAATTACTGGGTGTAAAGGGAGCGCAGGCGGGAAGACAAGTTGGAAGTGAAATCTATGGGCTCAACCCATAAACTGCTTTCAAAACTGTTTTTCTTGAGTAGTGCAGAGGTAGGCTGAATTCCCGGTGTAGCGGTGGAATGCGTAGATATCGGGAGGAACACCAGTGGCGAAGGCGGCCTACTGGGCACCAACTGACGCTGAGGCTCGAAAGTGTGGGTAGCAAACAGG	Bacteria; Firmicutes; Clostridia; Clostridiales; Ruminococcaceae; NA; NA
						0.000566917	0.000226596	0.000450876	0.000666247	0.000161194	0.000365971	0	0	0.000125589	0	0	0	0	0.000125951	0	0.000231996	0	0	0	0	0	0	0.000101395	0	0	0	0	0	0	0	0.000142345	0.000130378	0	0	0	0	0	0	ASV758	TACGTAGGGAGCGAGCGTTGTCCGGAATTACTGGGTGTAAAGGGAGCGTAGGCGGGAAAGCAAGTTGGAAGTGAAATGCATGGGCTCAACCCATGAGCTGCTTTCAAAACTGTTTTTCTTGAGTGAAGTAGAGGCAGGCGGAATTCCTAGTGTAGCGGTGAAATGCGTAGATATTAGGAGGAACACCAGTGGCGAAGGCGGCCTGCTGGGCTTTAACTGACGCTGAGGCTCGAAAGCGTGGGTAGCAAACAGG	Bacteria; Firmicutes; Clostridia; Clostridiales; Ruminococcaceae; NA; NA
						0	6.47417e-05	0	0	0.000115138	0	0.000491728	0	0	0	0	0	0	0.00149342	0.000278823	0	9.56694e-05	0	0	0.000111995	0	0	0	0	0	0	9.59946e-05	0	0	0	0	0	0	0	0	0	0	0	ASV759	TACGTAGGGAGCGAGCGTTGTCCGGAATTACTGGGTGTAAAGGGAGCGTAGGCGGGACAGCAAGTTGAATGTGAAAGGTAGGGGCTCAACCCCTACACTGCGTTCAAAACTGTTGTTCTTGAGTGAAGTAGAGGCAGGCGGAATTCCTAGTGTAGCGGTGAAATGCGTAGATATTAGGAGGAACACCAGTGGCGAAGGCGGCCTGCTGGGCTTTAACTGACGCTGAAGCTCGAAAGCGTGGGGAGCAAACAGG	Bacteria; Firmicutes; Clostridia; Clostridiales; Ruminococcaceae; NA; NA
						0	0	0.000300584	0	0.000322388	0	0	0.000312081	0	0	0.000307409	0.000224627	0	0	0.000250941	0.000367327	0	0	0	0	0	0	0	0	0.000253872	0	0	0	0.000324214	0	0.000313158	0	0	0	0	0	0	0	ASV760	TACGTAGGTGGCGAGCGTTATCCGGATTTACTGGGTGTAAAGGGCGTGTAGGCGGGAAGGCAAGTCAGATGTGAAAACTATGGGCTCAACCCATAGCCTGCATTTGAAACTGTTTTTCTTGAGTGCTGGAGAGGCAATCGGAATTCCGTGTGTAGCGGTGAAATGCGTAGATATACGGAGGAACACCAGTGGCGAAGGCGGATTGCTGGACAGTAACTGACGCTGAGGCGCGAAAGCGTGGGGAGCAAACAGG	Bacteria; Firmicutes; Clostridia; Clostridiales; Ruminococcaceae; NA; NA
						0	0.00375502	0	0	0	0	0	0	0	0	0	0	0	0	0	0	0	0	0	0	0	0	0	0	0	0	0	0	0	0	0	0	0	0	0	0	0	0	ASV761	TACGTAGGTGGCAAGCGTTGTCCGGATTTACTGGGTGTAAAGGGCGTGTAGCCGGGAAGACAAGTCAGATGTGAAATCCACGGGCTCAACTCGTGAACTGCATTTGAAACTGTTTTTCTTGAGTATCGGAGAGGCAATCGGAATTCCTAGTGTAGCGGTGAAATGCGTAGATATTAGGAGGAACACCAGTGGCGAAGGCGGATTGCTGGACGACAACTGACGGTGAGGCGCGAAAGCGTGGGGAGCAAACAGG	Bacteria; Firmicutes; Clostridia; Clostridiales; Ruminococcaceae; NA; NA
						0	0	0	0	0	0	0.00151031	0	0	0	0	0.00119801	0	0	0.000474	0	0.000223229	0	0	0	0	0	0	0	0	0	0	0	0.000374093	0	0	0	0	0	0	0	0	0	ASV762	AACGTAGGGTGCAAGCGTTGTTCGGAATTACTGGGTGTAAAGGGAGCGCAGGCGGACCGGCAAGTTGGAAGTGAAATCCATGGGCTCAACCCGTGAATTGCTTTCAAAACTGCTGGCCTTGAGTAGTGCAGAGGTAGGTGGAATTCCCGGTGTAGCGGTGGAATGCGTAGATATCGGGAGGAACACCAGTGGCGAAGGCGACCTACTGGGCACCAACTGACGCTGAGGCTCGAAAGCATGGGTAGCAAACAGG	Bacteria; Firmicutes; Clostridia; Clostridiales; Ruminococcaceae; NA; NA
						0.00228867	0	0	0	0	0	0	0	0	0	0	0	0	0	0	0	0	0	0	0	0	0	0	0	0	0	0	0	0	0	0	0	0	0	0	0	0	0	ASV763	AACGTAGGTCACAAGCGTTGTCCGGAATTACTGGGTGTAAAGGGAGCGCAGGCGGGAAGACAAGTTGGAAGTGAAATCTATGGGCTCAACCCATAAACTGCTTTCAAAACTGTTTTTCTTGAGTAGTGCAGAGGTAGGCGGAATTCCCGGTGTAGCGGTGGAATGCGTAGATATCGGGAGGAACACCAGTGGCGAAGGCGGCCTACTGGGCACCAACTGACGCTGAGGTTCGAAAGTGTGGGTAGCAAACAGG	Bacteria; Firmicutes; Clostridia; Clostridiales; Ruminococcaceae; NA; NA
						0	0	6.44109e-05	0	0.000230277	9.98104e-05	0	0.000312081	0	0	0	0.00033694	0	0.000143944	0.00036247	0	0.000446457	0	0	0	0.000239261	0	0	0	6.92377e-05	0	0.000143992	0	0	0	0	0	0	0	0	0	0.000149482	0	ASV764	AACGTAGGTGGCAAGCGTTGTCCGGAATTACTGGGTGTAAAGGGAGCGCAGGCGGATTTGCAAGTTGGAAGTGAAACCCATGGGCTCAACCCATGGACTGCTTTCAAAACTGCAGATCTTGAGTGGTGTAGAGGTAGGCGGAATTCCCGGTGTAGCGGTGGAATGCGTAGATATCGGGAGGAACACCAGTGGCGAAGGCGGCCTACTGGGCACTAACTGACGCTGAGGCTCGAAAGCATGGGTAGCAAACAGG	Bacteria; Firmicutes; Clostridia; Clostridiales; Ruminococcaceae; NA; NA
						0.000125982	0.000129483	0.000107351	0	0	0	0	0	0	0.000335129	9.22226e-05	0	0.000235938	0	0	0	0	0	0	0	5.5214e-05	0.000187943	6.08371e-05	0	0.000115396	0.000136751	0	0	0	0	0	0	0.000412401	0	0	0	0	0	ASV765	TACGTAGGGAGCAAGCGTTGTCCGGATTTACTGGGTGTAAAGGGTGCGTAGGCGGATTGGCAAGTCAGTAGTGAAATCCATGGGCTTAACCCATGACGTGCTATTGAAACTGTTGATCTTGAGTGAAGTAGAGGTAAGCGGAATTCCCGGTGTAGCGGTGAAATGCGTAGAGATCGGGAGGAACACCAGTGGCGAAGGCGGCTTACTGGGCTTTAACTGACGCTGAGGCACGAAAGCATGGGTAGCAAACAGG	Bacteria; Firmicutes; Clostridia; Clostridiales; Ruminococcaceae; NA; NA
						0	0	0	0	0	0	0	0	0	0	0	0	0	0	0	0	0	0	0.00162277	0	0	0	0	0	0	0	0	0	0	0	0	0	0	0	0	0	0	0	ASV766	AACGTAGGTCACAAGCGTTGTCCGGAATTACTGGGTGTAAAGGGAGCGCAGGCGGGAAGACAAGTTGGAAGTGAAATCCATGGGCTCAACCCATAAACTGCTTTCAAAACTGTTTTTCTTGAGTAGTGCAGAGGTAGGCGGAATTCCCGGTGTAGCGGTGGAATGCGTAGATATCGGGAGGAACACCAGTGGCGAAGGCGGCCTACTGGGCACCAACTGACGCTGAGGCTCGAAAGTGTGGGTAGCAAACAGG	Bacteria; Firmicutes; Clostridia; Clostridiales; Ruminococcaceae; NA; NA
						0	0	0	0	0	0	0	0	0	0	0	0	0	0	0	0	0	0	0	0	0	0	0	0	0	0	0	0	0	0	0	0	0	0	0	0	0	0.00210591	ASV767	AACGTAGGGTGCAAGCGTTGTCCGGAATTACTGGGTGTAAAGGGAGCGCAGGCGGACCGGCAAGTTGGAAGTGAAATCCATGGGCTCAACCCGTGAATTGCTTTCAAAACTGCTGGCCTTGAGCAGTGCAGAGGTAGGTGGAATTCCCGGTGTAGCGGTGGAATGCGTAGATATCGGGAGGAACACCAGTGGCGAAGGCGACCTACTGGGCACCAACTGACGCTGAGGCTCGAAAGCATGGGTAGCAAACAGG	Bacteria; Firmicutes; Clostridia; Clostridiales; Ruminococcaceae; NA; NA
						0	0	0	0	0	0	0	0	0	0	0	0	0	0	0	0	0	0	0	0	0.00114109	0	0	0.000166535	0.000184634	0	0	0	0	0	0	0	0	0	0	0	0	0	ASV768	TACGTAGGTGGCAAGCGTTGTCCGGATTTACTGGGTGTAAAGGGCGTGTAGGCGGAGCTGCAAGTCAGATGTGAAATCTCTGGGCTCAACCCAGAAACTGCATTTGAAACTGTAGCCCTTGAGTATCGGAGAGGCAAGCGGAATTCCTAGTGTAGCGGTGAAATGCGTAGATATTAGGAGGAACACCAGTGGCGAAGGCGGCTTGCTGGACGACAACTGACGCTGAGGCGCGAAAGCGTGGGGAGCAAACAGG	Bacteria; Firmicutes; Clostridia; Clostridiales; Ruminococcaceae; NA; NA
						0	0	0	0	0	0	0	0	0	0	0.00104519	0	0	0	0	0	0	0.00084016	0	0	0	0	0	0	0	0	0	0	0	0	0	0	0	0	0	0	0	0	ASV769	AACGTAGGGTGCAAGCGTTGTCCGGAATTACTGGGTGTAAAGGGAGCGCAGGCGGACCGGCAAGTTGGAAGTGAAAACTATGGGCTCAACCCATAAATTGCTTTCAAAACTGTTGGCCTTGAGTAGTGCAGAGGTAGGTGGAATTCCCGGTGTAGCGGTGGAATGCGTAGATATCGGGAGGAACACCAGTGGCGAAGGCGACCTACTGGGCACCAACTGACGCTGAGGCTCGAAAGCATGGGTAGCAAACAGG	Bacteria; Firmicutes; Clostridia; Clostridiales; Ruminococcaceae; NA; NA
						8.39877e-05	0	0.000150292	0.000259096	0	0	0.000421482	0	0	0	0	0.000786193	0	0	0	0	0	0	0	5.59973e-05	0	0	0	0	0	0	0	0	0	0	0	0.000130378	0	0	0	0	0	0	ASV770	TACGTAGGGAGCGAGCGTTGTCCGGAATTACTGGGTGTAAAGGGAGCGTAGGCGGGAAGGCAAGTTGGATGTGAAAACTGTGGGCTTAACCGACAGACTGCATTCAAAACTGTTTTTCTTGAGTGAAGTAGAGGCAAGCGGAATTCCTAGTGTAGCGGTGAAATGCGTAGATATTAGGAGGAACACCAGTGGCGAAGGCGGCTTGCTGGGCTTTTACTGACGCTGAGGCTCGAAAGTGTGGGGAGCAAACAGG	Bacteria; Firmicutes; Clostridia; Clostridiales; Ruminococcaceae; NA; NA
						0	0	0	0	0	0	0	0	0	0	0	0	0	0	0	0	0	0	0	0	0	0	0	0	0	0	0	0	0	0	0	0.00208605	0	0	0	0	0	0	ASV771	AACGTAGGTCACAAGCGTTGTCCGGAATTACTGGGTGTAAAGGGAGCGCAGGCGGGAAGACGAGTTGGAAGTGAAATCTATGGGCTCAACCCATAAACTGCTTTCAAAACTGTTTTTCTTGAGTAGTGCAGAGGTAGGCGGAATTCCCGGTGTAGCGGTGGAATGCGTAGATATCGGGAGGAACACCAGTGGCGAAGGCGGCCTACTGGGCACCAACTGACGCTGAGGCTCGAAAGTGTGGGTAGCAAACAGG	Bacteria; Firmicutes; Clostridia; Clostridiales; Ruminococcaceae; NA; NA
						0	0	0	0	0	0	0	0	0	0	0.00156778	0	0	0	0	0	0	0.000236295	0	0	0	0	0	0	0	0	0	0	0	0	0	0	0	0	0	0	0	0	ASV772	TACGTAGGTGGCAAGCGTTGTCCGGATTTACTGGGTGTAAAGGGCGTGTAGGCGGGAAGACAGGTCAGATGTGAAATGCCGGGGCTCAACTCCGGAGCTGCATTTGAAACCGTTTTTCTTGAGTATCGGAGAGGCAGGCGGAATTCCTAGTGTAGCGGTGAAATGCGTAGATATTAGGAGGAACACCAGTGGCGAAGGCGGCCTGCTGGACGACAACTGACGCTGAGGCGCGAAAGCGTGGGGAGCAAACAGG	Bacteria; Firmicutes; Clostridia; Clostridiales; Ruminococcaceae; NA; NA
						0	0	0	0	0	0	0	0	0	0	0	0	0	0	0	0	0	0	0.00078206	0	0	0	0.000385302	0	0	0	0	0	0	0	0	0	0	0	0	0	0	0	ASV773	AACGTAGGTGGCAAGCGTTGTCCGGAATTACTGGGTGTAAAGGGAGCGCAGGCGGATTTGCAAGTTGGAAGTGAAACTCATGGGCTCAACCCATGAACTGCTTTCAAAACTGCAGATCTTGAGTGGTGTAGAGGTAGGCGGAATTCCCGGTGTAGCGGTGGAATGCGTAGATATCGGGAGGAACACCAGTGGCGAAGGCGGCCTACTGGGCACTAACTGACGCTGAGGCTCGAAAGCATGGGTAGCAAACAGG	Bacteria; Firmicutes; Clostridia; Clostridiales; Ruminococcaceae; NA; NA
						0	9.71125e-05	0	0.00035163	0	6.65402e-05	0	0	0	0	0.000184445	0.000524129	0	0	0	0	0	5.251e-05	0	0	0.000184047	0	0	0	0	0	4.79973e-05	0	0	0	0	0	0	0	0	0	0	0	ASV774	TACGTAGGGTGCAAGCGTTGTCCGGAATTACTGGGTGTAAAGGGAGCGTAGGCGGGTCAGCAAGTTGGATGTGAAATGTACCGGCTCAACTGGTAAACTGCATTCAAAACTGTTGGTCTTGAGTGAAGTAGAGGCAGGCGGAATTCCTAGTGTAGCGGTGAAATGCGTAGATATTAGGAGGAACACCAGTGGCGAAGGCGGCCTGCTGGGCTTTTACTGACGCTGAGGCTCGAAAGCATGGGGAGCAAACAGG	Bacteria; Firmicutes; Clostridia; Clostridiales; Ruminococcaceae; NA; NA
						0	0	0	0	0	0	0	0	0	0.000335129	0	0	0.000534793	0	0	0	0	0	0	0	0	0	0	0	0	0	0	0	0	0	0	0	0	0	0	0.000131331	0	0	ASV775	TACGTAGGTGGCAAGCGTTGTCCGGATTTACTGGGTGTAAAGGGCGTGTAGGCGGGAAGACAGGTCAGAAGTGAAATGCCGGGGCTCAACCCCGGAGCTGCTTTTGAAACCGTTTTTCTTGAGTATCGGAGAGGCAGGCGGAATTCCTAGTGTAGCGGTGAAATGCGTAGATATTAGGAAGAACACCAGTGGCGAAGGCGGCCTGCTGGACGACAACTGACGCTGAGGCGCGAAAGCGTGGGGAGCAAACAGG	Bacteria; Firmicutes; Clostridia; Clostridiales; Ruminococcaceae; NA; NA
						0	0	0	0	0	0.000166351	0	0	0	0	0	0	0	0	0	0	0	0	0	0	0.000165642	0	0	0.000124901	0.000576981	0	0	0	0	0	0	0	0	0	0	0	0.000149482	0.000140394	ASV776	TACGTAGGTGGCAAGCGTTGTCCGGAATTACTGGGTGTAAAGGGAGCGTAGGCGGGAAGACAAGTTGGGAGTGAAATGTATGGGCTTAACCCATAAACTGCTTTCAAAACTGTTTTTCTTGAGTGAAGTAGAGGCAGGCGGAATTCCTAGTGTAGCGGTGAAATGCGTAAATATTAGGAGGAACACCAGTGGCGAAGGCGGCCTGCTGGGCTTTAACTGACGCTGAGGCTCGAAAGCGTGGGTAGCAAACAGG	Bacteria; Firmicutes; Clostridia; Clostridiales; Ruminococcaceae; NA; NA
						0	0	0.000193233	0	0.000161194	0	0	0.000405705	0	0	0.000461113	0	0	0	0	0	0	0.00015753	0	0	0	0	0	0	0	0	0	0	0	0	0	0	0	0	0	0	0	0	ASV777	TACGTAGGTGGCAAGCGTTGTCCGGATTTACTGGGTGTAAAGGGCGCGTAGGCGGGAGCGCAAGTCAGATGTGAAATCTATGGGCTTAACCCATAAACTGCATTTGAAACTGTGCTTCTTGAGTATCGGAGAGGCAGGCGGAATTCCTAGTGTAGCGGTGAAATGCGTAGATATTAGGAGGAACACCAGTGGCGAAGGCGGCCTGCTGGACGACAACTGACGCTGAGGCGCGAAAGCGTGGGGAGCAAACAGG	Bacteria; Firmicutes; Clostridia; Clostridiales; Ruminococcaceae; NA; NA
						0	0	0	0	0.000391471	0	0	0	0.00021978	0	0	0	0	0	0.000139412	3.8666e-05	0	0	0	0	0	0	0	0	0	0	0.000215988	0	0.000149637	0	8.54068e-05	0	0	0	0	0	0	0	ASV778	TACGTAGGTGGCGAGCGTTGTCCGGATTTACTGGGTGTAAAGGGCGTGTAGGCGGGATTACAAGTCAGATGTGAAATACCGGGGCTTAACTCCGGGGCTGCATTTGAAACTGTAGTTCTTGAGTGCCGGAGAGGAAAGCGGAATTCCTAGTGTAGCGGTGAAATGCGTAGATATTAGGAGGAACACCAGTGGCGAAGGCGGCTTTCTGGACGGTAACTGACGCTGAGGCGCGAAAGCGTGGGGAGCAAACAGG	Bacteria; Firmicutes; Clostridia; Clostridiales; Ruminococcaceae; NA; NA
						0	0	0	0	0.000161194	0.00013308	0	0	0.000125589	0	0	0	0	0.000107958	0.000167294	0.000135331	0	0	0	0	0	0	0	0	0	0	0	0	0	0.000252073	0	0	0	0	0	0	0	0	ASV779	TACGTAGGGAGCGAGCGTTGTCCGGAATTACTGGGTGTAAAGGGAGCGTAGGCGGGAAGGCAAGTTGGATGTGAAAACTGTGGGCTCAACCGACAGACTGCATTCAAAACTGTTTTTCTTGAGTGAAGTAGAGGCAAGCGGAATTCCTAGTGTAGCGGTGAAATGCGTAGATATTAGGAGGAACACCAGTGGCGAAGGCGGCTTGCTGGGCTTTTACTGACGCTGAGGCTCGAAAGTGTGGGGAGCAAACAGG	Bacteria; Firmicutes; Clostridia; Clostridiales; Ruminococcaceae; NA; NA
						0	0	0	0	0	0	0	0	0	0	0	0.00146007	0	0	0	0	0.000159449	0	0	0	0	0	0	0	0	0	0	0	0	0	0	0	0	0	0	0	0	0	ASV780	TACGTAGGGAGCAAGCGTTATCCGGATTTATTGGGTGTAAAGGGTGCGTAGACGGGAATTTAAGTTAGCTGTGAAAGCCCTCGGCTTAACTGAGGAACTGCAACTAAAACTGGATTTCTTGAGTGTTGGAGAGGAAAGCGGAATTCCTAGTGTAGCGGTGAAATGCGTAGATATTAGGAGGAACACCAGTGGCGAAGGCGGCTTTCTGGACAATAACTGACGTTGAGGCACGAAAGTGTGGGGAGCAAACAGG	Bacteria; Firmicutes; Clostridia; Clostridiales; Ruminococcaceae; NA; NA
						0.000167975	0	0.000407935	0.000166562	0	0	0	0	0	0	0	0	0	0	0	0	0	0	0	0	0	0	0	0	0	0	0	0	0	0	0	0.000195567	0	0	0	0	0	0	ASV781	TACGTAGGTGGCAAGCGTTGTCCGGATTTACTGGGTGTAAAGGGCGTGCAGCCGGGCCGGCAAGTCAGATGTGAAATCCACGGGCTTAACCCGTGAACTGCATTTGAAACTGTTGGTCTTGAGTATCGGAGAGGTAATCGGAATTCCTTGTGTAGCGGTGAAATGCGTAGATATAAGGAAGAACACCAGTGGCGAAGGCGGATTACTGGACGACAACTGACGGTGAGGCGCGAAAGCGTGGGGAGCAAACAGG	Bacteria; Firmicutes; Clostridia; Clostridiales; Ruminococcaceae; NA; NA
						0	0	0	0	0	0	0	6.24161e-05	0	0	0	0	0	0.000107958	5.57647e-05	0	0	0	0	0	0.00027607	0	0	8.32674e-05	0.000138475	0	0	0	0	0	0.000113876	0	0	0	0	0	0.000149482	0	ASV782	TACGTAGGGAGCGAGCGTTGTCCGGAATTACTGGGTGTAAAGGGAGCGTAGGCGGGAGCGCAAGTTAAATGTTTAAACTATCGGCTCAACTGATAGTCGCGTTTAAAACTGCGTTTCTTGAGTGAAGTAGAGGCAGGCGGAATTCCTAGTGTAGCGGTGAAATGCGTAGATATTAGGAGGAACACCAGTGGCGAAGGCGGCCTGCTGGGCTTTAACTGACGCTGAGGCTCGAAAGCGTGGGGAGCAAACAGG	Bacteria; Firmicutes; Clostridia; Clostridiales; Ruminococcaceae; NA; NA
						0	0	0	0	0	0	0	0	0	0	0	0	0	0	0	0.000792653	0	0	0	0	0	0	0	0	0	0	0	0	0	0	0	0	0	0	0	0	0	0	ASV783	AACGTAGGTCACAAGCGTTGTCCGGAATTACTGGGTGTAAAGGGAGCGCAGGCGGGAAAACAAGTTGGAAGTGAAATCTATGGGCTCAACCCATAAACTGCTTTCAAAACTGTTTTTCTTGAGTAGTGCAGAGGTAGGCGGAATTCCCGGTGTAGCGGTGGAATGCGTAGATATCGGGAGGAACACCAGTGGCGAAGGCGGCCTACTGGGCACCAACTGACGCTGAGGCTCGAAAGTGTGGGTAGCAAACAGG	Bacteria; Firmicutes; Clostridia; Clostridiales; Ruminococcaceae; NA; NA
[truncated: 333 more rows]

## Sheet: VISBIOME_MetaPhlAn3
Taxonomy	VB001d-082	VB001d-081	VB001d-080	VB001d-079	VB001d-078	VB001d-077	VB001d-076	VB001d-075	VB001d-074	VB001d-073	VB001d-072	VB001d-071	VB001d-070	VB001d-069	VB001d-068	VB001d-067	VB001d-066	VB001d-065	VB001d-064	VB001d-063	VB001d-062	VB001d-061	VB001d-060	VB001d-059	VB001d-058	VB001d-057	VB001d-056	VB001d-055	VB001d-054	VB001d-053	VB001d-052	VB001d-051	VB001d-050	VB001d-049	VB001d-048	VB001d-047	VB001d-046	VB001c-018	VB001c-017	VB001c-016	VB001c-015
[truncated: 439 more rows]

[truncated: 3 more sheets: VSL#3_map, VSL#3_DADA2-ASVs, VSL#3_MetaPhlAn3]
