# Supplementary material for: Donor-recipient specificity and age-dependency in fecal microbiota therapy and probiotic resolution of gastrointestinal symptoms
Source: NPJ Biofilms Microbiomes. 2023 Aug 3;9:54. doi: 10.1038/s41522-023-00421-4 (PMC10400536; doi:10.1038/s41522-023-00421-4)
Supplement: Supplementary file 5 — Related Manuscript File [file 41522_2023_421_MOESM5_ESM.xlsx]

## Sheet: HC vs PostFMT
Rank ID	Metabolite Set	Total	Hits	Statistic	Expected	P value	Holm P	FDR
1	Pyrimidine metabolism	39	14	42.312	6.6667	0.0019496	0.11502	0.11502
2	Glycerolipid metabolism	16	3	38.227	6.6667	0.0044754	0.25957	0.13202
3	Phosphatidylinositol signaling system	28	1	33.081	6.6667	0.019758	1	0.36772
4	D-Arginine and D-ornithine metabolism	4	1	30.519	6.6667	0.02648	1	0.36772
5	Riboflavin metabolism	4	1	27.619	6.6667	0.036559	1	0.36772
6	beta-Alanine metabolism	21	7	18.744	6.6667	0.037395	1	0.36772
7	Purine metabolism	65	14	16.86	6.6667	0.05716	1	0.38987
8	Taurine and hypotaurine metabolism	8	5	22.933	6.6667	0.060471	1	0.38987
9	Galactose metabolism	27	7	21.161	6.6667	0.072507	1	0.38987
10	Neomycin, kanamycin and gentamicin biosynthesis	2	1	21.217	6.6667	0.072567	1	0.38987
11	Starch and sucrose metabolism	18	4	21.164	6.6667	0.072687	1	0.38987
12	Pentose and glucuronate interconversions	18	4	15.808	6.6667	0.10895	1	0.52847
13	Fatty acid degradation	39	1	15.675	6.6667	0.129	1	0.52847
14	Tryptophan metabolism	41	5	15.379	6.6667	0.12971	1	0.52847
15	Arginine biosynthesis	14	9	11.576	6.6667	0.15721	1	0.52847
16	Sulfur metabolism	8	1	13.539	6.6667	0.16086	1	0.52847
17	Glycolysis / Gluconeogenesis	26	2	13.029	6.6667	0.16953	1	0.52847
18	Primary bile acid biosynthesis	46	9	12.288	6.6667	0.16955	1	0.52847
19	Pyruvate metabolism	22	3	12.958	6.6667	0.17018	1	0.52847
20	Phosphonate and phosphinate metabolism	6	1	12.319	6.6667	0.18256	1	0.53856
21	Sphingolipid metabolism	21	4	10.45	6.6667	0.21112	1	0.56628
22	Glycerophospholipid metabolism	36	3	10.918	6.6667	0.21115	1	0.56628
23	Cysteine and methionine metabolism	33	8	10.005	6.6667	0.2312	1	0.59308
24	Pentose phosphate pathway	22	2	8.9968	6.6667	0.25367	1	0.62078
25	Glyoxylate and dicarboxylate metabolism	32	7	8.5782	6.6667	0.26304	1	0.62078
26	Retinol metabolism	16	1	7.8274	6.6667	0.29396	1	0.62919
27	Nitrogen metabolism	6	2	7.764	6.6667	0.29467	1	0.62919
28	D-Glutamine and D-glutamate metabolism	6	3	7.6419	6.6667	0.2986	1	0.62919
29	Porphyrin and chlorophyll metabolism	30	5	5.7062	6.6667	0.3738	1	0.71734
30	Lysine degradation	25	7	5.6743	6.6667	0.37901	1	0.71734
31	Thiamine metabolism	7	2	5.2759	6.6667	0.39213	1	0.71734
32	Histidine metabolism	16	11	5.3639	6.6667	0.40001	1	0.71734
33	Glutathione metabolism	28	7	5.2993	6.6667	0.40403	1	0.71734
34	Arginine and proline metabolism	38	13	5.3789	6.6667	0.45908	1	0.71734
35	Steroid hormone biosynthesis	85	3	3.3743	6.6667	0.49769	1	0.71734
36	Steroid biosynthesis	42	3	3.3355	6.6667	0.49904	1	0.71734
37	Pantothenate and CoA biosynthesis	19	8	4.5212	6.6667	0.51618	1	0.71734
38	Glycine, serine and threonine metabolism	33	12	5.0103	6.6667	0.5208	1	0.71734
39	Biotin metabolism	10	2	2.7437	6.6667	0.53983	1	0.71734
40	Phenylalanine metabolism	10	5	2.789	6.6667	0.53985	1	0.71734
41	Phenylalanine, tyrosine and tryptophan biosynthesis	4	4	2.7865	6.6667	0.54001	1	0.71734
42	Fatty acid biosynthesis	47	2	3.9081	6.6667	0.56197	1	0.71734
43	Propanoate metabolism	23	2	2.4094	6.6667	0.56612	1	0.71734
44	Citrate cycle (TCA cycle)	20	5	2.4062	6.6667	0.56645	1	0.71734
45	Alanine, aspartate and glutamate metabolism	28	12	2.5452	6.6667	0.56742	1	0.71734
46	Butanoate metabolism	15	3	2.4881	6.6667	0.56889	1	0.71734
47	Ubiquinone and other terpenoid-quinone biosynthesis	9	2	2.3467	6.6667	0.57144	1	0.71734
48	Tyrosine metabolism	42	9	2.3331	6.6667	0.58914	1	0.72415
49	Aminoacyl-tRNA biosynthesis	48	20	2.9568	6.6667	0.60699	1	0.73086
50	Inositol phosphate metabolism	30	2	1.5913	6.6667	0.64398	1	0.74768
51	Ascorbate and aldarate metabolism	8	3	1.5899	6.6667	0.6463	1	0.74768
52	Vitamin B6 metabolism	9	3	1.7515	6.6667	0.66973	1	0.74769
53	Fructose and mannose metabolism	20	4	2.5005	6.6667	0.68056	1	0.74769
54	Valine, leucine and isoleucine degradation	40	5	1.551	6.6667	0.68433	1	0.74769
55	Valine, leucine and isoleucine biosynthesis	8	6	1.5269	6.6667	0.69767	1	0.74841
56	Caffeine metabolism	10	7	2.8592	6.6667	0.80866	1	0.85198
57	Amino sugar and nucleotide sugar metabolism	37	6	0.59265	6.6667	0.86288	1	0.89315
58	Nicotinate and nicotinamide metabolism	15	7	0.33523	6.6667	0.88423	1	0.89948
59	Selenocompound metabolism	20	1	0.0026721	6.6667	0.98484	1	0.98484

## Sheet: Donor vs PostFMT
Rank ID	Metabolite Set	Total	Hits	Statistic	Expected	P value	Holm P	FDR
1	Cysteine and methionine metabolism	33	8	62.964	5.5556	4.3075e-05	0.0025414	0.0015354
2	Pyrimidine metabolism	39	14	35.034	5.5556	5.2046e-05	0.0030187	0.0015354
3	Lysine degradation	25	7	46.589	5.5556	0.00017047	0.009717	0.0020218
4	Valine, leucine and isoleucine degradation	40	5	56.694	5.5556	0.00018299	0.010247	0.0020218
5	Valine, leucine and isoleucine biosynthesis	8	6	56.514	5.5556	0.00018539	0.010247	0.0020218
6	Aminoacyl-tRNA biosynthesis	48	20	54.006	5.5556	0.00021259	0.01148	0.0020218
7	Pantothenate and CoA biosynthesis	19	8	49.84	5.5556	0.00027081	0.014353	0.0020218
8	Arginine biosynthesis	14	9	50.604	5.5556	0.00027415	0.014353	0.0020218
9	Tryptophan metabolism	41	5	52.86	5.5556	0.000397	0.020247	0.0026026
10	Phenylalanine, tyrosine and tryptophan biosynthesis	4	4	50.155	5.5556	0.00066582	0.033291	0.0026577
11	Phenylalanine metabolism	10	5	50.153	5.5556	0.00066597	0.033291	0.0026577
12	Biotin metabolism	10	2	50.255	5.5556	0.00067872	0.033291	0.0026577
13	Arginine and proline metabolism	38	13	29.911	5.5556	0.00075958	0.0357	0.0026577
14	Selenocompound metabolism	20	1	49.325	5.5556	0.00080051	0.036823	0.0026577
15	Glutathione metabolism	28	7	47.896	5.5556	0.00085042	0.038269	0.0026577
16	Glyoxylate and dicarboxylate metabolism	32	7	48.235	5.5556	0.00085836	0.038269	0.0026577
17	D-Glutamine and D-glutamate metabolism	6	3	48.313	5.5556	0.00086042	0.038269	0.0026577
18	Nitrogen metabolism	6	2	48.376	5.5556	0.00087075	0.038269	0.0026577
19	Porphyrin and chlorophyll metabolism	30	5	48.572	5.5556	0.00088986	0.038269	0.0026577
20	Histidine metabolism	16	11	47.247	5.5556	0.00090093	0.038269	0.0026577
21	Purine metabolism	65	14	39.346	5.5556	0.00097479	0.038269	0.0027387
22	beta-Alanine metabolism	21	7	34.871	5.5556	0.0014251	0.054155	0.0037391
23	Tyrosine metabolism	42	9	43.779	5.5556	0.0014576	0.054155	0.0037391
24	Ubiquinone and other terpenoid-quinone biosynthesis	9	2	45.211	5.5556	0.0016082	0.057895	0.0039535
25	Riboflavin metabolism	4	1	39.197	5.5556	0.0041356	0.14475	0.00976
26	D-Arginine and D-ornithine metabolism	4	1	35.938	5.5556	0.0066717	0.22684	0.01514
27	Nicotinate and nicotinamide metabolism	15	7	26.645	5.5556	0.020638	0.68104	0.045097
28	Glycine, serine and threonine metabolism	33	12	20.285	5.5556	0.025529	0.81693	0.053794
29	Fatty acid degradation	39	1	25.531	5.5556	0.02733	0.84724	0.055603
30	Fatty acid biosynthesis	47	2	17.615	5.5556	0.033417	1	0.06572
31	Sphingolipid metabolism	21	4	18.355	5.5556	0.041109	1	0.07824
32	Caffeine metabolism	10	7	18.537	5.5556	0.050548	1	0.093198
33	Amino sugar and nucleotide sugar metabolism	37	6	18.673	5.5556	0.058508	1	0.10461
34	Vitamin B6 metabolism	9	3	15.311	5.5556	0.087124	1	0.15119
35	Primary bile acid biosynthesis	46	9	11.11	5.5556	0.10512	1	0.17107
36	Phosphonate and phosphinate metabolism	6	1	14.678	5.5556	0.10543	1	0.17107
37	Taurine and hypotaurine metabolism	8	5	14.529	5.5556	0.10728	1	0.17107
38	Sulfur metabolism	8	1	11.263	5.5556	0.16011	1	0.2486
39	Alanine, aspartate and glutamate metabolism	28	12	10.225	5.5556	0.17453	1	0.26403
40	Butanoate metabolism	15	3	9.9782	5.5556	0.1812	1	0.26728
41	Fructose and mannose metabolism	20	4	7.1845	5.5556	0.28068	1	0.39368
42	Pentose and glucuronate interconversions	18	4	6.6192	5.5556	0.28333	1	0.39368
43	Phosphatidylinositol signaling system	28	1	6.3726	5.5556	0.2971	1	0.39368
44	Citrate cycle (TCA cycle)	20	5	6.3035	5.5556	0.29981	1	0.39368
45	Propanoate metabolism	23	2	6.2922	5.5556	0.30026	1	0.39368
46	Retinol metabolism	16	1	5.8603	5.5556	0.31802	1	0.40184
47	Steroid hormone biosynthesis	85	3	5.5361	5.5556	0.33225	1	0.40184
48	Thiamine metabolism	7	2	5.3725	5.5556	0.33966	1	0.40184
49	Pyruvate metabolism	22	3	5.3169	5.5556	0.34271	1	0.40184
50	Glycolysis / Gluconeogenesis	26	2	5.1072	5.5556	0.35225	1	0.40184
51	Steroid biosynthesis	42	3	5.1056	5.5556	0.35239	1	0.40184
52	Glycerolipid metabolism	16	3	4.9376	5.5556	0.36055	1	0.40184
53	Galactose metabolism	27	7	4.9316	5.5556	0.36097	1	0.40184
54	Pentose phosphate pathway	22	2	4.4788	5.5556	0.38514	1	0.4208
55	Starch and sucrose metabolism	18	4	3.5403	5.5556	0.44285	1	0.4704
56	Neomycin, kanamycin and gentamicin biosynthesis	2	1	3.4497	5.5556	0.44648	1	0.4704
57	Inositol phosphate metabolism	30	2	2.7669	5.5556	0.49626	1	0.50621
58	Ascorbate and aldarate metabolism	8	3	2.7587	5.5556	0.49763	1	0.50621
59	Glycerophospholipid metabolism	36	3	0.83556	5.5556	0.7797	1	0.7797

## Sheet: Donor vs HC
Rank ID	Metabolite Set	Total	Hits	Statistic	Expected	P value	Holm P	FDR
1	Pyrimidine metabolism	39	14	58.399	6.25	1.6366e-05	0.00096559	0.00096559
2	beta-Alanine metabolism	21	7	58.218	6.25	4.0427e-05	0.0023448	0.0011041
3	D-Arginine and D-ornithine metabolism	4	1	66.641	6.25	6.4094e-05	0.0036534	0.0011041
4	Selenocompound metabolism	20	1	65.963	6.25	7.4857e-05	0.004192	0.0011041
5	Pantothenate and CoA biosynthesis	19	8	59.641	6.25	0.000114	0.0062698	0.0013451
6	Arginine and proline metabolism	38	13	53.311	6.25	0.00021585	0.011656	0.0019049
7	Aminoacyl-tRNA biosynthesis	48	20	56.419	6.25	0.00032586	0.01727	0.0019049
8	Valine, leucine and isoleucine biosynthesis	8	6	56.754	6.25	0.00041899	0.021787	0.0019049
9	Valine, leucine and isoleucine degradation	40	5	56.846	6.25	0.00041934	0.021787	0.0019049
10	Cysteine and methionine metabolism	33	8	56.035	6.25	0.00046459	0.023229	0.0019049
11	Histidine metabolism	16	11	54.832	6.25	0.00049335	0.024174	0.0019049
12	Biotin metabolism	10	2	56.532	6.25	0.00049983	0.024174	0.0019049
13	Glutathione metabolism	28	7	55.949	6.25	0.00052126	0.024499	0.0019049
14	Porphyrin and chlorophyll metabolism	30	5	56.131	6.25	0.00052885	0.024499	0.0019049
15	Arginine biosynthesis	14	9	52.71	6.25	0.00054001	0.024499	0.0019049
16	D-Glutamine and D-glutamate metabolism	6	3	55.083	6.25	0.00056559	0.024886	0.0019049
17	Nitrogen metabolism	6	2	55.061	6.25	0.00057485	0.024886	0.0019049
18	Glyoxylate and dicarboxylate metabolism	32	7	54.638	6.25	0.00058115	0.024886	0.0019049
19	Pentose phosphate pathway	22	2	41.208	6.25	0.0016474	0.067542	0.0048228
20	Phenylalanine, tyrosine and tryptophan biosynthesis	4	4	48.972	6.25	0.0017162	0.068646	0.0048228
21	Phenylalanine metabolism	10	5	48.969	6.25	0.0017166	0.068646	0.0048228
22	Tyrosine metabolism	42	9	42.678	6.25	0.0030267	0.11501	0.008117
23	Ubiquinone and other terpenoid-quinone biosynthesis	9	2	44.819	6.25	0.0032842	0.12152	0.0084248
24	Tryptophan metabolism	41	5	42.048	6.25	0.0047949	0.17261	0.011787
25	Purine metabolism	65	14	26.194	6.25	0.011363	0.3977	0.026816
26	Glycine, serine and threonine metabolism	33	12	24.99	6.25	0.012425	0.42244	0.028195
27	Nicotinate and nicotinamide metabolism	15	7	28.372	6.25	0.024936	0.82288	0.054489
28	Lysine degradation	25	7	25.481	6.25	0.031617	1	0.066622
29	Phosphatidylinositol signaling system	28	1	26.545	6.25	0.034296	1	0.069774
30	Vitamin B6 metabolism	9	3	21.997	6.25	0.040939	1	0.080513
31	Caffeine metabolism	10	7	18.582	6.25	0.071664	1	0.13639
32	Inositol phosphate metabolism	30	2	18.046	6.25	0.087942	1	0.15763
33	Ascorbate and aldarate metabolism	8	3	17.939	6.25	0.088166	1	0.15763
34	Starch and sucrose metabolism	18	4	16.207	6.25	0.10901	1	0.18389
35	Neomycin, kanamycin and gentamicin biosynthesis	2	1	16.211	6.25	0.10908	1	0.18389
36	Amino sugar and nucleotide sugar metabolism	37	6	14.148	6.25	0.13588	1	0.22268
37	Fatty acid degradation	39	1	13.648	6.25	0.14446	1	0.23035
38	Sphingolipid metabolism	21	4	11.513	6.25	0.15823	1	0.24435
39	Fructose and mannose metabolism	20	4	11.647	6.25	0.16152	1	0.24435
40	Taurine and hypotaurine metabolism	8	5	11.276	6.25	0.18735	1	0.27635
41	Phosphonate and phosphinate metabolism	6	1	10.753	6.25	0.19882	1	0.28055
42	Glycerophospholipid metabolism	36	3	10.534	6.25	0.20308	1	0.28055
43	Pentose and glucuronate interconversions	18	4	9.7984	6.25	0.20661	1	0.28055
44	Fatty acid biosynthesis	47	2	10.078	6.25	0.20923	1	0.28055
45	Primary bile acid biosynthesis	46	9	8.0499	6.25	0.26768	1	0.35095
46	Alanine, aspartate and glutamate metabolism	28	12	7.1932	6.25	0.29641	1	0.37882
47	Butanoate metabolism	15	3	7.0592	6.25	0.30177	1	0.37882
48	Sulfur metabolism	8	1	6.2741	6.25	0.33221	1	0.40834
49	Pyruvate metabolism	22	3	5.3315	6.25	0.37281	1	0.44236
50	Glycolysis / Gluconeogenesis	26	2	5.2824	6.25	0.37488	1	0.44236
51	Galactose metabolism	27	7	4.4663	6.25	0.41796	1	0.47705
52	Thiamine metabolism	7	2	4.3754	6.25	0.42045	1	0.47705
53	Glycerolipid metabolism	16	3	4.2005	6.25	0.43009	1	0.47878
54	Riboflavin metabolism	4	1	2.5445	6.25	0.54084	1	0.59092
55	Citrate cycle (TCA cycle)	20	5	1.1798	6.25	0.67841	1	0.71704
56	Propanoate metabolism	23	2	1.1613	6.25	0.68058	1	0.71704
57	Steroid hormone biosynthesis	85	3	0.66899	6.25	0.79066	1	0.8184
58	Steroid biosynthesis	42	3	0.052201	6.25	0.93332	1	0.94941
59	Retinol metabolism	16	1	0.0057394	6.25	0.97698	1	0.97698

## Sheet: Summary_ significance & rank
	Significance of pathway			P-value based ranking of pathway
Metabolite Set	HC vs PostFMT	Donor vs PostFMT	Donor vs HC	HC vs PostFMT	Donor vs PostFMT	Donor vs HC
Pyrimidine metabolism	Significant	Significant	Significant	1	2	1
D-Arginine and D-ornithine metabolism	Significant	Significant	Significant	4	26	3
beta-Alanine metabolism	Significant	Significant	Significant	6	22	2
Purine metabolism	Significant	Significant	Significant	7	21	25
Tryptophan metabolism		Significant	Significant		9	24
Arginine biosynthesis		Significant	Significant		8	15
Cysteine and methionine metabolism		Significant	Significant		1	10
Glyoxylate and dicarboxylate metabolism		Significant	Significant		16	18
Nitrogen metabolism		Significant	Significant		18	17
D-Glutamine and D-glutamate metabolism		Significant	Significant		17	16
Porphyrin and chlorophyll metabolism		Significant	Significant		19	14
Lysine degradation		Significant	Significant		3	28
Histidine metabolism		Significant	Significant		20	11
Glutathione metabolism		Significant	Significant		15	13
Arginine and proline metabolism		Significant	Significant		13	6
Pantothenate and CoA biosynthesis		Significant	Significant		7	5
Glycine, serine and threonine metabolism		Significant	Significant		28	26
Biotin metabolism		Significant	Significant		12	12
Phenylalanine metabolism		Significant	Significant		11	21
Phenylalanine, tyrosine and tryptophan biosynthesis		Significant	Significant		10	20
Ubiquinone and other terpenoid-quinone biosynthesis		Significant	Significant		24	23
Tyrosine metabolism		Significant	Significant		23	22
Aminoacyl-tRNA biosynthesis		Significant	Significant		6	7
Valine, leucine and isoleucine degradation		Significant	Significant		4	9
Valine, leucine and isoleucine biosynthesis		Significant	Significant		5	8
Nicotinate and nicotinamide metabolism		Significant	Significant		27	27
Selenocompound metabolism		Significant	Significant		14	4
Phosphatidylinositol signaling system	Significant		Significant	3		29
Pentose phosphate pathway			Significant			19
Vitamin B6 metabolism			Significant			30
Riboflavin metabolism	Significant	Significant		5	25
Fatty acid degradation		Significant			29
Sphingolipid metabolism		Significant			31
Fatty acid biosynthesis		Significant			30
Glycerolipid metabolism	Significant			2
Taurine and hypotaurine metabolism
Galactose metabolism
Neomycin, kanamycin and gentamicin biosynthesis
Starch and sucrose metabolism
Pentose and glucuronate interconversions
Sulfur metabolism
Glycolysis / Gluconeogenesis
Primary bile acid biosynthesis
Pyruvate metabolism
Phosphonate and phosphinate metabolism
Glycerophospholipid metabolism
Retinol metabolism
Thiamine metabolism
Steroid hormone biosynthesis
Steroid biosynthesis
Propanoate metabolism
Citrate cycle (TCA cycle)
Alanine, aspartate and glutamate metabolism
Butanoate metabolism
Inositol phosphate metabolism
Ascorbate and aldarate metabolism
Fructose and mannose metabolism
Caffeine metabolism
Amino sugar and nucleotide sugar metabolism
